# Supplementary material for: The Combination of Physiological and Transcriptomic Approaches Reveals New Insights into the Molecular Mechanisms of Leymus chinensis Growth Under Different Shading Intensities
Source: Int J Mol Sci. 2025 Mar 18;26(6):2730. doi: 10.3390/ijms26062730 (PMC11942481; doi:10.3390/ijms26062730)
Supplement: Supplementary file 1 [file ijms-26-02730-s001.zip]

Archive with 11 entries (11 files):
- Supplementary Figure S1 .pdf
- Supplementary Figure S2.pdf
- Supplementary Figure S3.pdf
- Supplementary Table S5 .xlsx
- Supplementary Table S6 .xlsx
- Supplementary Table S7 DEGs.xlsx
- Supplementary Table S8 .xlsx
- Supplyment Table S1 .xlsx
- Supplyment Table S2 .xlsx
- Supplyment Table S3 .xlsx
- Supplyment Table S4 .xlsx
