# Supplementary material for: The Combination of Physiological and Transcriptomic Approaches Reveals New Insights into the Molecular Mechanisms of Leymus chinensis Growth Under Different Shading Intensities
Source: Int J Mol Sci. 2025 Mar 18;26(6):2730. doi: 10.3390/ijms26062730 (PMC11942481; doi:10.3390/ijms26062730)
Supplement: Supplementary file 1 [file ijms-26-02730-s001.zip › Supplementary Table S5 .xlsx]

## Sheet: 90条Lc3-S1 vs. Lc3-S0
KEGGID	Description	GeneRatio	BgRatio	pvalue	padj	geneID	geneName	keggID	Count	Up	Up_Gene_id	Down	Down_Gene_id
sbi00460	Cyanoamino acid metabolism	13/247	134/10964	9.88e-06	0.000889477	h2_2Xm006485/h2_2Ns005359/h2_7Ns002535/h2_2Ns005358/h2_2Xm006486/h2_2Xm006483/h2_4Xm000777/h2_5Ns004083/h2_4Ns000449/h2_6Ns002759/h2_2Xm000856/h2_2Ns001482/h2_5Xm003555	h2_2Xm006485/h2_2Ns005359/h2_7Ns002535/h2_2Ns005358/h2_2Xm006486/h2_2Xm006483/h2_4Xm000777/h2_5Ns004083/h2_4Ns000449/h2_6Ns002759/h2_2Xm000856/h2_2Ns001482/h2_5Xm003555	sbi:8079595/sbi:8079595/sbi:8055877/sbi:8079595/sbi:8079595/sbi:8079595/sbi:8062935/sbi:110431790/sbi:110432056/sbi:8074792/sbi:8064486/sbi:8060873/sbi:110432520	13	4	h2_7Ns002535/h2_5Ns004083/h2_6Ns002759/h2_5Xm003555	9	h2_2Xm006485/h2_2Ns005359/h2_2Ns005358/h2_2Xm006486/h2_2Xm006483/h2_4Xm000777/h2_4Ns000449/h2_2Xm000856/h2_2Ns001482
sbi00052	Galactose metabolism	12/247	143/10964	9.14e-05	0.00411198	h2_2Ns000928/h2_2Xm001769/h2_2Ns000926/h2_2Xm001762/h2_2Ns000927/h2_2Xm001759/h2_2Ns000960/h2_2Xm001804/h2_3Xm003508/h2_2Xm001758/h2_2Xm001763/h2_4Xm004142	h2_2Ns000928/h2_2Xm001769/h2_2Ns000926/h2_2Xm001762/h2_2Ns000927/h2_2Xm001759/h2_2Ns000960/h2_2Xm001804/h2_3Xm003508/h2_2Xm001758/h2_2Xm001763/h2_4Xm004142	sbi:8084956/sbi:8084956/sbi:8084956/sbi:8084956/sbi:8084956/sbi:8084956/sbi:8084956/sbi:8084956/sbi:8062170/sbi:8084956/sbi:8084956/sbi:110434887	12	11	h2_2Ns000928/h2_2Xm001769/h2_2Ns000926/h2_2Xm001762/h2_2Ns000927/h2_2Xm001759/h2_2Ns000960/h2_2Xm001804/h2_2Xm001758/h2_2Xm001763/h2_4Xm004142	1	h2_3Xm003508
sbi00430	Taurine and hypotaurine metabolism	6/247	39/10964	0.000215127	0.0064538	h2_5Xm004137/h2_2Xm007789/h2_3Xm006575/h2_7Xm000208/h2_7Xm000131/h2_7Xm000160	h2_5Xm004137/h2_2Xm007789/h2_3Xm006575/h2_7Xm000208/h2_7Xm000131/h2_7Xm000160	sbi:8067729/sbi:8067729/sbi:110437016/sbi:8085236/sbi:8085236/sbi:8085236	6	4	h2_3Xm006575/h2_7Xm000208/h2_7Xm000131/h2_7Xm000160	2	h2_5Xm004137/h2_2Xm007789
sbi00250	Alanine, aspartate and glutamate metabolism	10/247	122/10964	0.00042429	0.00954654	h2_2Xm006485/h2_2Ns005359/h2_2Ns005358/h2_2Xm006486/h2_4Xm002942/h2_2Xm006483/h2_3Xm006575/h2_7Xm000208/h2_7Xm000131/h2_7Xm000160	h2_2Xm006485/h2_2Ns005359/h2_2Ns005358/h2_2Xm006486/h2_4Xm002942/h2_2Xm006483/h2_3Xm006575/h2_7Xm000208/h2_7Xm000131/h2_7Xm000160	sbi:8079595/sbi:8079595/sbi:8079595/sbi:8079595/sbi:8056868/sbi:8079595/sbi:110437016/sbi:8085236/sbi:8085236/sbi:8085236	10	5	h2_4Xm002942/h2_3Xm006575/h2_7Xm000208/h2_7Xm000131/h2_7Xm000160	5	h2_2Xm006485/h2_2Ns005359/h2_2Ns005358/h2_2Xm006486/h2_2Xm006483
sbi00945	Stilbenoid, diarylheptanoid and gingerol biosynthesis	7/247	64/10964	0.000562698	0.0101286	h2_2Xm000421/h2_2Xm000425/h2_2Xm000430/h2_6Ns000228/h2_7Xm006883/h2_6Xm000849/h2_6Xm000854	h2_2Xm000421/h2_2Xm000425/h2_2Xm000430/h2_6Ns000228/h2_7Xm006883/h2_6Xm000849/h2_6Xm000854	sbi:8084297/sbi:8084297/sbi:8084297/sbi:8057988/sbi:8077854/sbi:8057988/sbi:8057988	7	1	h2_7Xm006883	6	h2_2Xm000421/h2_2Xm000425/h2_2Xm000430/h2_6Ns000228/h2_6Xm000849/h2_6Xm000854
sbi00910	Nitrogen metabolism	6/247	55/10964	0.00141593	0.0212389	h2_6Xm004535/h2_6Ns003834/h2_4Xm003521/h2_4Xm002942/h2_5Ns002601/h2_7Xm005697	h2_6Xm004535/h2_6Ns003834/h2_4Xm003521/h2_4Xm002942/h2_5Ns002601/h2_7Xm005697	sbi:8078943/sbi:8078943/sbi:8070498/sbi:8056868/sbi:110432850/sbi:110433917	6	4	h2_6Xm004535/h2_6Ns003834/h2_4Xm003521/h2_4Xm002942	2	h2_5Ns002601/h2_7Xm005697
sbi00073	Cutin, suberine and wax biosynthesis	6/247	63/10964	0.00285834	0.0318063	h2_2Xm004742/h2_4Xm000357/h2_4Ns003202/h2_1Ns001759/h2_2Xm004743/h2_7Ns002908	h2_2Xm004742/h2_4Xm000357/h2_4Ns003202/h2_1Ns001759/h2_2Xm004743/h2_7Ns002908	sbi:8075924/sbi:8076131/sbi:8082134/sbi:8067437/sbi:8075924/sbi:8057985	6	1	h2_1Ns001759	5	h2_2Xm004742/h2_4Xm000357/h2_4Ns003202/h2_2Xm004743/h2_7Ns002908
sbi00650	Butanoate metabolism	6/247	64/10964	0.00309582	0.0318063	h2_3Xm006575/h2_7Xm000208/h2_5Ns005423/h2_4Ns002200/h2_7Xm000131/h2_7Xm000160	h2_3Xm006575/h2_7Xm000208/h2_5Ns005423/h2_4Ns002200/h2_7Xm000131/h2_7Xm000160	sbi:110437016/sbi:8085236/sbi:8077981/sbi:8083998/sbi:8085236/sbi:8085236	6	5	h2_3Xm006575/h2_7Xm000208/h2_4Ns002200/h2_7Xm000131/h2_7Xm000160	1	h2_5Ns005423
sbi00410	beta-Alanine metabolism	8/247	109/10964	0.00318063	0.0318063	h2_6Ns002872/h2_7Xm007654/h2_3Xm006575/h2_6Xm003653/h2_7Xm000208/h2_7Xm000131/h2_7Xm000160/h2_7Ns001441	h2_6Ns002872/h2_7Xm007654/h2_3Xm006575/h2_6Xm003653/h2_7Xm000208/h2_7Xm000131/h2_7Xm000160/h2_7Ns001441	sbi:8078880/sbi:8078880/sbi:110437016/sbi:8078880/sbi:8085236/sbi:8085236/sbi:8085236/sbi:110435557	8	4	h2_3Xm006575/h2_7Xm000208/h2_7Xm000131/h2_7Xm000160	4	h2_6Ns002872/h2_7Xm007654/h2_6Xm003653/h2_7Ns001441
sbi00999	Biosynthesis of various plant secondary metabolites	9/247	143/10964	0.00502618	0.0452356	h2_3Xm006035/h2_7Ns002535/h2_4Xm000777/h2_5Ns004083/h2_4Ns000449/h2_5Xm005276/h2_2Xm000856/h2_7Ns002170/h2_5Xm003555	h2_3Xm006035/h2_7Ns002535/h2_4Xm000777/h2_5Ns004083/h2_4Ns000449/h2_5Xm005276/h2_2Xm000856/h2_7Ns002170/h2_5Xm003555	sbi:8060703/sbi:8055877/sbi:8062935/sbi:110431790/sbi:110432056/sbi:8081255/sbi:8064486/sbi:110429729/sbi:110432520	9	4	h2_3Xm006035/h2_7Ns002535/h2_5Ns004083/h2_5Xm003555	5	h2_4Xm000777/h2_4Ns000449/h2_5Xm005276/h2_2Xm000856/h2_7Ns002170
sbi00500	Starch and sucrose metabolism	15/247	322/10964	0.00626598	0.0512671	h2_7Ns002535/h2_4Xm000777/h2_3Xm004366/h2_5Ns004083/h2_3Xm003508/h2_4Ns000449/h2_5Xm002328/h2_2Xm004601/h2_2Ns002211/h2_4Xm004000/h2_4Xm004142/h2_2Xm000856/h2_1Xm005545/h2_5Xm003555/h2_2Ns003683	h2_7Ns002535/h2_4Xm000777/h2_3Xm004366/h2_5Ns004083/h2_3Xm003508/h2_4Ns000449/h2_5Xm002328/h2_2Xm004601/h2_2Ns002211/h2_4Xm004000/h2_4Xm004142/h2_2Xm000856/h2_1Xm005545/h2_5Xm003555/h2_2Ns003683	sbi:8055877/sbi:8062935/sbi:8060105/sbi:110431790/sbi:8062170/sbi:110432056/sbi:8064663/sbi:8080226/sbi:8084089/sbi:8080586/sbi:110434887/sbi:8064486/sbi:8083808/sbi:110432520/sbi:8080226	15	6	h2_7Ns002535/h2_5Ns004083/h2_2Xm004601/h2_4Xm004142/h2_5Xm003555/h2_2Ns003683	9	h2_4Xm000777/h2_3Xm004366/h2_3Xm003508/h2_4Ns000449/h2_5Xm002328/h2_2Ns002211/h2_4Xm004000/h2_2Xm000856/h2_1Xm005545
sbi00620	Pyruvate metabolism	12/247	237/10964	0.00743115	0.0557337	h2_6Ns002872/h2_7Xm007654/novel.13456/h2_1Xm003412/h2_1Ns001376/h2_6Xm003653/h2_1Ns002551/h2_5Ns002245/h2_4Ns002200/h2_5Ns001479/h2_1Ns000802/h2_5Xm002623	h2_6Ns002872/h2_7Xm007654/-/h2_1Xm003412/h2_1Ns001376/h2_6Xm003653/h2_1Ns002551/h2_5Ns002245/h2_4Ns002200/h2_5Ns001479/h2_1Ns000802/h2_5Xm002623	sbi:8078880/sbi:8078880/sbi:8069314/sbi:110430571/sbi:8065884/sbi:8078880/sbi:110430571/sbi:8055804/sbi:8083998/sbi:8085635/sbi:8071199/sbi:8055804	12	1	h2_4Ns002200	11	h2_6Ns002872/h2_7Xm007654/novel.13456/h2_1Xm003412/h2_1Ns001376/h2_6Xm003653/h2_1Ns002551/h2_5Ns002245/h2_5Ns001479/h2_1Ns000802/h2_5Xm002623
sbi00941	Flavonoid biosynthesis	6/247	79/10964	0.00868815	0.0591018	h2_5Ns001618/h2_7Xm006883/h2_6Xm004574/novel.10351/h2_2Ns005553/h2_4Xm004007	h2_5Ns001618/h2_7Xm006883/h2_6Xm004574/-/h2_2Ns005553/h2_4Xm004007	sbi:110429758/sbi:8077854/sbi:8078926/sbi:110429758/sbi:8056976/sbi:8078926	6	1	h2_7Xm006883	5	h2_5Ns001618/h2_6Xm004574/novel.10351/h2_2Ns005553/h2_4Xm004007
sbi00940	Phenylpropanoid biosynthesis	14/247	306/10964	0.00946611	0.0591018	h2_6Ns004266/h2_7Xm004363/h2_6Xm005030/h2_5Xm000350/h2_7Ns003746/h2_2Xm005721/h2_7Xm006883/h2_2Ns003954/h2_2Xm008133/h2_7Xm004674/h2_2Xm001634/novel.8248/h2_6Xm004507/h2_7Xm001858	h2_6Ns004266/h2_7Xm004363/h2_6Xm005030/h2_5Xm000350/h2_7Ns003746/h2_2Xm005721/h2_7Xm006883/h2_2Ns003954/h2_2Xm008133/h2_7Xm004674/h2_2Xm001634/-/h2_6Xm004507/h2_7Xm001858	sbi:8071179/sbi:8071179/sbi:8071179/sbi:8086302/sbi:8086302/sbi:8081584/sbi:8077854/sbi:8054283/sbi:8069622/sbi:8065048/sbi:8062699/sbi:8064375/sbi:8067223/sbi:8076207	14	4	h2_7Ns003746/h2_2Xm005721/h2_7Xm006883/h2_2Xm001634	10	h2_6Ns004266/h2_7Xm004363/h2_6Xm005030/h2_5Xm000350/h2_2Ns003954/h2_2Xm008133/h2_7Xm004674/novel.8248/h2_6Xm004507/h2_7Xm001858
sbi00380	Tryptophan metabolism	9/247	159/10964	0.00985029	0.0591018	h2_6Ns002872/h2_7Xm007654/h2_2Xm006579/h2_1Ns001277/h2_6Xm003653/h2_2Xm008133/h2_1Ns000802/h2_2Xm008134/h2_5Xm005078	h2_6Ns002872/h2_7Xm007654/h2_2Xm006579/h2_1Ns001277/h2_6Xm003653/h2_2Xm008133/h2_1Ns000802/h2_2Xm008134/h2_5Xm005078	sbi:8078880/sbi:8078880/sbi:8067813/sbi:8080940/sbi:8078880/sbi:8069622/sbi:8071199/sbi:8067546/sbi:8084125	9	0		9	h2_6Ns002872/h2_7Xm007654/h2_2Xm006579/h2_1Ns001277/h2_6Xm003653/h2_2Xm008133/h2_1Ns000802/h2_2Xm008134/h2_5Xm005078
sbi00908	Zeatin biosynthesis	5/247	60/10964	0.0111183	0.0609913	h2_3Ns003422/h2_3Xm003844/h2_3Xm005736/h2_1Ns002723/h2_3Ns001599	h2_3Ns003422/h2_3Xm003844/h2_3Xm005736/h2_1Ns002723/h2_3Ns001599	sbi:8085661/sbi:8085661/sbi:8081320/sbi:8076815/sbi:8081535	5	2	h2_3Ns003422/h2_3Xm003844	3	h2_3Xm005736/h2_1Ns002723/h2_3Ns001599
sbi00280	Valine, leucine and isoleucine degradation	7/247	109/10964	0.0115206	0.0609913	h2_6Ns002872/h2_7Xm007654/h2_5Xm001720/h2_5Ns001300/h2_6Xm003653/h2_5Ns005423/h2_1Ns000802	h2_6Ns002872/h2_7Xm007654/h2_5Xm001720/h2_5Ns001300/h2_6Xm003653/h2_5Ns005423/h2_1Ns000802	sbi:8078880/sbi:8078880/sbi:110429745/sbi:110429745/sbi:8078880/sbi:8077981/sbi:8071199	7	0		7	h2_6Ns002872/h2_7Xm007654/h2_5Xm001720/h2_5Ns001300/h2_6Xm003653/h2_5Ns005423/h2_1Ns000802
sbi01250	Biosynthesis of nucleotide sugars	10/247	194/10964	0.0124506	0.0622531	h2_7Ns003946/h2_2Ns001112/h2_3Xm000803/h2_3Xm003508/h2_2Xm002010/h2_5Xm002328/h2_2Ns004507/h2_6Xm002625/h2_1Xm005545/h2_7Xm004777	h2_7Ns003946/h2_2Ns001112/h2_3Xm000803/h2_3Xm003508/h2_2Xm002010/h2_5Xm002328/h2_2Ns004507/h2_6Xm002625/h2_1Xm005545/h2_7Xm004777	sbi:110431002/sbi:8060358/sbi:110433293/sbi:8062170/sbi:8060358/sbi:8064663/sbi:8072310/sbi:8074658/sbi:8083808/sbi:110431002	10	1	h2_2Ns004507	9	h2_7Ns003946/h2_2Ns001112/h2_3Xm000803/h2_3Xm003508/h2_2Xm002010/h2_5Xm002328/h2_6Xm002625/h2_1Xm005545/h2_7Xm004777
sbi00062	Fatty acid elongation	6/247	88/10964	0.0143461	0.0679552	h2_2Ns005176/h2_1Xm000077/h2_7Ns002266/h2_1Xm000078/h2_1Xm000051/h2_6Ns003394	h2_2Ns005176/h2_1Xm000077/h2_7Ns002266/h2_1Xm000078/h2_1Xm000051/h2_6Ns003394	sbi:110436568/sbi:8072816/sbi:8072821/sbi:8072816/sbi:8072816/sbi:8077689	6	0		6	h2_2Ns005176/h2_1Xm000077/h2_7Ns002266/h2_1Xm000078/h2_1Xm000051/h2_6Ns003394
sbi00010	Glycolysis / Gluconeogenesis	14/247	332/10964	0.0181874	0.0787514	h2_6Ns002872/h2_7Xm007654/h2_2Xm002893/novel.13456/h2_3Xm003508/h2_1Xm003412/h2_4Xm002243/h2_6Xm003653/h2_1Ns002551/h2_5Ns002245/h2_4Ns002200/h2_1Ns000802/h2_3Ns004065/h2_5Xm002623	h2_6Ns002872/h2_7Xm007654/h2_2Xm002893/-/h2_3Xm003508/h2_1Xm003412/h2_4Xm002243/h2_6Xm003653/h2_1Ns002551/h2_5Ns002245/h2_4Ns002200/h2_1Ns000802/h2_3Ns004065/h2_5Xm002623	sbi:8078880/sbi:8078880/sbi:8080604/sbi:8069314/sbi:8062170/sbi:110430571/sbi:8083675/sbi:8078880/sbi:110430571/sbi:8055804/sbi:8083998/sbi:8071199/sbi:110433572/sbi:8055804	14	1	h2_4Ns002200	13	h2_6Ns002872/h2_7Xm007654/h2_2Xm002893/novel.13456/h2_3Xm003508/h2_1Xm003412/h2_4Xm002243/h2_6Xm003653/h2_1Ns002551/h2_5Ns002245/h2_1Ns000802/h2_3Ns004065/h2_5Xm002623
sbi01040	Biosynthesis of unsaturated fatty acids	5/247	68/10964	0.0183753	0.0787514	h2_1Xm000077/h2_7Ns002266/h2_1Xm000078/h2_1Xm000051/h2_7Ns001441	h2_1Xm000077/h2_7Ns002266/h2_1Xm000078/h2_1Xm000051/h2_7Ns001441	sbi:8072816/sbi:8072821/sbi:8072816/sbi:8072816/sbi:110435557	5	0		5	h2_1Xm000077/h2_7Ns002266/h2_1Xm000078/h2_1Xm000051/h2_7Ns001441
sbi00310	Lysine degradation	6/247	96/10964	0.0211847	0.0866647	h2_6Ns002872/h2_7Xm007654/h2_5Xm003346/h2_6Xm003653/h2_6Xm004723/h2_1Ns000802	h2_6Ns002872/h2_7Xm007654/h2_5Xm003346/h2_6Xm003653/h2_6Xm004723/h2_1Ns000802	sbi:8078880/sbi:8078880/sbi:8055891/sbi:8078880/sbi:8081954/sbi:8071199	6	1	h2_5Xm003346	5	h2_6Ns002872/h2_7Xm007654/h2_6Xm003653/h2_6Xm004723/h2_1Ns000802
sbi00400	Phenylalanine, tyrosine and tryptophan biosynthesis	6/247	102/10964	0.0275683	0.107876	h2_2Xm002621/h2_7Xm005187/h2_1Xm002810/h2_1Ns002140/h2_7Ns004376/h2_7Xm003015	h2_2Xm002621/h2_7Xm005187/h2_1Xm002810/h2_1Ns002140/h2_7Ns004376/h2_7Xm003015	sbi:8079214/sbi:8064968/sbi:8063180/sbi:8063180/sbi:8064968/sbi:8064968	6	0		6	h2_2Xm002621/h2_7Xm005187/h2_1Xm002810/h2_1Ns002140/h2_7Ns004376/h2_7Xm003015
sbi00860	Porphyrin metabolism	6/247	107/10964	0.0337708	0.126641	h2_6Xm005245/h2_7Ns001264/h2_6Xm005244/h2_7Xm002124/h2_3Xm002250/h2_5Ns003372	h2_6Xm005245/h2_7Ns001264/h2_6Xm005244/h2_7Xm002124/h2_3Xm002250/h2_5Ns003372	sbi:8057813/sbi:8079551/sbi:8057813/sbi:8079551/sbi:8081366/sbi:8054896	6	0		6	h2_6Xm005245/h2_7Ns001264/h2_6Xm005244/h2_7Xm002124/h2_3Xm002250/h2_5Ns003372
sbi04146	Peroxisome	9/247	203/10964	0.040317	0.145141	h2_4Xm000357/h2_4Ns003202/h2_5Xm003346/h2_1Ns001187/h2_1Xm001974/h2_6Xm004747/h2_1Xm001689/h2_7Ns002908/h2_7Ns001441	h2_4Xm000357/h2_4Ns003202/h2_5Xm003346/h2_1Ns001187/h2_1Xm001974/h2_6Xm004747/h2_1Xm001689/h2_7Ns002908/h2_7Ns001441	sbi:8076131/sbi:8082134/sbi:8055891/sbi:8064554/sbi:8064554/sbi:110433864/sbi:110429995/sbi:8057985/sbi:110435557	9	2	h2_5Xm003346/h2_6Xm004747	7	h2_4Xm000357/h2_4Ns003202/h2_1Ns001187/h2_1Xm001974/h2_1Xm001689/h2_7Ns002908/h2_7Ns001441
sbi00640	Propanoate metabolism	4/247	68/10964	0.0669458	0.231735	h2_5Xm001720/h2_5Ns001300/h2_1Ns000802/h2_7Ns001441	h2_5Xm001720/h2_5Ns001300/h2_1Ns000802/h2_7Ns001441	sbi:110429745/sbi:110429745/sbi:8071199/sbi:110435557	4	0		4	h2_5Xm001720/h2_5Ns001300/h2_1Ns000802/h2_7Ns001441
sbi00340	Histidine metabolism	3/247	46/10964	0.0845942	0.281981	h2_6Ns002872/h2_7Xm007654/h2_6Xm003653	h2_6Ns002872/h2_7Xm007654/h2_6Xm003653	sbi:8078880/sbi:8078880/sbi:8078880	3	0		3	h2_6Ns002872/h2_7Xm007654/h2_6Xm003653
sbi00710	Carbon fixation in photosynthetic organisms	7/247	172/10964	0.0940324	0.302247	h2_6Xm003931/h2_1Xm003412/h2_1Ns001376/h2_1Ns002551/h2_3Ns004065/h2_6Ns003340/novel.2240	h2_6Xm003931/h2_1Xm003412/h2_1Ns001376/h2_1Ns002551/h2_3Ns004065/h2_6Ns003340/-	sbi:110434320/sbi:110430571/sbi:8065884/sbi:110430571/sbi:110433572/sbi:110434320/sbi:8070647	7	0		7	h2_6Xm003931/h2_1Xm003412/h2_1Ns001376/h2_1Ns002551/h2_3Ns004065/h2_6Ns003340/novel.2240
sbi00965	Betalain biosynthesis	2/247	25/10964	0.108144	0.335619	h2_2Xm006579/h2_2Xm008134	h2_2Xm006579/h2_2Xm008134	sbi:8067813/sbi:8067546	2	0		2	h2_2Xm006579/h2_2Xm008134
sbi00760	Nicotinate and nicotinamide metabolism	3/247	53/10964	0.116774	0.350322	h2_5Ns001237/h2_4Ns001110/h2_4Xm001414	h2_5Ns001237/h2_4Ns001110/h2_4Xm001414	sbi:8086163/sbi:8074305/sbi:8074305	3	0		3	h2_5Ns001237/h2_4Ns001110/h2_4Xm001414
sbi00100	Steroid biosynthesis	4/247	85/10964	0.124963	0.356346	h2_6Xm002411/h2_7Xm000265/h2_6Ns001417/h2_4Xm000244	h2_6Xm002411/h2_7Xm000265/h2_6Ns001417/h2_4Xm000244	sbi:8062823/sbi:8062847/sbi:8062823/sbi:8077069	4	0		4	h2_6Xm002411/h2_7Xm000265/h2_6Ns001417/h2_4Xm000244
sbi00960	Tropane, piperidine and pyridine alkaloid biosynthesis	3/247	55/10964	0.126701	0.356346	h2_4Ns003512/h2_3Ns004278/h2_2Ns005553	h2_4Ns003512/h2_3Ns004278/h2_2Ns005553	sbi:8082051/sbi:8082051/sbi:8056976	3	0		3	h2_4Ns003512/h2_3Ns004278/h2_2Ns005553
sbi00904	Diterpenoid biosynthesis	3/247	58/10964	0.14213	0.376225	h2_1Xm004341/h2_3Ns001494/h2_4Xm002239	h2_1Xm004341/h2_3Ns001494/h2_4Xm002239	sbi:8082969/sbi:8081423/sbi:8084552	3	2	h2_3Ns001494/h2_4Xm002239	1	h2_1Xm004341
sbi00906	Carotenoid biosynthesis	3/247	58/10964	0.14213	0.376225	h2_6Ns004535/h2_2Xm003491/h2_4Ns003400	h2_6Ns004535/h2_2Xm003491/h2_4Ns003400	sbi:8055312/sbi:8081161/sbi:110436156	3	1	h2_6Ns004535	2	h2_2Xm003491/h2_4Ns003400
sbi00020	Citrate cycle (TCA cycle)	5/247	129/10964	0.166097	0.422127	h2_5Ns002245/h2_6Xm004747/novel.14207/h2_1Ns000802/h2_5Xm002623	h2_5Ns002245/h2_6Xm004747/-/h2_1Ns000802/h2_5Xm002623	sbi:8055804/sbi:110433864/sbi:110433903/sbi:8071199/sbi:8055804	5	1	h2_6Xm004747	4	h2_5Ns002245/novel.14207/h2_1Ns000802/h2_5Xm002623
sbi00071	Fatty acid degradation	5/247	130/10964	0.169803	0.422127	h2_6Ns002872/h2_7Xm007654/h2_6Xm003653/h2_1Xm001689/h2_7Ns001441	h2_6Ns002872/h2_7Xm007654/h2_6Xm003653/h2_1Xm001689/h2_7Ns001441	sbi:8078880/sbi:8078880/sbi:8078880/sbi:110429995/sbi:110435557	5	0		5	h2_6Ns002872/h2_7Xm007654/h2_6Xm003653/h2_1Xm001689/h2_7Ns001441
sbi00592	alpha-Linolenic acid metabolism	5/247	131/10964	0.173541	0.422127	h2_4Ns002747/h2_4Xm002923/h2_7Ns001796/h2_7Xm001224/h2_7Ns001441	h2_4Ns002747/h2_4Xm002923/h2_7Ns001796/h2_7Xm001224/h2_7Ns001441	sbi:8056861/sbi:8056861/sbi:8070776/sbi:8055177/sbi:110435557	5	0		5	h2_4Ns002747/h2_4Xm002923/h2_7Ns001796/h2_7Xm001224/h2_7Ns001441
sbi00053	Ascorbate and aldarate metabolism	5/247	134/10964	0.184943	0.438022	h2_6Ns002872/h2_7Xm007654/h2_7Ns003946/h2_6Xm003653/h2_7Xm004777	h2_6Ns002872/h2_7Xm007654/h2_7Ns003946/h2_6Xm003653/h2_7Xm004777	sbi:8078880/sbi:8078880/sbi:110431002/sbi:8078880/sbi:110431002	5	0		5	h2_6Ns002872/h2_7Xm007654/h2_7Ns003946/h2_6Xm003653/h2_7Xm004777
sbi00630	Glyoxylate and dicarboxylate metabolism	6/247	175/10964	0.202715	0.44614	h2_4Xm002942/h2_2Xm004554/h2_4Ns002200/h2_1Ns000802/h2_2Xm007470/novel.2240	h2_4Xm002942/h2_2Xm004554/h2_4Ns002200/h2_1Ns000802/h2_2Xm007470/-	sbi:8056868/sbi:8073706/sbi:8083998/sbi:8071199/sbi:8076488/sbi:8070647	6	3	h2_4Xm002942/h2_4Ns002200/h2_2Xm007470	3	h2_2Xm004554/h2_1Ns000802/novel.2240
sbi01212	Fatty acid metabolism	6/247	175/10964	0.202715	0.44614	h2_1Xm000077/h2_7Ns002266/h2_1Xm000078/h2_1Xm000051/h2_1Xm001689/h2_7Ns001441	h2_1Xm000077/h2_7Ns002266/h2_1Xm000078/h2_1Xm000051/h2_1Xm001689/h2_7Ns001441	sbi:8072816/sbi:8072821/sbi:8072816/sbi:8072816/sbi:110429995/sbi:110435557	6	0		6	h2_1Xm000077/h2_7Ns002266/h2_1Xm000078/h2_1Xm000051/h2_1Xm001689/h2_7Ns001441
sbi00950	Isoquinoline alkaloid biosynthesis	3/247	69/10964	0.203242	0.44614	h2_2Xm006579/h2_3Xm003941/h2_2Xm008134	h2_2Xm006579/h2_3Xm003941/h2_2Xm008134	sbi:8067813/sbi:8079268/sbi:8067546	3	0		3	h2_2Xm006579/h2_3Xm003941/h2_2Xm008134
sbi00920	Sulfur metabolism	3/247	78/10964	0.256938	0.533764	h2_6Xm003586/novel.12340/h2_4Xm003141	h2_6Xm003586/-/h2_4Xm003141	sbi:8069528/sbi:8069528/sbi:8081887	3	0		3	h2_6Xm003586/novel.12340/h2_4Xm003141
sbi04016	MAPK signaling pathway - plant	9/247	309/10964	0.262316	0.533764	h2_2Xm001701/h2_1Xm002275/h2_4Xm002437/h2_6Ns003901/h2_7Ns004500/h2_3Xm003299/h2_3Ns002898/h2_2Ns004143/novel.8339	h2_2Xm001701/h2_1Xm002275/h2_4Xm002437/h2_6Ns003901/h2_7Ns004500/h2_3Xm003299/h2_3Ns002898/h2_2Ns004143/-	sbi:8081117/sbi:110430291/sbi:8081117/sbi:8077321/sbi:8063822/sbi:8057563/sbi:8057563/sbi:8057616/sbi:8081385	9	3	h2_2Xm001701/h2_4Xm002437/h2_6Ns003901	6	h2_1Xm002275/h2_7Ns004500/h2_3Xm003299/h2_3Ns002898/h2_2Ns004143/novel.8339
sbi00562	Inositol phosphate metabolism	5/247	153/10964	0.262588	0.533764	h2_4Ns003039/h2_7Ns003946/h2_1Xm000226/h2_4Ns003385/h2_7Xm004777	h2_4Ns003039/h2_7Ns003946/h2_1Xm000226/h2_4Ns003385/h2_7Xm004777	sbi:110432775/sbi:110431002/sbi:110436820/sbi:8057670/sbi:110431002	5	0		5	h2_4Ns003039/h2_7Ns003946/h2_1Xm000226/h2_4Ns003385/h2_7Xm004777
sbi00260	Glycine, serine and threonine metabolism	5/247	154/10964	0.266882	0.533764	h2_2Xm004961/h2_5Xm003346/h2_4Xm002243/h2_1Ns000802/h2_2Ns003969	h2_2Xm004961/h2_5Xm003346/h2_4Xm002243/h2_1Ns000802/h2_2Ns003969	sbi:8075931/sbi:8055891/sbi:8083675/sbi:8071199/sbi:110436673	5	1	h2_5Xm003346	4	h2_2Xm004961/h2_4Xm002243/h2_1Ns000802/h2_2Ns003969
sbi00402	Benzoxazinoid biosynthesis	1/247	14/10964	0.273266	0.53465	h2_5Xm005276	h2_5Xm005276	sbi:8081255	1	0		1	h2_5Xm005276
sbi00440	Phosphonate and phosphinate metabolism	1/247	18/10964	0.336661	0.640504	h2_6Ns000991	h2_6Ns000991	sbi:8068243	1	0		1	h2_6Ns000991
sbi00900	Terpenoid backbone biosynthesis	4/247	131/10964	0.341602	0.640504	h2_2Ns004451/h2_7Ns001316/h2_7Ns001314/h2_5Ns005423	h2_2Ns004451/h2_7Ns001316/h2_7Ns001314/h2_5Ns005423	sbi:8072328/sbi:110431000/sbi:110431000/sbi:8077981	4	0		4	h2_2Ns004451/h2_7Ns001316/h2_7Ns001314/h2_5Ns005423
sbi00561	Glycerolipid metabolism	5/247	180/10964	0.382088	0.701795	h2_6Ns002872/h2_7Xm007654/novel.5125/h2_7Xm006446/h2_6Xm003653	h2_6Ns002872/h2_7Xm007654/-/h2_7Xm006446/h2_6Xm003653	sbi:8078880/sbi:8078880/sbi:8085839/sbi:8085839/sbi:8078880	5	0		5	h2_6Ns002872/h2_7Xm007654/novel.5125/h2_7Xm006446/h2_6Xm003653
sbi00909	Sesquiterpenoid and triterpenoid biosynthesis	1/247	23/10964	0.408213	0.710832	h2_2Ns004451	h2_2Ns004451	sbi:8072328	1	0		1	h2_2Ns004451
sbi00330	Arginine and proline metabolism	4/247	144/10964	0.408216	0.710832	h2_6Ns002872/h2_7Xm007654/h2_3Xm004331/h2_6Xm003653	h2_6Ns002872/h2_7Xm007654/h2_3Xm004331/h2_6Xm003653	sbi:8078880/sbi:8078880/sbi:110433516/sbi:8078880	4	1	h2_3Xm004331	3	h2_6Ns002872/h2_7Xm007654/h2_6Xm003653
sbi00770	Pantothenate and CoA biosynthesis	3/247	103/10964	0.410703	0.710832	h2_6Ns002872/h2_7Xm007654/h2_6Xm003653	h2_6Ns002872/h2_7Xm007654/h2_6Xm003653	sbi:8078880/sbi:8078880/sbi:8078880	3	0		3	h2_6Ns002872/h2_7Xm007654/h2_6Xm003653
sbi04075	Plant hormone signal transduction	11/247	448/10964	0.428849	0.728235	h2_2Xm001701/h2_4Xm003519/h2_4Xm002437/h2_4Ns003210/h2_5Ns002314/h2_2Ns004370/h2_7Xm002975/h2_5Xm002694/h2_7Xm002976/h2_3Ns001127/novel.8339	h2_2Xm001701/h2_4Xm003519/h2_4Xm002437/h2_4Ns003210/h2_5Ns002314/h2_2Ns004370/h2_7Xm002975/h2_5Xm002694/h2_7Xm002976/h2_3Ns001127/-	sbi:8081117/sbi:8083641/sbi:8081117/sbi:8083641/sbi:8062740/sbi:8074707/sbi:8067865/sbi:8062740/sbi:8067865/sbi:8078735/sbi:8081385	11	3	h2_2Xm001701/h2_4Xm002437/h2_3Ns001127	8	h2_4Xm003519/h2_4Ns003210/h2_5Ns002314/h2_2Ns004370/h2_7Xm002975/h2_5Xm002694/h2_7Xm002976/novel.8339
sbi00520	Amino sugar and nucleotide sugar metabolism	7/247	289/10964	0.477107	0.795178	h2_2Ns001112/h2_3Xm000803/h2_3Xm003508/h2_2Xm002010/h2_5Xm002328/h2_2Ns004507/h2_1Xm005545	h2_2Ns001112/h2_3Xm000803/h2_3Xm003508/h2_2Xm002010/h2_5Xm002328/h2_2Ns004507/h2_1Xm005545	sbi:8060358/sbi:110433293/sbi:8062170/sbi:8060358/sbi:8064663/sbi:8072310/sbi:8083808	7	1	h2_2Ns004507	6	h2_2Ns001112/h2_3Xm000803/h2_3Xm003508/h2_2Xm002010/h2_5Xm002328/h2_1Xm005545
sbi00350	Tyrosine metabolism	3/247	128/10964	0.55377	0.906168	h2_2Xm006579/h2_3Xm003941/h2_2Xm008134	h2_2Xm006579/h2_3Xm003941/h2_2Xm008134	sbi:8067813/sbi:8079268/sbi:8067546	3	0		3	h2_2Xm006579/h2_3Xm003941/h2_2Xm008134
sbi00360	Phenylalanine metabolism	3/247	133/10964	0.579868	0.912088	h2_2Xm006579/h2_2Ns003954/h2_2Xm008134	h2_2Xm006579/h2_2Ns003954/h2_2Xm008134	sbi:8067813/sbi:8054283/sbi:8067546	3	0		3	h2_2Xm006579/h2_2Ns003954/h2_2Xm008134
sbi00905	Brassinosteroid biosynthesis	1/247	40/10964	0.598714	0.912088	h2_2Xm000389	h2_2Xm000389	sbi:8062533	1	1	h2_2Xm000389	0
sbi02010	ABC transporters	4/247	188/10964	0.615629	0.912088	h2_3Ns002886/h2_1Xm004505/h2_3Xm003316/h2_5Ns002220	h2_3Ns002886/h2_1Xm004505/h2_3Xm003316/h2_5Ns002220	sbi:8068061/sbi:8068061/sbi:8068061/sbi:8067959	4	0		4	h2_3Ns002886/h2_1Xm004505/h2_3Xm003316/h2_5Ns002220
sbi00591	Linoleic acid metabolism	1/247	43/10964	0.625325	0.912088	h2_7Xm001224	h2_7Xm001224	sbi:8055177	1	0		1	h2_7Xm001224
sbi00480	Glutathione metabolism	5/247	238/10964	0.625447	0.912088	h2_3Ns005060/h2_4Ns004157/h2_6Xm004747/h2_1Xm001843/h2_2Ns005281	h2_3Ns005060/h2_4Ns004157/h2_6Xm004747/h2_1Xm001843/h2_2Ns005281	sbi:8077355/sbi:8059547/sbi:110433864/sbi:8069493/sbi:8075007	5	2	h2_6Xm004747/h2_1Xm001843	3	h2_3Ns005060/h2_4Ns004157/h2_2Ns005281
sbi00450	Selenocompound metabolism	1/247	44/10964	0.633799	0.912088	h2_1Xm002770	h2_1Xm002770	sbi:8065691	1	0		1	h2_1Xm002770
sbi00740	Riboflavin metabolism	1/247	44/10964	0.633799	0.912088	h2_4Xm000250	h2_4Xm000250	sbi:110432971	1	0		1	h2_4Xm000250
sbi00051	Fructose and mannose metabolism	3/247	145/10964	0.638461	0.912088	h2_3Xm000803/h2_3Xm003508/h2_3Ns004065	h2_3Xm000803/h2_3Xm003508/h2_3Ns004065	sbi:110433293/sbi:8062170/sbi:110433572	3	0		3	h2_3Xm000803/h2_3Xm003508/h2_3Ns004065
sbi00290	Valine, leucine and isoleucine biosynthesis	1/247	47/10964	0.658093	0.925443	h2_5Ns001479	h2_5Ns001479	sbi:8085635	1	0		1	h2_5Ns001479
sbi00565	Ether lipid metabolism	1/247	59/10964	0.740235	0.996671	h2_6Ns000991	h2_6Ns000991	sbi:8068243	1	0		1	h2_6Ns000991
sbi00790	Folate biosynthesis	1/247	64/10964	0.768356	0.996671	h2_1Ns000572	h2_1Ns000572	sbi:8058006	1	1	h2_1Ns000572	0
sbi00030	Pentose phosphate pathway	2/247	133/10964	0.805492	0.996671	h2_2Xm002893/h2_3Ns004065	h2_2Xm002893/h2_3Ns004065	sbi:8080604/sbi:110433572	2	0		2	h2_2Xm002893/h2_3Ns004065
sbi04814	Motor proteins	3/247	195/10964	0.819804	0.996671	h2_5Ns004256/h2_2Xm004306/h2_5Xm004845	h2_5Ns004256/h2_2Xm004306/h2_5Xm004845	sbi:110437353/sbi:8081589/sbi:110437353	3	2	h2_5Ns004256/h2_5Xm004845	1	h2_2Xm004306
sbi04145	Phagosome	3/247	197/10964	0.825104	0.996671	h2_5Ns004256/h2_1Xm000226/h2_5Xm004845	h2_5Ns004256/h2_1Xm000226/h2_5Xm004845	sbi:110437353/sbi:110436820/sbi:110437353	3	2	h2_5Ns004256/h2_5Xm004845	1	h2_1Xm000226
sbi01210	2-Oxocarboxylic acid metabolism	2/247	141/10964	0.830825	0.996671	h2_6Xm004747/h2_5Ns001479	h2_6Xm004747/h2_5Ns001479	sbi:110433864/sbi:8085635	2	1	h2_6Xm004747	1	h2_5Ns001479
sbi00220	Arginine biosynthesis	1/247	80/10964	0.839514	0.996671	h2_4Xm002942	h2_4Xm002942	sbi:8056868	1	1	h2_4Xm002942	0
sbi04712	Circadian rhythm - plant	1/247	81/10964	0.843156	0.996671	h2_2Ns005553	h2_2Ns005553	sbi:8056976	1	0		1	h2_2Ns005553
sbi00270	Cysteine and methionine metabolism	4/247	262/10964	0.846207	0.996671	h2_1Xm002770/h2_4Xm003141/h2_2Ns004143/h2_1Xm001882	h2_1Xm002770/h2_4Xm003141/h2_2Ns004143/h2_1Xm001882	sbi:8065691/sbi:8081887/sbi:8057616/sbi:8069498	4	0		4	h2_1Xm002770/h2_4Xm003141/h2_2Ns004143/h2_1Xm001882
sbi04136	Autophagy - other	1/247	93/10964	0.880941	0.996671	h2_1Xm000226	h2_1Xm000226	sbi:110436820	1	0		1	h2_1Xm000226
sbi00040	Pentose and glucuronate interconversions	1/247	98/10964	0.893868	0.996671	h2_5Ns000531	h2_5Ns000531	sbi:8079626	1	0		1	h2_5Ns000531
sbi00061	Fatty acid biosynthesis	1/247	98/10964	0.893868	0.996671	h2_1Xm001689	h2_1Xm001689	sbi:110429995	1	0		1	h2_1Xm001689
sbi01232	Nucleotide metabolism	2/247	169/10964	0.897732	0.996671	h2_1Ns004586/h2_2Xm004654	h2_1Ns004586/h2_2Xm004654	sbi:8083780/sbi:8075898	2	2	h2_1Ns004586/h2_2Xm004654	0
sbi00564	Glycerophospholipid metabolism	3/247	244/10964	0.916262	0.996671	novel.5125/h2_7Xm006446/h2_6Ns000991	-/h2_7Xm006446/h2_6Ns000991	sbi:8085839/sbi:8085839/sbi:8068243	3	0		3	novel.5125/h2_7Xm006446/h2_6Ns000991
sbi00190	Oxidative phosphorylation	3/247	253/10964	0.927768	0.996671	h2_6Ns003287/h2_6Xm003988/h2_7Ns003244	h2_6Ns003287/h2_6Xm003988/h2_7Ns003244	sbi:110434899/sbi:110434899/sbi:8067815	3	0		3	h2_6Ns003287/h2_6Xm003988/h2_7Ns003244
sbi00130	Ubiquinone and other terpenoid-quinone biosynthesis	1/247	120/10964	0.936036	0.996671	h2_7Ns005245	h2_7Ns005245	sbi:8058455	1	0		1	h2_7Ns005245
sbi04141	Protein processing in endoplasmic reticulum	6/247	454/10964	0.946631	0.996671	h2_5Xm004456/h2_4Ns002608/h2_5Ns003903/h2_6Xm004686/h2_5Xm003177/h2_2Xm003240	h2_5Xm004456/h2_4Ns002608/h2_5Ns003903/h2_6Xm004686/h2_5Xm003177/h2_2Xm003240	sbi:8062202/sbi:8054347/sbi:8062202/sbi:8081950/sbi:8055212/sbi:8084045	6	4	h2_5Xm004456/h2_5Ns003903/h2_6Xm004686/h2_2Xm003240	2	h2_4Ns002608/h2_5Xm003177
sbi03020	RNA polymerase	1/247	132/10964	0.951494	0.996671	h2_2Ns006329	h2_2Ns006329	sbi:8076592	1	0		1	h2_2Ns006329
sbi00240	Pyrimidine metabolism	1/247	137/10964	0.956779	0.996671	h2_1Ns004586	h2_1Ns004586	sbi:8083780	1	1	h2_1Ns004586	0
sbi04070	Phosphatidylinositol signaling system	1/247	159/10964	0.973999	0.996671	h2_1Xm000226	h2_1Xm000226	sbi:110436820	1	0		1	h2_1Xm000226
sbi04626	Plant-pathogen interaction	5/247	469/10964	0.982581	0.996671	h2_1Xm002275/h2_2Ns005176/h2_1Ns003487/h2_6Ns003394/h2_3Xm005865	h2_1Xm002275/h2_2Ns005176/h2_1Ns003487/h2_6Ns003394/h2_3Xm005865	sbi:110430291/sbi:110436568/sbi:8082417/sbi:8077689/sbi:8066629	5	0		5	h2_1Xm002275/h2_2Ns005176/h2_1Ns003487/h2_6Ns003394/h2_3Xm005865
sbi03420	Nucleotide excision repair	1/247	191/10964	0.987608	0.996671	h2_2Ns006329	h2_2Ns006329	sbi:8076592	1	0		1	h2_2Ns006329
sbi00230	Purine metabolism	1/247	198/10964	0.989466	0.996671	h2_2Xm004654	h2_2Xm004654	sbi:8075898	1	1	h2_2Xm004654	0
sbi03008	Ribosome biogenesis in eukaryotes	1/247	208/10964	0.991648	0.996671	h2_7Ns001646	h2_7Ns001646	sbi:110430935	1	1	h2_7Ns001646	0
sbi03018	RNA degradation	1/247	246/10964	0.996551	0.996671	h2_2Ns006008	h2_2Ns006008	sbi:8076496	1	0		1	h2_2Ns006008
sbi04120	Ubiquitin mediated proteolysis	2/247	342/10964	0.996671	0.996671	novel.8131/h2_4Ns002152	-/h2_4Ns002152	sbi:8059292/sbi:8080919	2	1	h2_4Ns002152	1	novel.8131

## Sheet: 127条Lc3-S2 vs. Lc3-S0
KEGGID	Description	GeneRatio	BgRatio	pvalue	padj	geneID	geneName	keggID	Count	Up	Up_Gene_id	Down	Down_Gene_id
sbi00500	Starch and sucrose metabolism	46/767	347/11583	4.54916e-06	0.000577743	h2_4Xm002184/novel.6451/h2_5Xm005628/novel.2005/novel.4326/h2_2Ns002211/h2_2Xm002292/h2_5Xm004632/h2_2Ns001254/h2_5Xm002595/h2_3Ns001128/novel.6235/h2_3Ns003954/h2_7Ns001934/h2_4Ns002878/h2_2Xm004601/h2_2Ns002577/h2_5Ns003127/h2_2Xm004949/h2_3Xm004366/h2_2Ns002210/h2_5Ns003126/h2_2Xm000676/h2_5Ns004140/h2_5Ns005459/h2_5Ns002520/h2_6Ns002227/h2_1Ns001112/h2_2Xm002675/h2_5Ns002210/h2_4Xm003385/h2_5…	h2_4Xm002184/-/h2_5Xm005628/-/-/h2_2Ns002211/h2_2Xm002292/h2_5Xm004632/h2_2Ns001254/h2_5Xm002595/h2_3Ns001128/-/h2_3Ns003954/h2_7Ns001934/h2_4Ns002878/h2_2Xm004601/h2_2Ns002577/h2_5Ns003127/h2_2Xm004949/h2_3Xm004366/h2_2Ns002210/h2_5Ns003126/h2_2Xm000676/h2_5Ns004140/h2_5Ns005459/h2_5Ns002520/h2_6Ns002227/h2_1Ns001112/h2_2Xm002675/h2_5Ns002210/h2_4Xm003385/h2_5Ns004083/h2_4Xm002252/h2_7Ns002593/h…	sbi:8082319/sbi:8082425/sbi:8063704/sbi:110432902/sbi:8062075/sbi:8084089/sbi:8073124/sbi:110437359/sbi:8072271/sbi:8055795/sbi:8084358/sbi:8076731/sbi:8060105/sbi:8081295/sbi:8080486/sbi:8080226/sbi:8056063/sbi:110432520/sbi:8064486/sbi:8060105/sbi:110432978/sbi:110432520/sbi:8061607/sbi:110431626/sbi:110434887/sbi:8063704/sbi:8059621/sbi:8085013/sbi:8077078/sbi:8055795/sbi:110436912/sbi:1104317…	46	23	h2_4Xm002184/h2_5Xm005628/h2_5Xm004632/h2_5Xm002595/h2_7Ns001934/h2_4Ns002878/h2_2Xm004601/h2_2Ns002577/h2_5Ns004140/h2_5Ns005459/h2_5Ns002520/h2_6Ns002227/h2_5Ns002210/h2_4Xm003385/h2_5Ns004083/h2_4Xm002252/h2_2Ns003981/h2_1Xm001908/h2_4Ns001977/h2_2Ns003683/h2_1Ns003779/h2_3Ns000197/h2_5Ns004141	23	novel.6451/novel.2005/novel.4326/h2_2Ns002211/h2_2Xm002292/h2_2Ns001254/h2_3Ns001128/novel.6235/h2_3Ns003954/h2_5Ns003127/h2_2Xm004949/h2_3Xm004366/h2_2Ns002210/h2_5Ns003126/h2_2Xm000676/h2_1Ns001112/h2_2Xm002675/h2_7Ns002593/h2_6Xm001584/h2_4Xm003012/h2_1Xm003108/h2_6Xm003749/h2_6Xm000136
sbi00999	Biosynthesis of various plant secondary metabolites	22/767	157/11583	0.000656854	0.0417102	novel.6451/h2_7Xm002056/h2_2Xm002292/h2_5Xm004632/h2_2Ns005454/novel.6235/h2_3Xm006035/h2_6Ns002057/h2_5Ns003127/h2_2Xm004949/h2_1Xm000970/h2_5Ns003126/h2_1Xm005509/h2_3Xm000845/h2_7Ns002170/h2_2Xm000195/h2_6Ns002942/h2_5Ns004083/h2_2Xm001784/h2_2Ns003981/h2_4Xm003012/h2_6Xm000136	-/h2_7Xm002056/h2_2Xm002292/h2_5Xm004632/h2_2Ns005454/-/h2_3Xm006035/h2_6Ns002057/h2_5Ns003127/h2_2Xm004949/h2_1Xm000970/h2_5Ns003126/h2_1Xm005509/h2_3Xm000845/h2_7Ns002170/h2_2Xm000195/h2_6Ns002942/h2_5Ns004083/h2_2Xm001784/h2_2Ns003981/h2_4Xm003012/h2_6Xm000136	sbi:8082425/sbi:110430107/sbi:8073124/sbi:110437359/sbi:110436329/sbi:8076731/sbi:8060703/sbi:8060304/sbi:110432520/sbi:8064486/sbi:8060703/sbi:110432520/sbi:110433826/sbi:8061167/sbi:110429729/sbi:110429729/sbi:110433826/sbi:110431790/sbi:8077509/sbi:8064486/sbi:8067457/sbi:8082425	22	9	h2_7Xm002056/h2_5Xm004632/h2_2Ns005454/h2_3Xm006035/h2_6Ns002057/h2_1Xm005509/h2_3Xm000845/h2_5Ns004083/h2_2Ns003981	13	novel.6451/h2_2Xm002292/novel.6235/h2_5Ns003127/h2_2Xm004949/h2_1Xm000970/h2_5Ns003126/h2_7Ns002170/h2_2Xm000195/h2_6Ns002942/h2_2Xm001784/h2_4Xm003012/h2_6Xm000136
sbi00460	Cyanoamino acid metabolism	20/767	145/11583	0.00138198	0.0585036	novel.6451/h2_2Xm002292/h2_2Xm000094/h2_2Xm006485/h2_6Ns002759/h2_5Xm004632/h2_2Ns005358/h2_3Ns003612/h2_2Ns005359/h2_2Xm006486/novel.6235/h2_5Ns003127/h2_2Xm004949/h2_5Ns003126/h2_2Xm000085/h2_5Ns004083/h2_2Ns003981/h2_4Xm003012/h2_2Xm006483/h2_6Xm000136	-/h2_2Xm002292/h2_2Xm000094/h2_2Xm006485/h2_6Ns002759/h2_5Xm004632/h2_2Ns005358/h2_3Ns003612/h2_2Ns005359/h2_2Xm006486/-/h2_5Ns003127/h2_2Xm004949/h2_5Ns003126/h2_2Xm000085/h2_5Ns004083/h2_2Ns003981/h2_4Xm003012/h2_2Xm006483/h2_6Xm000136	sbi:8082425/sbi:8073124/sbi:8066013/sbi:8079595/sbi:8074792/sbi:110437359/sbi:8079595/sbi:8061413/sbi:8079595/sbi:8079595/sbi:8076731/sbi:110432520/sbi:8064486/sbi:110432520/sbi:8066013/sbi:110431790/sbi:8064486/sbi:8067457/sbi:8079595/sbi:8082425	20	6	h2_2Xm000094/h2_6Ns002759/h2_5Xm004632/h2_2Xm000085/h2_5Ns004083/h2_2Ns003981	14	novel.6451/h2_2Xm002292/h2_2Xm006485/h2_2Ns005358/h2_3Ns003612/h2_2Ns005359/h2_2Xm006486/novel.6235/h2_5Ns003127/h2_2Xm004949/h2_5Ns003126/h2_4Xm003012/h2_2Xm006483/h2_6Xm000136
sbi00909	Sesquiterpenoid and triterpenoid biosynthesis	7/767	29/11583	0.00234235	0.0743696	h2_6Xm002419/h2_2Ns004451/h2_6Ns001421/novel.15623/h2_6Ns001422/h2_2Ns004450/h2_4Xm002905	h2_6Xm002419/h2_2Ns004451/h2_6Ns001421/-/h2_6Ns001422/h2_2Ns004450/h2_4Xm002905	sbi:110434442/sbi:8072328/sbi:110434442/sbi:8061131/sbi:110434442/sbi:8072328/sbi:8056854	7	1	novel.15623	6	h2_6Xm002419/h2_2Ns004451/h2_6Ns001421/h2_6Ns001422/h2_2Ns004450/h2_4Xm002905
sbi04141	Protein processing in endoplasmic reticulum	47/767	472/11583	0.00316147	0.0758743	h2_7Ns004597/h2_7Xm006262/h2_7Xm003374/h2_6Xm004686/novel.5174/h2_3Ns001181/h2_6Ns001168/novel.5835/h2_7Ns002493/h2_1Xm005762/h2_5Ns002697/h2_1Xm003785/h2_4Ns001536/h2_4Ns003058/h2_5Xm003191/h2_4Xm002613/h2_2Xm000807/novel.10666/h2_4Xm001811/h2_4Xm003933/h2_3Xm004273/h2_7Ns002072/h2_5Ns002763/h2_7Xm002851/h2_4Ns002416/h2_6Xm003577/h2_4Ns002589/h2_1Xm003275/h2_4Xm002601/h2_5Xm005061/novel.11640/h2…	h2_7Ns004597/h2_7Xm006262/h2_7Xm003374/h2_6Xm004686/-/h2_3Ns001181/h2_6Ns001168/-/h2_7Ns002493/h2_1Xm005762/h2_5Ns002697/h2_1Xm003785/h2_4Ns001536/h2_4Ns003058/h2_5Xm003191/h2_4Xm002613/h2_2Xm000807/-/h2_4Xm001811/h2_4Xm003933/h2_3Xm004273/h2_7Ns002072/h2_5Ns002763/h2_7Xm002851/h2_4Ns002416/h2_6Xm003577/h2_4Ns002589/h2_1Xm003275/h2_4Xm002601/h2_5Xm005061/-/h2_6Ns003963/h2_2Ns000380/h2_2Ns002453/h…	sbi:8061470/sbi:8079395/sbi:8055207/sbi:8081950/sbi:8077439/sbi:8078754/sbi:8055079/sbi:8067035/sbi:8055207/sbi:8067695/sbi:8067035/sbi:8057776/sbi:8074234/sbi:8085467/sbi:8055207/sbi:8074234/sbi:8057342/sbi:8057354/sbi:8074234/sbi:8072612/sbi:8057776/sbi:8065737/sbi:8055207/sbi:110430079/sbi:8074234/sbi:8064253/sbi:8081529/sbi:8073902/sbi:8084921/sbi:110430211/sbi:8079395/sbi:8081950/sbi:8057342…	47	40	h2_7Ns004597/h2_7Xm006262/h2_7Xm003374/h2_6Xm004686/h2_3Ns001181/h2_7Ns002493/h2_1Xm005762/h2_5Ns002697/h2_1Xm003785/h2_4Ns001536/h2_4Ns003058/h2_5Xm003191/h2_4Xm002613/h2_2Xm000807/novel.10666/h2_4Xm001811/h2_3Xm004273/h2_7Ns002072/h2_5Ns002763/h2_7Xm002851/h2_4Ns002416/h2_6Xm003577/h2_4Ns002589/h2_1Xm003275/h2_4Xm002601/h2_5Xm005061/novel.11640/h2_6Ns003963/h2_2Ns000380/h2_2Ns002453/h2_6Ns00132…	7	novel.5174/h2_6Ns001168/novel.5835/h2_4Xm003933/h2_2Xm001976/h2_3Ns000027/novel.6620
sbi00945	Stilbenoid, diarylheptanoid and gingerol biosynthesis	12/767	75/11583	0.00358461	0.0758743	h2_4Xm004278/h2_7Ns001579/novel.5906/h2_4Xm004148/h2_5Xm003176/h2_6Xm000864/h2_5Xm005470/h2_6Xm000849/h2_3Ns001522/h2_3Ns001378/h2_5Ns002745/h2_5Xm002800	h2_4Xm004278/h2_7Ns001579/-/h2_4Xm004148/h2_5Xm003176/h2_6Xm000864/h2_5Xm005470/h2_6Xm000849/h2_3Ns001522/h2_3Ns001378/h2_5Ns002745/h2_5Xm002800	sbi:8057988/sbi:8061352/sbi:8061352/sbi:8057988/sbi:8063763/sbi:8057988/sbi:8061352/sbi:8057988/sbi:8059757/sbi:8060265/sbi:8063763/sbi:8060265	12	6	h2_5Xm003176/h2_6Xm000864/h2_3Ns001522/h2_3Ns001378/h2_5Ns002745/h2_5Xm002800	6	h2_4Xm004278/h2_7Ns001579/novel.5906/h2_4Xm004148/h2_5Xm005470/h2_6Xm000849
sbi00900	Terpenoid backbone biosynthesis	18/767	138/11583	0.00432867	0.0785344	h2_3Ns000028/h2_7Ns001314/h2_1Xm003535/h2_5Ns002854/novel.14196/h2_4Ns003007/h2_2Ns004451/h2_2Xm000597/h2_1Xm005487/h2_7Ns001316/h2_5Xm003297/novel.9609/h2_2Xm003144/h2_2Xm008100/h2_2Ns004450/h2_3Xm004737/h2_3Xm002521/h2_7Xm002185	h2_3Ns000028/h2_7Ns001314/h2_1Xm003535/h2_5Ns002854/-/h2_4Ns003007/h2_2Ns004451/h2_2Xm000597/h2_1Xm005487/h2_7Ns001316/h2_5Xm003297/-/h2_2Xm003144/h2_2Xm008100/h2_2Ns004450/h2_3Xm004737/h2_3Xm002521/h2_7Xm002185	sbi:110433457/sbi:110431000/sbi:8076958/sbi:8054742/sbi:8083094/sbi:110431824/sbi:8072328/sbi:8083449/sbi:8083797/sbi:110431000/sbi:8054742/sbi:8064304/sbi:8081719/sbi:8064304/sbi:8072328/sbi:8062447/sbi:8085832/sbi:110431000	18	6	h2_5Ns002854/h2_5Xm003297/novel.9609/h2_2Xm008100/h2_3Xm002521/h2_7Xm002185	12	h2_3Ns000028/h2_7Ns001314/h2_1Xm003535/novel.14196/h2_4Ns003007/h2_2Ns004451/h2_2Xm000597/h2_1Xm005487/h2_7Ns001316/h2_2Xm003144/h2_2Ns004450/h2_3Xm004737
sbi00270	Cysteine and methionine metabolism	30/767	282/11583	0.00677627	0.107573	novel.12458/h2_2Xm000094/h2_6Xm004527/h2_6Xm004524/h2_4Ns003322/h2_5Xm007017/h2_7Ns003546/h2_6Xm004525/h2_6Ns003922/h2_5Ns002561/h2_6Ns002057/h2_6Xm004526/h2_6Ns003839/h2_4Xm003141/h2_7Xm007216/h2_2Xm005156/h2_1Xm005509/h2_7Xm004825/h2_2Ns005355/h2_4Ns001111/h2_6Ns002942/novel.16371/h2_2Xm006478/h2_2Xm000085/h2_6Xm003458/h2_2Xm001784/h2_4Ns002721/h2_1Ns002514/h2_6Ns002606/h2_1Ns003368	-/h2_2Xm000094/h2_6Xm004527/h2_6Xm004524/h2_4Ns003322/h2_5Xm007017/h2_7Ns003546/h2_6Xm004525/h2_6Ns003922/h2_5Ns002561/h2_6Ns002057/h2_6Xm004526/h2_6Ns003839/h2_4Xm003141/h2_7Xm007216/h2_2Xm005156/h2_1Xm005509/h2_7Xm004825/h2_2Ns005355/h2_4Ns001111/h2_6Ns002942/-/h2_2Xm006478/h2_2Xm000085/h2_6Xm003458/h2_2Xm001784/h2_4Ns002721/h2_1Ns002514/h2_6Ns002606/h2_1Ns003368	sbi:8059441/sbi:8066013/sbi:8078948/sbi:8078948/sbi:8059808/sbi:110435962/sbi:8058858/sbi:8078948/sbi:8078226/sbi:8081032/sbi:8060304/sbi:8078948/sbi:8078948/sbi:8081887/sbi:8055427/sbi:8064642/sbi:110433826/sbi:110435098/sbi:8079596/sbi:8079762/sbi:110433826/sbi:8082580/sbi:8079596/sbi:8066013/sbi:8075884/sbi:8077509/sbi:110435962/sbi:8077869/sbi:8075884/sbi:8064129	30	18	h2_2Xm000094/h2_6Xm004527/h2_6Xm004524/h2_4Ns003322/h2_6Xm004525/h2_6Ns003922/h2_5Ns002561/h2_6Ns002057/h2_6Xm004526/h2_6Ns003839/h2_7Xm007216/h2_2Xm005156/h2_1Xm005509/h2_2Ns005355/h2_2Xm006478/h2_2Xm000085/h2_4Ns002721/h2_1Ns003368	12	novel.12458/h2_5Xm007017/h2_7Ns003546/h2_4Xm003141/h2_7Xm004825/h2_4Ns001111/h2_6Ns002942/novel.16371/h2_6Xm003458/h2_2Xm001784/h2_1Ns002514/h2_6Ns002606
sbi00073	Cutin, suberine and wax biosynthesis	12/767	85/11583	0.00988321	0.139463	h2_1Ns001759/novel.3596/h2_2Xm004735/h2_1Xm002573/h2_7Ns004863/h2_2Xm004743/h2_2Xm004742/h2_2Xm004939/h2_2Ns001925/h2_3Xm000406/h2_6Xm003516/h2_1Xm002468	h2_1Ns001759/-/h2_2Xm004735/h2_1Xm002573/h2_7Ns004863/h2_2Xm004743/h2_2Xm004742/h2_2Xm004939/h2_2Ns001925/h2_3Xm000406/h2_6Xm003516/h2_1Xm002468	sbi:8067437/sbi:8067437/sbi:8075924/sbi:8067126/sbi:8061623/sbi:8075924/sbi:8075924/sbi:8064469/sbi:8062378/sbi:8072774/sbi:8072487/sbi:8067437	12	7	h2_1Ns001759/h2_2Xm004735/h2_1Xm002573/h2_7Ns004863/h2_2Ns001925/h2_6Xm003516/h2_1Xm002468	5	novel.3596/h2_2Xm004743/h2_2Xm004742/h2_2Xm004939/h2_3Xm000406
sbi00250	Alanine, aspartate and glutamate metabolism	16/767	129/11583	0.0110667	0.140547	h2_2Xm006485/h2_2Ns005358/h2_2Ns005359/h2_4Ns003322/h2_5Ns001681/h2_1Ns003043/h2_2Xm006486/h2_5Xm002092/h2_6Ns001280/h2_3Xm006576/h2_7Xm004825/h2_6Xm002868/h2_5Xm000412/h2_6Ns001844/h2_2Xm006483/h2_1Ns003368	h2_2Xm006485/h2_2Ns005358/h2_2Ns005359/h2_4Ns003322/h2_5Ns001681/h2_1Ns003043/h2_2Xm006486/h2_5Xm002092/h2_6Ns001280/h2_3Xm006576/h2_7Xm004825/h2_6Xm002868/h2_5Xm000412/h2_6Ns001844/h2_2Xm006483/h2_1Ns003368	sbi:8079595/sbi:8079595/sbi:8079595/sbi:8059808/sbi:8067575/sbi:8058504/sbi:8079595/sbi:8067575/sbi:8069937/sbi:110437016/sbi:110435098/sbi:110434633/sbi:8063302/sbi:110434633/sbi:8079595/sbi:8064129	16	9	h2_4Ns003322/h2_5Ns001681/h2_1Ns003043/h2_5Xm002092/h2_3Xm006576/h2_6Xm002868/h2_5Xm000412/h2_6Ns001844/h2_1Ns003368	7	h2_2Xm006485/h2_2Ns005358/h2_2Ns005359/h2_2Xm006486/h2_6Ns001280/h2_7Xm004825/h2_2Xm006483
sbi00940	Phenylpropanoid biosynthesis	36/767	380/11583	0.0187274	0.216216	h2_2Ns001085/h2_7Ns003746/h2_6Ns004266/h2_7Ns001579/h2_2Xm001963/h2_7Xm004363/h2_2Xm001634/novel.5906/h2_5Xm000350/h2_7Ns003539/h2_6Xm003973/h2_5Xm003176/h2_3Ns004695/h2_7Ns003998/h2_1Xm001854/h2_5Xm005470/h2_7Ns000906/h2_2Xm007736/h2_6Xm003926/h2_4Ns001358/h2_7Ns002416/h2_3Ns001522/h2_2Xm001969/h2_3Ns001445/h2_2Xm001430/h2_3Ns001378/h2_7Ns004003/h2_2Ns000821/novel.14140/h2_2Xm004616/h2_5Ns002745…	h2_2Ns001085/h2_7Ns003746/h2_6Ns004266/h2_7Ns001579/h2_2Xm001963/h2_7Xm004363/h2_2Xm001634/-/h2_5Xm000350/h2_7Ns003539/h2_6Xm003973/h2_5Xm003176/h2_3Ns004695/h2_7Ns003998/h2_1Xm001854/h2_5Xm005470/h2_7Ns000906/h2_2Xm007736/h2_6Xm003926/h2_4Ns001358/h2_7Ns002416/h2_3Ns001522/h2_2Xm001969/h2_3Ns001445/h2_2Xm001430/h2_3Ns001378/h2_7Ns004003/h2_2Ns000821/-/h2_2Xm004616/h2_5Ns002745/h2_5Xm002800/h2_2X…	sbi:8078552/sbi:8086302/sbi:8071179/sbi:8061352/sbi:8078552/sbi:8071179/sbi:8062699/sbi:8061352/sbi:8086302/sbi:8071179/sbi:8073882/sbi:8063763/sbi:8077298/sbi:8061935/sbi:8083642/sbi:8061352/sbi:8086300/sbi:8055468/sbi:8073882/sbi:8071397/sbi:8072941/sbi:8059757/sbi:8078552/sbi:8086301/sbi:8080294/sbi:8060265/sbi:8072693/sbi:8062699/sbi:8086303/sbi:8075885/sbi:8063763/sbi:8060265/sbi:8078552/sbi…	36	24	h2_2Ns001085/h2_7Ns003746/h2_2Xm001963/h2_2Xm001634/h2_5Xm000350/h2_5Xm003176/h2_7Ns003998/h2_1Xm001854/h2_7Ns000906/h2_2Xm007736/h2_4Ns001358/h2_7Ns002416/h2_3Ns001522/h2_2Xm001969/h2_3Ns001445/h2_3Ns001378/h2_2Ns000821/novel.14140/h2_2Xm004616/h2_5Ns002745/h2_5Xm002800/h2_2Xm001975/h2_1Ns001078/h2_6Xm001556	12	h2_6Ns004266/h2_7Ns001579/h2_7Xm004363/novel.5906/h2_7Ns003539/h2_6Xm003973/h2_3Ns004695/h2_5Xm005470/h2_6Xm003926/h2_2Xm001430/h2_7Ns004003/h2_1Xm004579
sbi03008	Ribosome biogenesis in eukaryotes	22/767	213/11583	0.0251609	0.266287	novel.16159/h2_7Xm004621/h2_6Ns003442/h2_2Xm002204/h2_7Ns003783/h2_1Xm002394/h2_7Ns001646/h2_2Ns001519/h2_4Ns002224/h2_2Xm001757/h2_2Ns002330/h2_2Xm001821/h2_5Xm000714/h2_2Xm002276/novel.9807/novel.1021/h2_3Xm001562/h2_5Ns000599/h2_4Xm002151/h2_2Ns001274/h2_4Xm001915/h2_2Xm001756	-/h2_7Xm004621/h2_6Ns003442/h2_2Xm002204/h2_7Ns003783/h2_1Xm002394/h2_7Ns001646/h2_2Ns001519/h2_4Ns002224/h2_2Xm001757/h2_2Ns002330/h2_2Xm001821/h2_5Xm000714/h2_2Xm002276/-/-/h2_3Xm001562/h2_5Ns000599/h2_4Xm002151/h2_2Ns001274/h2_4Xm001915/h2_2Xm001756	sbi:8077505/sbi:8082248/sbi:8071740/sbi:8082289/sbi:8082248/sbi:8077000/sbi:110430935/sbi:8079384/sbi:8081109/sbi:8067906/sbi:8060614/sbi:8064537/sbi:110430935/sbi:8082289/sbi:8077752/sbi:8077752/sbi:8076471/sbi:8070134/sbi:8082288/sbi:8072268/sbi:8071965/sbi:8067906	22	15	novel.16159/h2_6Ns003442/h2_2Xm002204/h2_1Xm002394/h2_7Ns001646/h2_2Ns001519/h2_4Ns002224/h2_2Xm001821/h2_5Xm000714/h2_2Xm002276/novel.1021/h2_5Ns000599/h2_4Xm002151/h2_2Ns001274/h2_4Xm001915	7	h2_7Xm004621/h2_7Ns003783/h2_2Xm001757/h2_2Ns002330/novel.9807/h2_3Xm001562/h2_2Xm001756
sbi00561	Glycerolipid metabolism	20/767	197/11583	0.0370727	0.362172	h2_3Ns000588/h2_7Xm006446/h2_3Ns002281/h2_1Xm002621/h2_5Xm001409/h2_4Xm002650/h2_2Xm004899/h2_1Ns002728/h2_7Ns005117/h2_7Ns003931/novel.5125/novel.15301/h2_7Xm004479/h2_1Xm003239/h2_3Xm003009/h2_1Xm002622/unanchor000818/h2_5Xm002685/h2_1Ns004122/novel.5792	h2_3Ns000588/h2_7Xm006446/h2_3Ns002281/h2_1Xm002621/h2_5Xm001409/h2_4Xm002650/h2_2Xm004899/h2_1Ns002728/h2_7Ns005117/h2_7Ns003931/-/-/h2_7Xm004479/h2_1Xm003239/h2_3Xm003009/h2_1Xm002622/unanchor000818/h2_5Xm002685/h2_1Ns004122/-	sbi:8073325/sbi:8085839/sbi:8057766/sbi:8065821/sbi:8068078/sbi:8084949/sbi:8083334/sbi:8066282/sbi:8081010/sbi:8076727/sbi:8085839/sbi:8073830/sbi:8083459/sbi:8066282/sbi:8085839/sbi:8065821/sbi:8060829/sbi:8080995/sbi:8061114/sbi:8078880	20	11	h2_1Xm002621/h2_5Xm001409/h2_2Xm004899/h2_1Ns002728/novel.15301/h2_7Xm004479/h2_1Xm003239/h2_1Xm002622/unanchor000818/h2_5Xm002685/h2_1Ns004122	9	h2_3Ns000588/h2_7Xm006446/h2_3Ns002281/h2_4Xm002650/h2_7Ns005117/h2_7Ns003931/novel.5125/h2_3Xm003009/novel.5792
sbi00330	Arginine and proline metabolism	16/767	151/11583	0.0418118	0.376689	h2_3Ns003932/h2_3Xm004331/h2_7Ns004069/h2_7Xm004895/h2_2Ns000269/h2_2Xm007053/h2_7Ns003546/h2_2Xm004899/h2_7Xm004825/h2_6Xm003458/h2_2Ns000392/h2_5Xm002685/h2_7Xm006927/h2_2Xm000648/h2_6Ns002606/novel.5792	h2_3Ns003932/h2_3Xm004331/h2_7Ns004069/h2_7Xm004895/h2_2Ns000269/h2_2Xm007053/h2_7Ns003546/h2_2Xm004899/h2_7Xm004825/h2_6Xm003458/h2_2Ns000392/h2_5Xm002685/h2_7Xm006927/h2_2Xm000648/h2_6Ns002606/-	sbi:110433516/sbi:110433516/sbi:110429801/sbi:110429801/sbi:8080676/sbi:8082590/sbi:8058858/sbi:8083334/sbi:110435098/sbi:8075884/sbi:8057337/sbi:8080995/sbi:8085037/sbi:8080676/sbi:8075884/sbi:8078880	16	7	h2_3Ns003932/h2_3Xm004331/h2_2Xm007053/h2_2Xm004899/h2_2Ns000392/h2_5Xm002685/h2_7Xm006927	9	h2_7Ns004069/h2_7Xm004895/h2_2Ns000269/h2_7Ns003546/h2_7Xm004825/h2_6Xm003458/h2_2Xm000648/h2_6Ns002606/novel.5792
sbi00770	Pantothenate and CoA biosynthesis	12/767	105/11583	0.0444908	0.376689	h2_2Xm007053/h2_5Xm007017/h2_2Xm004899/h2_2Xm005156/h2_4Ns003968/h2_3Xm002387/h2_7Ns001718/h2_4Ns002721/h2_3Xm000282/novel.11425/novel.5792/h2_4Xm002592	h2_2Xm007053/h2_5Xm007017/h2_2Xm004899/h2_2Xm005156/h2_4Ns003968/h2_3Xm002387/h2_7Ns001718/h2_4Ns002721/h2_3Xm000282/-/-/h2_4Xm002592	sbi:8082590/sbi:110435962/sbi:8083334/sbi:8064642/sbi:8060864/sbi:8077841/sbi:110431044/sbi:110435962/sbi:8077841/sbi:8076795/sbi:8078880/sbi:8076795	12	9	h2_2Xm007053/h2_2Xm004899/h2_2Xm005156/h2_4Ns003968/h2_7Ns001718/h2_4Ns002721/h2_3Xm000282/novel.11425/h2_4Xm002592	3	h2_5Xm007017/h2_3Xm002387/novel.5792
sbi04075	Plant hormone signal transduction	41/767	482/11583	0.0579664	0.392424	novel.14562/novel.5962/h2_7Xm005407/h2_6Xm005600/h2_6Ns004164/h2_3Xm004432/h2_6Ns004491/h2_6Ns004165/h2_7Ns003423/h2_3Ns003965/h2_3Xm004595/h2_1Ns002079/h2_5Xm001900/h2_2Ns001878/h2_2Ns000017/h2_3Ns004183/h2_1Ns003820/novel.789/h2_7Ns001502/h2_3Xm005854/h2_7Ns004555/h2_3Ns001636/h2_1Ns000979/h2_7Xm004525/h2_3Ns002708/h2_5Xm000976/h2_7Xm002134/novel.8571/h2_2Ns003189/novel.8659/h2_3Ns005037/novel.…	-/-/h2_7Xm005407/h2_6Xm005600/h2_6Ns004164/h2_3Xm004432/h2_6Ns004491/h2_6Ns004165/h2_7Ns003423/h2_3Ns003965/h2_3Xm004595/h2_1Ns002079/h2_5Xm001900/h2_2Ns001878/h2_2Ns000017/h2_3Ns004183/h2_1Ns003820/-/h2_7Ns001502/h2_3Xm005854/h2_7Ns004555/h2_3Ns001636/h2_1Ns000979/h2_7Xm004525/h2_3Ns002708/h2_5Xm000976/h2_7Xm002134/-/h2_2Ns003189/-/h2_3Ns005037/-/h2_5Ns001475/h2_5Xm002396/h2_3Xm001708/h2_4Xm0003…	sbi:8084948/sbi:8063415/sbi:8063814/sbi:8155512/sbi:8076203/sbi:8062354/sbi:8056449/sbi:8084640/sbi:8068536/sbi:8058923/sbi:8056131/sbi:8065860/sbi:110435576/sbi:8059110/sbi:8083404/sbi:8056131/sbi:8075559/sbi:8063060/sbi:8076203/sbi:8062317/sbi:8063814/sbi:8079493/sbi:8054692/sbi:8079408/sbi:8068010/sbi:8070136/sbi:8082556/sbi:8078161/sbi:110436350/sbi:8062515/sbi:8062317/sbi:8078161/sbi:1104355…	41	20	novel.14562/h2_7Xm005407/h2_6Xm005600/h2_6Ns004164/h2_6Ns004165/h2_3Ns003965/h2_2Ns001878/h2_2Ns000017/h2_3Xm005854/h2_7Ns004555/h2_5Xm000976/h2_2Ns003189/h2_3Ns005037/h2_5Xm002396/h2_3Xm001708/h2_4Xm000372/h2_5Xm006117/h2_3Ns004009/h2_4Ns001447/h2_2Xm006295	21	novel.5962/h2_3Xm004432/h2_6Ns004491/h2_7Ns003423/h2_3Xm004595/h2_1Ns002079/h2_5Xm001900/h2_3Ns004183/h2_1Ns003820/novel.789/h2_7Ns001502/h2_3Ns001636/h2_1Ns000979/h2_7Xm004525/h2_3Ns002708/h2_7Xm002134/novel.8571/novel.8659/novel.8582/h2_5Ns001475/novel.8339
sbi00062	Fatty acid elongation	11/767	98/11583	0.0588341	0.392424	novel.5258/h2_1Xm000078/h2_6Ns002162/h2_1Xm000051/novel.535/h2_7Ns002266/h2_2Ns005090/h2_7Xm000901/h2_1Xm000077/h2_1Xm005340/h2_2Ns001433	-/h2_1Xm000078/h2_6Ns002162/h2_1Xm000051/-/h2_7Ns002266/h2_2Ns005090/h2_7Xm000901/h2_1Xm000077/h2_1Xm005340/h2_2Ns001433	sbi:8054865/sbi:8072816/sbi:8082244/sbi:8072816/sbi:8060800/sbi:8072821/sbi:8072827/sbi:8061525/sbi:8072816/sbi:8074611/sbi:8065756	11	2	h2_6Ns002162/h2_1Xm005340	9	novel.5258/h2_1Xm000078/h2_1Xm000051/novel.535/h2_7Ns002266/h2_2Ns005090/h2_7Xm000901/h2_1Xm000077/h2_2Ns001433
sbi00280	Valine, leucine and isoleucine degradation	12/767	110/11583	0.059687	0.392424	h2_4Ns003322/h2_5Xm007017/h2_2Xm004899/h2_2Xm005156/h2_1Xm001562/h2_5Xm001934/h2_5Xm002685/h2_4Ns002721/h2_1Ns000806/novel.5792/h2_7Xm001829/h2_1Ns003368	h2_4Ns003322/h2_5Xm007017/h2_2Xm004899/h2_2Xm005156/h2_1Xm001562/h2_5Xm001934/h2_5Xm002685/h2_4Ns002721/h2_1Ns000806/-/h2_7Xm001829/h2_1Ns003368	sbi:8059808/sbi:110435962/sbi:8083334/sbi:8064642/sbi:8071258/sbi:8069272/sbi:8080995/sbi:110435962/sbi:8071258/sbi:8078880/sbi:8075626/sbi:8064129	12	9	h2_4Ns003322/h2_2Xm004899/h2_2Xm005156/h2_1Xm001562/h2_5Xm002685/h2_4Ns002721/h2_1Ns000806/h2_7Xm001829/h2_1Ns003368	3	h2_5Xm007017/h2_5Xm001934/novel.5792
sbi00941	Flavonoid biosynthesis	10/767	87/11583	0.0610473	0.392424	h2_6Xm004574/h2_7Ns001579/novel.5906/h2_5Xm003176/h2_5Xm005470/h2_3Ns001522/h2_3Ns001378/h2_5Ns002745/h2_5Xm002800/h2_2Xm006115	h2_6Xm004574/h2_7Ns001579/-/h2_5Xm003176/h2_5Xm005470/h2_3Ns001522/h2_3Ns001378/h2_5Ns002745/h2_5Xm002800/h2_2Xm006115	sbi:8078926/sbi:8061352/sbi:8061352/sbi:8063763/sbi:8061352/sbi:8059757/sbi:8060265/sbi:8063763/sbi:8060265/sbi:8066842	10	5	h2_5Xm003176/h2_3Ns001522/h2_3Ns001378/h2_5Ns002745/h2_5Xm002800	5	h2_6Xm004574/h2_7Ns001579/novel.5906/h2_5Xm005470/h2_2Xm006115
sbi00966	Glucosinolate biosynthesis	4/767	23/11583	0.0617991	0.392424	h2_3Ns003612/h2_5Xm007017/h2_2Xm005156/h2_4Ns002721	h2_3Ns003612/h2_5Xm007017/h2_2Xm005156/h2_4Ns002721	sbi:8061413/sbi:110435962/sbi:8064642/sbi:110435962	4	2	h2_2Xm005156/h2_4Ns002721	2	h2_3Ns003612/h2_5Xm007017
sbi00600	Sphingolipid metabolism	9/767	79/11583	0.0764837	0.456853	h2_3Ns003635/h2_1Xm002621/h2_3Ns000878/h2_3Ns002527/h2_3Ns005139/h2_5Ns001629/h2_4Xm001281/h2_1Xm002622/h2_4Xm002962	h2_3Ns003635/h2_1Xm002621/h2_3Ns000878/h2_3Ns002527/h2_3Ns005139/h2_5Ns001629/h2_4Xm001281/h2_1Xm002622/h2_4Xm002962	sbi:8054712/sbi:8065821/sbi:8072381/sbi:110433797/sbi:110433846/sbi:8066948/sbi:8057162/sbi:8065821/sbi:8085291	9	5	h2_3Ns003635/h2_1Xm002621/h2_3Ns000878/h2_3Ns002527/h2_1Xm002622	4	h2_3Ns005139/h2_5Ns001629/h2_4Xm001281/h2_4Xm002962
sbi00650	Butanoate metabolism	8/767	68/11583	0.0791398	0.456853	h2_3Xm006576/h2_5Xm001934/h2_6Xm002868/h2_4Ns002199/h2_3Xm003950/novel.11425/h2_6Ns001844/h2_4Xm002592	h2_3Xm006576/h2_5Xm001934/h2_6Xm002868/h2_4Ns002199/h2_3Xm003950/-/h2_6Ns001844/h2_4Xm002592	sbi:110437016/sbi:8069272/sbi:110434633/sbi:8083997/sbi:8082390/sbi:8076795/sbi:110434633/sbi:8076795	8	7	h2_3Xm006576/h2_6Xm002868/h2_4Ns002199/h2_3Xm003950/novel.11425/h2_6Ns001844/h2_4Xm002592	1	h2_5Xm001934
sbi00960	Tropane, piperidine and pyridine alkaloid biosynthesis	7/767	58/11583	0.0870856	0.480864	h2_4Xm003674/h2_6Ns003922/h2_7Xm004825/h2_4Ns003512/h2_7Xm000417/h2_2Ns003531/h2_3Xm004717	h2_4Xm003674/h2_6Ns003922/h2_7Xm004825/h2_4Ns003512/h2_7Xm000417/h2_2Ns003531/h2_3Xm004717	sbi:8082051/sbi:8078226/sbi:110435098/sbi:8082051/sbi:8082051/sbi:8073581/sbi:8082051	7	3	h2_6Ns003922/h2_2Ns003531/h2_3Xm004717	4	h2_4Xm003674/h2_7Xm004825/h2_4Ns003512/h2_7Xm000417
sbi01040	Biosynthesis of unsaturated fatty acids	8/767	73/11583	0.108635	0.549215	h2_1Xm000078/h2_1Xm000051/novel.535/h2_7Ns002266/h2_3Ns003450/h2_2Ns005090/h2_1Xm000077/h2_7Ns002307	h2_1Xm000078/h2_1Xm000051/-/h2_7Ns002266/h2_3Ns003450/h2_2Ns005090/h2_1Xm000077/h2_7Ns002307	sbi:8072816/sbi:8072816/sbi:8060800/sbi:8072821/sbi:8070798/sbi:8072827/sbi:8072816/sbi:110435557	8	0		8	h2_1Xm000078/h2_1Xm000051/novel.535/h2_7Ns002266/h2_3Ns003450/h2_2Ns005090/h2_1Xm000077/h2_7Ns002307
sbi00010	Glycolysis / Gluconeogenesis	29/767	345/11583	0.10939	0.549215	h2_2Xm004299/novel.7963/h2_2Xm007475/h2_2Xm007495/h2_2Ns003398/h2_3Ns001128/h2_5Ns002007/h2_2Xm006135/h2_7Xm007419/h2_2Xm004899/novel.7055/h2_5Xm000640/h2_6Xm005409/h2_3Ns000278/novel.1592/h2_3Xm004485/novel.8445/h2_4Ns002199/h2_1Ns002903/h2_1Ns002425/novel.10325/h2_5Xm002685/h2_4Ns001038/novel.14506/h2_4Xm000562/h2_6Ns004476/novel.5792/h2_3Xm000498/h2_4Ns002056	h2_2Xm004299/-/h2_2Xm007475/h2_2Xm007495/h2_2Ns003398/h2_3Ns001128/h2_5Ns002007/h2_2Xm006135/h2_7Xm007419/h2_2Xm004899/-/h2_5Xm000640/h2_6Xm005409/h2_3Ns000278/-/h2_3Xm004485/-/h2_4Ns002199/h2_1Ns002903/h2_1Ns002425/-/h2_5Xm002685/h2_4Ns001038/-/h2_4Xm000562/h2_6Ns004476/-/h2_3Xm000498/h2_4Ns002056	sbi:110435065/sbi:8058978/sbi:8084715/sbi:8084715/sbi:110435065/sbi:8084358/sbi:8075824/sbi:8084715/sbi:8081917/sbi:8083334/sbi:8069314/sbi:110436814/sbi:8059611/sbi:110430626/sbi:8060801/sbi:110433572/sbi:8075118/sbi:8083997/sbi:8085529/sbi:8055615/sbi:8076121/sbi:8080995/sbi:110436814/sbi:8071699/sbi:8056731/sbi:8059611/sbi:8078880/sbi:8070439/sbi:8083675	29	19	h2_2Xm004299/novel.7963/h2_2Xm007475/h2_2Xm007495/h2_2Ns003398/h2_2Xm006135/h2_7Xm007419/h2_2Xm004899/h2_5Xm000640/h2_6Xm005409/novel.1592/h2_4Ns002199/h2_1Ns002903/h2_5Xm002685/h2_4Ns001038/h2_4Xm000562/h2_6Ns004476/h2_3Xm000498/h2_4Ns002056	10	h2_3Ns001128/h2_5Ns002007/novel.7055/h2_3Ns000278/h2_3Xm004485/novel.8445/h2_1Ns002425/novel.10325/novel.14506/novel.5792
sbi00603	Glycosphingolipid biosynthesis - globo and isoglobo series	3/767	18/11583	0.112438	0.549215	h2_1Xm002621/h2_1Xm002622/h2_4Xm002962	h2_1Xm002621/h2_1Xm002622/h2_4Xm002962	sbi:8065821/sbi:8065821/sbi:8085291	3	2	h2_1Xm002621/h2_1Xm002622	1	h2_4Xm002962
sbi00410	beta-Alanine metabolism	11/767	112/11583	0.122171	0.574658	h2_7Ns004069/h2_7Xm004895/h2_2Xm007053/h2_2Xm004899/h2_4Ns003968/h2_3Xm006576/h2_7Ns002307/h2_5Xm002685/h2_7Xm006927/h2_2Ns003531/novel.5792	h2_7Ns004069/h2_7Xm004895/h2_2Xm007053/h2_2Xm004899/h2_4Ns003968/h2_3Xm006576/h2_7Ns002307/h2_5Xm002685/h2_7Xm006927/h2_2Ns003531/-	sbi:110429801/sbi:110429801/sbi:8082590/sbi:8083334/sbi:8060864/sbi:110437016/sbi:110435557/sbi:8080995/sbi:8085037/sbi:8073581/sbi:8078880	11	7	h2_2Xm007053/h2_2Xm004899/h2_4Ns003968/h2_3Xm006576/h2_5Xm002685/h2_7Xm006927/h2_2Ns003531	4	h2_7Ns004069/h2_7Xm004895/h2_7Ns002307/novel.5792
sbi00052	Galactose metabolism	13/767	146/11583	0.169555	0.769053	h2_2Xm004299/novel.9572/h2_2Ns003398/h2_3Ns001128/h2_1Xm002621/h2_2Xm000676/h2_2Ns000928/h2_5Ns005459/h2_3Ns005139/h2_5Ns003324/h2_1Xm002622/h2_6Xm001584/novel.14722	h2_2Xm004299/-/h2_2Ns003398/h2_3Ns001128/h2_1Xm002621/h2_2Xm000676/h2_2Ns000928/h2_5Ns005459/h2_3Ns005139/h2_5Ns003324/h2_1Xm002622/h2_6Xm001584/-	sbi:110435065/sbi:8081053/sbi:110435065/sbi:8084358/sbi:8065821/sbi:8061607/sbi:8084956/sbi:110434887/sbi:110433846/sbi:8054881/sbi:8065821/sbi:8085210/sbi:8076166	13	8	h2_2Xm004299/novel.9572/h2_2Ns003398/h2_1Xm002621/h2_2Ns000928/h2_5Ns005459/h2_5Ns003324/h2_1Xm002622	5	h2_3Ns001128/h2_2Xm000676/h2_3Ns005139/h2_6Xm001584/novel.14722
sbi00240	Pyrimidine metabolism	12/767	136/11583	0.189584	0.830249	h2_4Xm004253/h2_1Ns004586/h2_7Xm002553/h2_3Ns000408/h2_1Xm005411/h2_6Ns001233/h2_7Xm003625/h2_1Xm005406/h2_3Xm005982/h2_3Xm000807/h2_4Ns003373/h2_2Ns001488	h2_4Xm004253/h2_1Ns004586/h2_7Xm002553/h2_3Ns000408/h2_1Xm005411/h2_6Ns001233/h2_7Xm003625/h2_1Xm005406/h2_3Xm005982/h2_3Xm000807/h2_4Ns003373/h2_2Ns001488	sbi:8067632/sbi:8083780/sbi:8083035/sbi:8083035/sbi:8083780/sbi:8070903/sbi:8073152/sbi:8083780/sbi:8077358/sbi:8083035/sbi:8061374/sbi:8063548	12	7	h2_1Ns004586/h2_1Xm005411/h2_6Ns001233/h2_7Xm003625/h2_1Xm005406/h2_4Ns003373/h2_2Ns001488	5	h2_4Xm004253/h2_7Xm002553/h2_3Ns000408/h2_3Xm005982/h2_3Xm000807
sbi00260	Glycine, serine and threonine metabolism	14/767	165/11583	0.203865	0.833756	h2_5Ns002918/h2_4Ns003322/h2_7Xm002632/h2_5Xm003345/h2_2Ns005355/h2_6Xm000069/h2_2Xm006478/novel.6377/h2_5Xm002685/h2_6Ns000002/h2_1Ns002514/h2_2Ns003531/h2_1Ns003368/h2_4Ns002056	h2_5Ns002918/h2_4Ns003322/h2_7Xm002632/h2_5Xm003345/h2_2Ns005355/h2_6Xm000069/h2_2Xm006478/-/h2_5Xm002685/h2_6Ns000002/h2_1Ns002514/h2_2Ns003531/h2_1Ns003368/h2_4Ns002056	sbi:8055891/sbi:8059808/sbi:8079141/sbi:8055891/sbi:8079596/sbi:110434935/sbi:8079596/sbi:8079923/sbi:8080995/sbi:110434935/sbi:8077869/sbi:8073581/sbi:8064129/sbi:8083675	14	9	h2_5Ns002918/h2_4Ns003322/h2_5Xm003345/h2_2Ns005355/h2_2Xm006478/h2_5Xm002685/h2_2Ns003531/h2_1Ns003368/h2_4Ns002056	5	h2_7Xm002632/h2_6Xm000069/novel.6377/h2_6Ns000002/h2_1Ns002514
sbi00511	Other glycan degradation	5/767	48/11583	0.21008	0.833756	novel.8281/h2_3Ns005139/h2_4Xm001281/h2_1Xm001783/h2_4Xm002962	-/h2_3Ns005139/h2_4Xm001281/h2_1Xm001783/h2_4Xm002962	sbi:8083737/sbi:110433846/sbi:8057162/sbi:8083862/sbi:8085291	5	2	novel.8281/h2_1Xm001783	3	h2_3Ns005139/h2_4Xm001281/h2_4Xm002962
sbi00780	Biotin metabolism	5/767	48/11583	0.21008	0.833756	h2_6Xm002705/novel.11693/h2_6Ns001747/novel.1933/h2_2Xm004206	h2_6Xm002705/-/h2_6Ns001747/-/h2_2Xm004206	sbi:8074691/sbi:110437358/sbi:8074691/sbi:110437358/sbi:8077306	5	3	h2_6Xm002705/novel.11693/h2_2Xm004206	2	h2_6Ns001747/novel.1933
sbi00520	Amino sugar and nucleotide sugar metabolism	24/767	308/11583	0.230671	0.887732	h2_4Ns001546/h2_1Ns004550/h2_1Xm002974/h2_4Xm001820/h2_3Xm000803/h2_4Xm001819/novel.7861/h2_3Ns001128/novel.12237/h2_2Ns005486/h2_7Ns002996/h2_2Ns001032/h2_1Xm003296/h2_4Xm001674/h2_2Ns003661/h2_1Xm003441/h2_5Ns003324/h2_7Xm002849/h2_6Xm001584/h2_5Ns001578/h2_4Xm002962/h2_2Ns004507/h2_4Ns000564/h2_2Xm007987	h2_4Ns001546/h2_1Ns004550/h2_1Xm002974/h2_4Xm001820/h2_3Xm000803/h2_4Xm001819/-/h2_3Ns001128/-/h2_2Ns005486/h2_7Ns002996/h2_2Ns001032/h2_1Xm003296/h2_4Xm001674/h2_2Ns003661/h2_1Xm003441/h2_5Ns003324/h2_7Xm002849/h2_6Xm001584/h2_5Ns001578/h2_4Xm002962/h2_2Ns004507/h2_4Ns000564/h2_2Xm007987	sbi:8056623/sbi:110430794/sbi:110430794/sbi:8060751/sbi:110433293/sbi:8056623/sbi:8060751/sbi:8084358/sbi:8069954/sbi:8079556/sbi:8074130/sbi:8078569/sbi:8060358/sbi:110435748/sbi:8060191/sbi:8076873/sbi:8054881/sbi:8056062/sbi:8085210/sbi:8071457/sbi:8085291/sbi:8072310/sbi:110436990/sbi:8076873	24	16	h2_4Ns001546/h2_1Ns004550/h2_1Xm002974/h2_4Xm001820/h2_4Xm001819/novel.7861/h2_2Ns005486/h2_1Xm003296/h2_4Xm001674/h2_2Ns003661/h2_1Xm003441/h2_5Ns003324/h2_7Xm002849/h2_2Ns004507/h2_4Ns000564/h2_2Xm007987	8	h2_3Xm000803/h2_3Ns001128/novel.12237/h2_7Ns002996/h2_2Ns001032/h2_6Xm001584/h2_5Ns001578/h2_4Xm002962
sbi03013	Nucleocytoplasmic transport	23/767	296/11583	0.240741	0.899239	novel.9565/novel.9681/novel.3376/h2_7Xm004621/h2_2Ns001473/h2_6Ns000412/h2_7Ns003783/h2_5Xm003441/h2_6Ns003782/h2_6Ns002731/h2_1Ns004828/h2_1Xm003373/h2_5Xm000505/h2_7Ns005263/h2_5Ns003918/h2_4Ns002765/h2_2Ns006324/novel.1313/h2_4Xm002509/h2_1Ns000567/h2_4Xm002938/h2_4Xm004026/h2_1Xm003507	-/-/-/h2_7Xm004621/h2_2Ns001473/h2_6Ns000412/h2_7Ns003783/h2_5Xm003441/h2_6Ns003782/h2_6Ns002731/h2_1Ns004828/h2_1Xm003373/h2_5Xm000505/h2_7Ns005263/h2_5Ns003918/h2_4Ns002765/h2_2Ns006324/-/h2_4Xm002509/h2_1Ns000567/h2_4Xm002938/h2_4Xm004026/h2_1Xm003507	sbi:8077302/sbi:110430915/sbi:8058208/sbi:8082248/sbi:8068347/sbi:8058208/sbi:8082248/sbi:8078017/sbi:8078925/sbi:8074783/sbi:8065311/sbi:8061328/sbi:8078817/sbi:110430204/sbi:110430204/sbi:8056867/sbi:8076521/sbi:8068094/sbi:8081751/sbi:8081004/sbi:8056867/sbi:8085719/sbi:8072471	23	11	novel.9681/h2_2Ns001473/h2_6Ns002731/h2_1Ns004828/h2_1Xm003373/h2_5Ns003918/h2_4Ns002765/h2_4Xm002509/h2_1Ns000567/h2_4Xm002938/h2_1Xm003507	12	novel.9565/novel.3376/h2_7Xm004621/h2_6Ns000412/h2_7Ns003783/h2_5Xm003441/h2_6Ns003782/h2_5Xm000505/h2_7Ns005263/h2_2Ns006324/novel.1313/h2_4Xm004026
sbi00290	Valine, leucine and isoleucine biosynthesis	5/767	53/11583	0.272794	0.9842	h2_5Xm007017/h2_2Xm005156/h2_4Ns002721/novel.11425/h2_4Xm002592	h2_5Xm007017/h2_2Xm005156/h2_4Ns002721/-/h2_4Xm002592	sbi:110435962/sbi:8064642/sbi:110435962/sbi:8076795/sbi:8076795	5	4	h2_2Xm005156/h2_4Ns002721/novel.11425/h2_4Xm002592	1	h2_5Xm007017
sbi00402	Benzoxazinoid biosynthesis	2/767	16/11583	0.286735	0.9842	h2_7Xm002056/h2_3Xm000845	h2_7Xm002056/h2_3Xm000845	sbi:110430107/sbi:8061167	2	2	h2_7Xm002056/h2_3Xm000845	0
sbi00902	Monoterpenoid biosynthesis	2/767	16/11583	0.286735	0.9842	h2_2Ns001003/h2_2Xm004769	h2_2Ns001003/h2_2Xm004769	sbi:8074471/sbi:8082883	2	2	h2_2Ns001003/h2_2Xm004769	0
sbi00531	Glycosaminoglycan degradation	4/767	42/11583	0.301963	0.999399	h2_3Xm005228/novel.13857/h2_7Ns001434/h2_4Xm002962	h2_3Xm005228/-/h2_7Ns001434/h2_4Xm002962	sbi:8057796/sbi:8065389/sbi:8065389/sbi:8085291	4	1	h2_3Xm005228	3	novel.13857/h2_7Ns001434/h2_4Xm002962
sbi03430	Mismatch repair	7/767	83/11583	0.310189	0.999399	h2_2Xm007328/h2_3Xm003049/novel.881/h2_4Xm001426/h2_2Ns003795/h2_2Xm005546/h2_3Xm001834	h2_2Xm007328/h2_3Xm003049/-/h2_4Xm001426/h2_2Ns003795/h2_2Xm005546/h2_3Xm001834	sbi:8085883/sbi:8054942/sbi:110432211/sbi:8072800/sbi:8056408/sbi:8078394/sbi:8056514	7	4	h2_3Xm003049/h2_4Xm001426/h2_2Ns003795/h2_3Xm001834	3	h2_2Xm007328/novel.881/h2_2Xm005546
sbi01232	Nucleotide metabolism	13/767	169/11583	0.328432	0.999399	h2_4Xm004253/h2_1Ns004586/h2_7Xm002553/h2_3Ns000408/novel.12241/h2_1Xm005411/h2_6Ns001233/h2_2Xm007056/h2_7Xm003625/h2_4Ns001668/h2_1Xm005406/h2_3Xm000807/h2_2Ns001488	h2_4Xm004253/h2_1Ns004586/h2_7Xm002553/h2_3Ns000408/-/h2_1Xm005411/h2_6Ns001233/h2_2Xm007056/h2_7Xm003625/h2_4Ns001668/h2_1Xm005406/h2_3Xm000807/h2_2Ns001488	sbi:8067632/sbi:8083780/sbi:8083035/sbi:8083035/sbi:110436684/sbi:8083780/sbi:8070903/sbi:110436684/sbi:8073152/sbi:110436684/sbi:8083780/sbi:8083035/sbi:8063548	13	8	h2_1Ns004586/novel.12241/h2_1Xm005411/h2_6Ns001233/h2_7Xm003625/h2_4Ns001668/h2_1Xm005406/h2_2Ns001488	5	h2_4Xm004253/h2_7Xm002553/h2_3Ns000408/h2_2Xm007056/h2_3Xm000807
sbi04626	Plant-pathogen interaction	35/767	488/11583	0.334694	0.999399	novel.5258/novel.7657/h2_7Xm003374/h2_1Xm000580/h2_5Ns005208/h2_3Ns005220/h2_5Xm003206/h2_4Xm004245/novel.5835/h2_7Ns002493/h2_6Xm002932/h2_5Ns002697/h2_5Xm003191/h2_6Ns002162/h2_2Xm000807/novel.7188/h2_2Xm005828/h2_1Xm000578/h2_5Ns002763/h2_1Ns003487/h2_7Ns004638/h2_7Xm000901/novel.2973/h2_3Xm005865/h2_2Ns000380/h2_3Ns005029/novel.1762/h2_1Xm005340/h2_2Ns001433/h2_5Xm006117/h2_4Ns001227/h2_3Xm00…	-/-/h2_7Xm003374/h2_1Xm000580/h2_5Ns005208/h2_3Ns005220/h2_5Xm003206/h2_4Xm004245/-/h2_7Ns002493/h2_6Xm002932/h2_5Ns002697/h2_5Xm003191/h2_6Ns002162/h2_2Xm000807/-/h2_2Xm005828/h2_1Xm000578/h2_5Ns002763/h2_1Ns003487/h2_7Ns004638/h2_7Xm000901/-/h2_3Xm005865/h2_2Ns000380/h2_3Ns005029/-/h2_1Xm005340/h2_2Ns001433/h2_5Xm006117/h2_4Ns001227/h2_3Xm003546/h2_1Xm004763/h2_4Xm001493/h2_2Xm000412	sbi:8054865/sbi:8061408/sbi:8055207/sbi:8074325/sbi:8056984/sbi:8061408/sbi:8079281/sbi:8061428/sbi:8067035/sbi:8055207/sbi:8071638/sbi:8067035/sbi:8055207/sbi:8082244/sbi:8057342/sbi:8061428/sbi:8066793/sbi:8066296/sbi:8055207/sbi:8082417/sbi:8065114/sbi:8061525/sbi:8055838/sbi:8066629/sbi:8057342/sbi:8066629/sbi:8074325/sbi:8074611/sbi:8065756/sbi:8084611/sbi:8073650/sbi:8062139/sbi:8068961/sbi…	35	16	h2_7Xm003374/h2_5Ns005208/h2_7Ns002493/h2_5Ns002697/h2_5Xm003191/h2_6Ns002162/h2_2Xm000807/h2_2Xm005828/h2_5Ns002763/h2_2Ns000380/h2_1Xm005340/h2_5Xm006117/h2_4Ns001227/h2_3Xm003546/h2_1Xm004763/h2_4Xm001493	19	novel.5258/novel.7657/h2_1Xm000580/h2_3Ns005220/h2_5Xm003206/h2_4Xm004245/novel.5835/h2_6Xm002932/novel.7188/h2_1Xm000578/h2_1Ns003487/h2_7Ns004638/h2_7Xm000901/novel.2973/h2_3Xm005865/h2_3Ns005029/novel.1762/h2_2Ns001433/h2_2Xm000412
sbi00906	Carotenoid biosynthesis	5/767	58/11583	0.338785	0.999399	h2_5Xm002969/novel.8153/h2_5Ns003917/h2_6Ns004535/h2_7Xm006438	h2_5Xm002969/-/h2_5Ns003917/h2_6Ns004535/h2_7Xm006438	sbi:8083090/sbi:110431022/sbi:8062208/sbi:8055312/sbi:110432873	5	4	h2_5Xm002969/h2_5Ns003917/h2_6Ns004535/h2_7Xm006438	1	novel.8153
sbi00480	Glutathione metabolism	19/767	257/11583	0.342412	0.999399	h2_4Ns002345/h2_4Xm002545/h2_6Ns001233/h2_7Ns003546/h2_3Ns002648/h2_4Ns002344/h2_4Xm002543/h2_1Xm002825/h2_4Xm002544/h2_3Xm003104/h2_6Xm004358/h2_2Ns006019/h2_6Xm000788/h2_2Xm003195/h2_6Ns003611/h2_2Xm007463/h2_5Ns004504/h2_6Xm001910/h2_6Xm000805	h2_4Ns002345/h2_4Xm002545/h2_6Ns001233/h2_7Ns003546/h2_3Ns002648/h2_4Ns002344/h2_4Xm002543/h2_1Xm002825/h2_4Xm002544/h2_3Xm003104/h2_6Xm004358/h2_2Ns006019/h2_6Xm000788/h2_2Xm003195/h2_6Ns003611/h2_2Xm007463/h2_5Ns004504/h2_6Xm001910/h2_6Xm000805	sbi:110431693/sbi:110431693/sbi:8070903/sbi:8058858/sbi:110433864/sbi:110431693/sbi:110431693/sbi:8074038/sbi:110431693/sbi:110433864/sbi:8062900/sbi:8076489/sbi:8066788/sbi:8062882/sbi:8062900/sbi:8076489/sbi:8064247/sbi:110434709/sbi:8066788	19	6	h2_6Ns001233/h2_3Ns002648/h2_3Xm003104/h2_6Xm004358/h2_6Ns003611/h2_5Ns004504	13	h2_4Ns002345/h2_4Xm002545/h2_7Ns003546/h2_4Ns002344/h2_4Xm002543/h2_1Xm002825/h2_4Xm002544/h2_2Ns006019/h2_6Xm000788/h2_2Xm003195/h2_2Xm007463/h2_6Xm001910/h2_6Xm000805
sbi00340	Histidine metabolism	4/767	46/11583	0.36334	0.999399	h2_1Ns002575/h2_2Xm004899/h2_5Xm002685/novel.5792	h2_1Ns002575/h2_2Xm004899/h2_5Xm002685/-	sbi:8066036/sbi:8083334/sbi:8080995/sbi:8078880	4	3	h2_1Ns002575/h2_2Xm004899/h2_5Xm002685	1	novel.5792
sbi03060	Protein export	9/767	117/11583	0.370737	0.999399	h2_7Ns004597/h2_7Xm006262/h2_4Xm004287/h2_7Xm002851/h2_1Xm005906/novel.11640/h2_2Xm001976/h2_5Xm005503/h2_7Xm001576	h2_7Ns004597/h2_7Xm006262/h2_4Xm004287/h2_7Xm002851/h2_1Xm005906/-/h2_2Xm001976/h2_5Xm005503/h2_7Xm001576	sbi:8061470/sbi:8079395/sbi:8059526/sbi:110430079/sbi:8066010/sbi:8079395/sbi:8061470/sbi:8077936/sbi:8077999	9	5	h2_7Ns004597/h2_7Xm006262/h2_7Xm002851/h2_1Xm005906/novel.11640	4	h2_4Xm004287/h2_2Xm001976/h2_5Xm005503/h2_7Xm001576
sbi04016	MAPK signaling pathway - plant	23/767	327/11583	0.412686	0.999399	h2_1Ns004550/h2_1Xm002974/novel.14562/novel.5962/h2_6Xm005600/h2_6Xm001490/h2_5Ns005208/novel.12686/h2_4Xm003468/h2_2Xm005828/h2_2Ns000017/novel.789/h2_7Ns004638/h2_1Xm003441/h2_2Ns003189/novel.8659/h2_5Xm002396/h2_5Xm006117/novel.8339/h2_3Xm003546/h2_2Xm006295/h2_1Xm004763/h2_2Xm007987	h2_1Ns004550/h2_1Xm002974/-/-/h2_6Xm005600/h2_6Xm001490/h2_5Ns005208/-/h2_4Xm003468/h2_2Xm005828/h2_2Ns000017/-/h2_7Ns004638/h2_1Xm003441/h2_2Ns003189/-/h2_5Xm002396/h2_5Xm006117/-/h2_3Xm003546/h2_2Xm006295/h2_1Xm004763/h2_2Xm007987	sbi:110430794/sbi:110430794/sbi:8084948/sbi:8063415/sbi:8155512/sbi:8068221/sbi:8056984/sbi:8068221/sbi:8059792/sbi:8066793/sbi:8083404/sbi:8063060/sbi:8065114/sbi:8076873/sbi:110436350/sbi:8062515/sbi:8054565/sbi:8084611/sbi:8081385/sbi:8062139/sbi:8077115/sbi:8068961/sbi:8076873	23	17	h2_1Ns004550/h2_1Xm002974/novel.14562/h2_6Xm005600/h2_6Xm001490/h2_5Ns005208/novel.12686/h2_2Xm005828/h2_2Ns000017/h2_1Xm003441/h2_2Ns003189/h2_5Xm002396/h2_5Xm006117/h2_3Xm003546/h2_2Xm006295/h2_1Xm004763/h2_2Xm007987	6	novel.5962/h2_4Xm003468/novel.789/h2_7Ns004638/novel.8659/novel.8339
sbi00908	Zeatin biosynthesis	5/767	64/11583	0.419173	0.999399	h2_1Xm003235/h2_3Xm005736/h2_1Xm002097/h2_3Ns001599/h2_1Ns002723	h2_1Xm003235/h2_3Xm005736/h2_1Xm002097/h2_3Ns001599/h2_1Ns002723	sbi:8076815/sbi:8081320/sbi:8072714/sbi:8081535/sbi:8076815	5	0		5	h2_1Xm003235/h2_3Xm005736/h2_1Xm002097/h2_3Ns001599/h2_1Ns002723
sbi00860	Porphyrin metabolism	8/767	108/11583	0.424639	0.999399	h2_6Xm005245/h2_5Xm001168/h2_7Ns001264/h2_6Xm005244/h2_3Ns001691/h2_3Ns002547/h2_3Xm002521/h2_7Xm002124	h2_6Xm005245/h2_5Xm001168/h2_7Ns001264/h2_6Xm005244/h2_3Ns001691/h2_3Ns002547/h2_3Xm002521/h2_7Xm002124	sbi:8057813/sbi:8081646/sbi:8079551/sbi:8057813/sbi:8081366/sbi:8084878/sbi:8085832/sbi:8079551	8	1	h2_3Xm002521	7	h2_6Xm005245/h2_5Xm001168/h2_7Ns001264/h2_6Xm005244/h2_3Ns001691/h2_3Ns002547/h2_7Xm002124
sbi02010	ABC transporters	15/767	213/11583	0.441005	0.999399	h2_3Ns002886/novel.13157/novel.14974/h2_3Xm001931/h2_5Ns002220/h2_2Xm001276/h2_7Ns001538/novel.1229/h2_2Ns005471/h2_3Ns001287/h2_4Xm002548/h2_5Ns001725/h2_4Ns002350/novel.121/h2_7Xm003664	h2_3Ns002886/-/-/h2_3Xm001931/h2_5Ns002220/h2_2Xm001276/h2_7Ns001538/-/h2_2Ns005471/h2_3Ns001287/h2_4Xm002548/h2_5Ns001725/h2_4Ns002350/-/h2_7Xm003664	sbi:8068061/sbi:8086346/sbi:8083426/sbi:8078474/sbi:8067959/sbi:8083426/sbi:8065420/sbi:8074874/sbi:8079561/sbi:8055713/sbi:8081460/sbi:8074874/sbi:8081460/sbi:8078474/sbi:8060558	15	7	h2_3Xm001931/h2_2Xm001276/novel.1229/h2_2Ns005471/h2_4Xm002548/h2_5Ns001725/h2_4Ns002350	8	h2_3Ns002886/novel.13157/novel.14974/h2_5Ns002220/h2_7Ns001538/h2_3Ns001287/novel.121/h2_7Xm003664
sbi03030	DNA replication	8/767	110/11583	0.445085	0.999399	novel.2862/novel.13091/h2_3Xm003049/novel.881/h2_4Xm001426/h2_2Ns003795/h2_2Xm005546/h2_3Xm001840	-/-/h2_3Xm003049/-/h2_4Xm001426/h2_2Ns003795/h2_2Xm005546/h2_3Xm001840	sbi:8062546/sbi:8062546/sbi:8054942/sbi:110432211/sbi:8072800/sbi:8056408/sbi:8078394/sbi:8083517	8	3	h2_3Xm003049/h2_4Xm001426/h2_2Ns003795	5	novel.2862/novel.13091/novel.881/h2_2Xm005546/h2_3Xm001840
sbi00920	Sulfur metabolism	6/767	81/11583	0.449893	0.999399	h2_2Xm000094/novel.9055/h2_4Xm003141/h2_2Xm003272/h2_2Xm000085/novel.12339	h2_2Xm000094/-/h2_4Xm003141/h2_2Xm003272/h2_2Xm000085/-	sbi:8066013/sbi:8060484/sbi:8081887/sbi:8080734/sbi:8066013/sbi:8069528	6	3	h2_2Xm000094/novel.9055/h2_2Xm000085	3	h2_4Xm003141/h2_2Xm003272/novel.12339
sbi00196	Photosynthesis - antenna proteins	4/767	52/11583	0.45456	0.999399	h2_6Ns001241/h2_1Xm004014/h2_1Xm005294/h2_5Ns004714	h2_6Ns001241/h2_1Xm004014/h2_1Xm005294/h2_5Ns004714	sbi:8082496/sbi:8082204/sbi:8074608/sbi:8074608	4	4	h2_6Ns001241/h2_1Xm004014/h2_1Xm005294/h2_5Ns004714	0
sbi00040	Pentose and glucuronate interconversions	8/767	111/11583	0.45527	0.999399	h2_2Xm002106/novel.13457/h2_4Xm003377/novel.6682/novel.10621/h2_5Ns003023/h2_6Xm001584/h2_4Ns000564	h2_2Xm002106/-/h2_4Xm003377/-/-/h2_5Ns003023/h2_6Xm001584/h2_4Ns000564	sbi:110432936/sbi:8076305/sbi:110433451/sbi:8068453/sbi:8076305/sbi:8054783/sbi:8085210/sbi:110436990	8	4	h2_2Xm002106/novel.13457/h2_5Ns003023/h2_4Ns000564	4	h2_4Xm003377/novel.6682/novel.10621/h2_6Xm001584
sbi03410	Base excision repair	8/767	116/11583	0.505571	0.999399	novel.2862/novel.11541/novel.13091/novel.881/h2_4Xm001426/h2_2Ns003795/h2_2Xm005546/h2_3Xm001840	-/-/-/-/h2_4Xm001426/h2_2Ns003795/h2_2Xm005546/h2_3Xm001840	sbi:8062546/sbi:8075333/sbi:8062546/sbi:110432211/sbi:8072800/sbi:8056408/sbi:8078394/sbi:8083517	8	2	h2_4Xm001426/h2_2Ns003795	6	novel.2862/novel.11541/novel.13091/novel.881/h2_2Xm005546/h2_3Xm001840
sbi00710	Carbon fixation in photosynthetic organisms	12/767	178/11583	0.517623	0.999399	h2_2Xm001530/h2_4Xm003377/h2_3Ns000278/h2_7Xm004825/novel.1592/h2_3Xm004485/h2_3Xm002074/h2_5Ns003023/novel.10325/h2_5Xm000412/h2_3Xm000498/h2_2Ns001636	h2_2Xm001530/h2_4Xm003377/h2_3Ns000278/h2_7Xm004825/-/h2_3Xm004485/h2_3Xm002074/h2_5Ns003023/-/h2_5Xm000412/h2_3Xm000498/h2_2Ns001636	sbi:8085774/sbi:110433451/sbi:110430626/sbi:110435098/sbi:8060801/sbi:110433572/sbi:8069872/sbi:8054783/sbi:8076121/sbi:8063302/sbi:8070439/sbi:8070647	12	5	h2_2Xm001530/novel.1592/h2_5Ns003023/h2_5Xm000412/h2_3Xm000498	7	h2_4Xm003377/h2_3Ns000278/h2_7Xm004825/h2_3Xm004485/h2_3Xm002074/novel.10325/h2_2Ns001636
sbi00620	Pyruvate metabolism	17/767	254/11583	0.518354	0.999399	novel.7963/h2_7Xm007419/h2_2Xm004899/novel.7055/h2_5Xm000640/h2_6Xm005409/h2_3Xm002074/h2_4Ns002199/h2_2Xm004520/h2_1Ns002903/h2_1Ns002425/h2_5Xm002685/h2_4Ns001038/novel.14506/h2_4Xm000562/h2_6Ns004476/novel.5792	-/h2_7Xm007419/h2_2Xm004899/-/h2_5Xm000640/h2_6Xm005409/h2_3Xm002074/h2_4Ns002199/h2_2Xm004520/h2_1Ns002903/h2_1Ns002425/h2_5Xm002685/h2_4Ns001038/-/h2_4Xm000562/h2_6Ns004476/-	sbi:8058978/sbi:8081917/sbi:8083334/sbi:8069314/sbi:110436814/sbi:8059611/sbi:8069872/sbi:8083997/sbi:8073689/sbi:8085529/sbi:8055615/sbi:8080995/sbi:110436814/sbi:8071699/sbi:8056731/sbi:8059611/sbi:8078880	17	12	novel.7963/h2_7Xm007419/h2_2Xm004899/h2_5Xm000640/h2_6Xm005409/h2_4Ns002199/h2_2Xm004520/h2_1Ns002903/h2_5Xm002685/h2_4Ns001038/h2_4Xm000562/h2_6Ns004476	5	novel.7055/h2_3Xm002074/h2_1Ns002425/novel.14506/novel.5792
sbi00660	C5-Branched dibasic acid metabolism	2/767	26/11583	0.521299	0.999399	novel.11425/h2_4Xm002592	-/h2_4Xm002592	sbi:8076795/sbi:8076795	2	2	novel.11425/h2_4Xm002592	0
sbi00513	Various types of N-glycan biosynthesis	7/767	103/11583	0.528036	0.999399	novel.11909/h2_3Ns001502/h2_2Ns002453/h2_5Ns005139/novel.12474/h2_2Xm007213/h2_4Xm002962	-/h2_3Ns001502/h2_2Ns002453/h2_5Ns005139/-/h2_2Xm007213/h2_4Xm002962	sbi:8065529/sbi:8081425/sbi:8069094/sbi:8061440/sbi:8065529/sbi:8074822/sbi:8085291	7	5	h2_3Ns001502/h2_2Ns002453/h2_5Ns005139/novel.12474/h2_2Xm007213	2	novel.11909/h2_4Xm002962
sbi01210	2-Oxocarboxylic acid metabolism	10/767	150/11583	0.538394	0.999399	h2_3Ns003612/h2_5Xm007017/h2_3Ns002648/h2_3Xm003104/h2_2Xm005156/h2_7Xm004825/h2_4Ns002721/novel.11425/h2_5Xm000412/h2_4Xm002592	h2_3Ns003612/h2_5Xm007017/h2_3Ns002648/h2_3Xm003104/h2_2Xm005156/h2_7Xm004825/h2_4Ns002721/-/h2_5Xm000412/h2_4Xm002592	sbi:8061413/sbi:110435962/sbi:110433864/sbi:110433864/sbi:8064642/sbi:110435098/sbi:110435962/sbi:8076795/sbi:8063302/sbi:8076795	10	7	h2_3Ns002648/h2_3Xm003104/h2_2Xm005156/h2_4Ns002721/novel.11425/h2_5Xm000412/h2_4Xm002592	3	h2_3Ns003612/h2_5Xm007017/h2_7Xm004825
sbi00750	Vitamin B6 metabolism	2/767	27/11583	0.541887	0.999399	h2_4Xm004194/h2_6Xm002166	h2_4Xm004194/h2_6Xm002166	sbi:8059481/sbi:110434564	2	0		2	h2_4Xm004194/h2_6Xm002166
sbi00380	Tryptophan metabolism	11/767	169/11583	0.56849	0.999399	h2_1Ns001277/h2_6Xm001490/novel.12686/h2_2Ns000269/h2_2Xm006579/h2_2Xm004899/h2_3Xm001573/h2_5Ns004460/h2_5Xm002685/h2_2Xm000648/novel.5792	h2_1Ns001277/h2_6Xm001490/-/h2_2Ns000269/h2_2Xm006579/h2_2Xm004899/h2_3Xm001573/h2_5Ns004460/h2_5Xm002685/h2_2Xm000648/-	sbi:8080940/sbi:8068221/sbi:8068221/sbi:8080676/sbi:8067813/sbi:8083334/sbi:8056556/sbi:8084125/sbi:8080995/sbi:8080676/sbi:8078880	11	5	h2_6Xm001490/novel.12686/h2_2Xm004899/h2_5Ns004460/h2_5Xm002685	6	h2_1Ns001277/h2_2Ns000269/h2_2Xm006579/h2_3Xm001573/h2_2Xm000648/novel.5792
sbi04814	Motor proteins	13/767	201/11583	0.576549	0.999399	h2_1Xm003451/h2_5Xm001210/h2_7Ns003915/h2_3Ns005766/h2_4Xm002963/h2_3Ns004062/h2_5Xm003774/h2_1Xm004054/h2_7Ns004979/h2_1Xm004735/h2_5Ns003342/h2_1Ns004062/h2_1Xm001397	h2_1Xm003451/h2_5Xm001210/h2_7Ns003915/h2_3Ns005766/h2_4Xm002963/h2_3Ns004062/h2_5Xm003774/h2_1Xm004054/h2_7Ns004979/h2_1Xm004735/h2_5Ns003342/h2_1Ns004062/h2_1Xm001397	sbi:8076869/sbi:8074302/sbi:8078219/sbi:8068808/sbi:8056877/sbi:8062375/sbi:8054890/sbi:110433857/sbi:8076107/sbi:110437353/sbi:8054890/sbi:110437353/sbi:8071242	13	6	h2_1Xm003451/h2_3Ns004062/h2_1Xm004054/h2_7Ns004979/h2_1Xm004735/h2_1Ns004062	7	h2_5Xm001210/h2_7Ns003915/h2_3Ns005766/h2_4Xm002963/h2_5Xm003774/h2_5Ns003342/h2_1Xm001397
sbi00450	Selenocompound metabolism	3/767	45/11583	0.580269	0.999399	novel.3045/novel.9055/unanchor001138	-/-/unanchor001138	sbi:110432868/sbi:8060484/sbi:8066591	3	1	novel.9055	2	novel.3045/unanchor001138
sbi00740	Riboflavin metabolism	3/767	46/11583	0.595404	0.999399	h2_4Xm001126/h2_4Ns000799/h2_4Xm000250	h2_4Xm001126/h2_4Ns000799/h2_4Xm000250	sbi:8066758/sbi:8066758/sbi:110432971	3	1	h2_4Xm000250	2	h2_4Xm001126/h2_4Ns000799
sbi01212	Fatty acid metabolism	12/767	188/11583	0.595416	0.999399	h2_1Xm000078/novel.11693/h2_1Xm000051/novel.535/h2_7Ns002266/h2_3Ns003450/h2_2Ns005090/h2_1Xm000077/h2_4Ns003873/novel.1933/h2_7Ns002307/h2_2Xm004206	h2_1Xm000078/-/h2_1Xm000051/-/h2_7Ns002266/h2_3Ns003450/h2_2Ns005090/h2_1Xm000077/h2_4Ns003873/-/h2_7Ns002307/h2_2Xm004206	sbi:8072816/sbi:110437358/sbi:8072816/sbi:8060800/sbi:8072821/sbi:8070798/sbi:8072827/sbi:8072816/sbi:8060884/sbi:110437358/sbi:110435557/sbi:8077306	12	3	novel.11693/h2_4Ns003873/h2_2Xm004206	9	h2_1Xm000078/h2_1Xm000051/novel.535/h2_7Ns002266/h2_3Ns003450/h2_2Ns005090/h2_1Xm000077/novel.1933/h2_7Ns002307
sbi00470	D-Amino acid metabolism	1/767	14/11583	0.617002	0.999399	h2_6Xm002548	h2_6Xm002548	sbi:8066978	1	1	h2_6Xm002548	0
sbi00944	Flavone and flavonol biosynthesis	1/767	14/11583	0.617002	0.999399	h2_2Xm005005	h2_2Xm005005	sbi:8082846	1	1	h2_2Xm005005	0
sbi00591	Linoleic acid metabolism	3/767	49/11583	0.638628	0.999399	h2_4Ns000421/h2_2Xm006688/h2_5Xm000320	h2_4Ns000421/h2_2Xm006688/h2_5Xm000320	sbi:8063420/sbi:8070256/sbi:110434540	3	1	h2_4Ns000421	2	h2_2Xm006688/h2_5Xm000320
sbi00604	Glycosphingolipid biosynthesis - ganglio series	1/767	15/11583	0.642394	0.999399	h2_4Xm002962	h2_4Xm002962	sbi:8085291	1	0		1	h2_4Xm002962
sbi04146	Peroxisome	13/767	211/11583	0.647279	0.999399	h2_6Xm001490/novel.12686/h2_5Ns002918/h2_3Ns002648/h2_3Xm003104/h2_5Ns001543/h2_5Xm003345/h2_4Ns003873/h2_5Xm001934/novel.4626/h2_7Ns002307/h2_6Ns000441/h2_3Xm000406	h2_6Xm001490/-/h2_5Ns002918/h2_3Ns002648/h2_3Xm003104/h2_5Ns001543/h2_5Xm003345/h2_4Ns003873/h2_5Xm001934/-/h2_7Ns002307/h2_6Ns000441/h2_3Xm000406	sbi:8068221/sbi:8068221/sbi:8055891/sbi:110433864/sbi:110433864/sbi:8083056/sbi:8055891/sbi:8060884/sbi:8069272/sbi:8066790/sbi:110435557/sbi:8071538/sbi:8072774	13	9	h2_6Xm001490/novel.12686/h2_5Ns002918/h2_3Ns002648/h2_3Xm003104/h2_5Ns001543/h2_5Xm003345/h2_4Ns003873/h2_6Ns000441	4	h2_5Xm001934/novel.4626/h2_7Ns002307/h2_3Xm000406
sbi00730	Thiamine metabolism	3/767	50/11583	0.652296	0.999399	novel.12241/h2_2Xm007056/h2_4Ns001668	-/h2_2Xm007056/h2_4Ns001668	sbi:110436684/sbi:110436684/sbi:110436684	3	2	novel.12241/h2_4Ns001668	1	h2_2Xm007056
sbi00310	Lysine degradation	6/767	100/11583	0.657264	0.999399	h2_6Ns003985/h2_5Ns002918/h2_2Xm004899/h2_5Xm003345/h2_5Xm002685/novel.5792	h2_6Ns003985/h2_5Ns002918/h2_2Xm004899/h2_5Xm003345/h2_5Xm002685/-	sbi:8081954/sbi:8055891/sbi:8083334/sbi:8055891/sbi:8080995/sbi:8078880	6	5	h2_6Ns003985/h2_5Ns002918/h2_2Xm004899/h2_5Xm003345/h2_5Xm002685	1	novel.5792
sbi00230	Purine metabolism	12/767	200/11583	0.68052	0.999399	h2_4Xm004253/h2_7Xm002553/h2_3Ns000408/novel.12241/h2_6Ns001233/h2_2Xm007056/h2_1Ns003043/novel.9055/h2_4Ns001668/h2_1Ns003074/h2_3Xm000807/h2_7Ns005118	h2_4Xm004253/h2_7Xm002553/h2_3Ns000408/-/h2_6Ns001233/h2_2Xm007056/h2_1Ns003043/-/h2_4Ns001668/h2_1Ns003074/h2_3Xm000807/h2_7Ns005118	sbi:8067632/sbi:8083035/sbi:8083035/sbi:110436684/sbi:8070903/sbi:110436684/sbi:8058504/sbi:8060484/sbi:110436684/sbi:8071173/sbi:8083035/sbi:8069395	12	6	novel.12241/h2_6Ns001233/h2_1Ns003043/novel.9055/h2_4Ns001668/h2_1Ns003074	6	h2_4Xm004253/h2_7Xm002553/h2_3Ns000408/h2_2Xm007056/h2_3Xm000807/h2_7Ns005118
sbi03250	Viral life cycle - HIV-1	6/767	103/11583	0.685244	0.999399	novel.831/h2_7Xm004621/h2_7Ns003783/h2_6Xm002373/novel.11692/h2_6Xm004628	-/h2_7Xm004621/h2_7Ns003783/h2_6Xm002373/-/h2_6Xm004628	sbi:8065976/sbi:8082248/sbi:8082248/sbi:8069945/sbi:8065976/sbi:8069945	6	0		6	novel.831/h2_7Xm004621/h2_7Ns003783/h2_6Xm002373/novel.11692/h2_6Xm004628
sbi00071	Fatty acid degradation	8/767	136/11583	0.686202	0.999399	h2_7Xm007419/h2_2Xm004899/h2_5Xm000640/h2_4Ns003873/h2_7Ns002307/h2_5Xm002685/h2_4Ns001038/novel.5792	h2_7Xm007419/h2_2Xm004899/h2_5Xm000640/h2_4Ns003873/h2_7Ns002307/h2_5Xm002685/h2_4Ns001038/-	sbi:8081917/sbi:8083334/sbi:110436814/sbi:8060884/sbi:110435557/sbi:8080995/sbi:110436814/sbi:8078880	8	6	h2_7Xm007419/h2_2Xm004899/h2_5Xm000640/h2_4Ns003873/h2_5Xm002685/h2_4Ns001038	2	h2_7Ns002307/novel.5792
sbi04712	Circadian rhythm - plant	5/767	87/11583	0.691349	0.999399	h2_5Xm003813/h2_5Ns003376/h2_3Xm001817/novel.1088/h2_4Xm000899	h2_5Xm003813/h2_5Ns003376/h2_3Xm001817/-/h2_4Xm000899	sbi:110432809/sbi:110432809/sbi:110433900/sbi:8074643/sbi:8059991	5	5	h2_5Xm003813/h2_5Ns003376/h2_3Xm001817/novel.1088/h2_4Xm000899	0
sbi00564	Glycerophospholipid metabolism	16/767	267/11583	0.697776	0.999399	novel.12770/h2_7Xm006446/h2_1Xm002062/h2_4Xm004405/h2_5Xm001409/h2_1Ns002728/novel.5125/h2_7Xm004479/h2_1Xm003239/h2_3Xm003009/unanchor000818/h2_1Ns004122/h2_1Xm002911/h2_1Xm002814/h2_3Ns003045/h2_1Ns004215	-/h2_7Xm006446/h2_1Xm002062/h2_4Xm004405/h2_5Xm001409/h2_1Ns002728/-/h2_7Xm004479/h2_1Xm003239/h2_3Xm003009/unanchor000818/h2_1Ns004122/h2_1Xm002911/h2_1Xm002814/h2_3Ns003045/h2_1Ns004215	sbi:8062892/sbi:8085839/sbi:8062530/sbi:8065077/sbi:8068078/sbi:8066282/sbi:8085839/sbi:8083459/sbi:8066282/sbi:8085839/sbi:8060829/sbi:8061114/sbi:8055124/sbi:8062892/sbi:8079239/sbi:8074565	16	11	novel.12770/h2_1Xm002062/h2_5Xm001409/h2_1Ns002728/h2_7Xm004479/h2_1Xm003239/unanchor000818/h2_1Ns004122/h2_1Xm002911/h2_1Xm002814/h2_1Ns004215	5	h2_7Xm006446/h2_4Xm004405/novel.5125/h2_3Xm003009/h2_3Ns003045
sbi00440	Phosphonate and phosphinate metabolism	1/767	18/11583	0.708919	0.999399	h2_1Xm002911	h2_1Xm002911	sbi:8055124	1	1	h2_1Xm002911	0
sbi00950	Isoquinoline alkaloid biosynthesis	4/767	72/11583	0.710965	0.999399	h2_2Xm006579/h2_6Ns003922/h2_7Xm004825/h2_2Ns003531	h2_2Xm006579/h2_6Ns003922/h2_7Xm004825/h2_2Ns003531	sbi:8067813/sbi:8078226/sbi:110435098/sbi:8073581	4	2	h2_6Ns003922/h2_2Ns003531	2	h2_2Xm006579/h2_7Xm004825
sbi00760	Nicotinate and nicotinamide metabolism	3/767	56/11583	0.726475	0.999399	novel.2791/h2_6Ns001280/h2_5Xm004044	-/h2_6Ns001280/h2_5Xm004044	sbi:8056434/sbi:8069937/sbi:8077610	3	2	novel.2791/h2_5Xm004044	1	h2_6Ns001280
sbi04145	Phagosome	11/767	197/11583	0.763231	0.999399	h2_7Xm006262/h2_1Xm005912/h2_7Xm002851/h2_4Xm002963/novel.11640/h2_6Ns001323/h2_1Xm004054/h2_6Xm003167/h2_7Ns004979/h2_1Xm004735/h2_1Ns004062	h2_7Xm006262/h2_1Xm005912/h2_7Xm002851/h2_4Xm002963/-/h2_6Ns001323/h2_1Xm004054/h2_6Xm003167/h2_7Ns004979/h2_1Xm004735/h2_1Ns004062	sbi:8079395/sbi:8065321/sbi:110430079/sbi:8056877/sbi:8079395/sbi:110436187/sbi:110433857/sbi:110434964/sbi:8076107/sbi:110437353/sbi:110437353	11	8	h2_7Xm006262/h2_7Xm002851/novel.11640/h2_6Ns001323/h2_1Xm004054/h2_7Ns004979/h2_1Xm004735/h2_1Ns004062	3	h2_1Xm005912/h2_4Xm002963/h2_6Xm003167
sbi00670	One carbon pool by folate	2/767	41/11583	0.765049	0.999399	h2_5Xm005687/h2_1Ns003074	h2_5Xm005687/h2_1Ns003074	sbi:8057390/sbi:8071173	2	1	h2_1Ns003074	1	h2_5Xm005687
sbi00592	alpha-Linolenic acid metabolism	8/767	149/11583	0.778415	0.999399	h2_2Xm003793/h2_2Ns003271/h2_7Xm002689/h2_5Xm000640/h2_2Ns000332/h2_7Ns002307/h2_4Ns001038/h2_5Xm000320	h2_2Xm003793/h2_2Ns003271/h2_7Xm002689/h2_5Xm000640/h2_2Ns000332/h2_7Ns002307/h2_4Ns001038/h2_5Xm000320	sbi:8056985/sbi:8080349/sbi:8070776/sbi:110436814/sbi:8070776/sbi:110435557/sbi:110436814/sbi:110434540	8	4	h2_2Xm003793/h2_5Xm000640/h2_2Ns000332/h2_4Ns001038	4	h2_2Ns003271/h2_7Xm002689/h2_7Ns002307/h2_5Xm000320
sbi00350	Tyrosine metabolism	7/767	132/11583	0.779392	0.999399	h2_2Xm006579/h2_6Ns003922/h2_7Xm007419/h2_5Xm000640/h2_7Xm004825/h2_4Ns001038/h2_2Ns003531	h2_2Xm006579/h2_6Ns003922/h2_7Xm007419/h2_5Xm000640/h2_7Xm004825/h2_4Ns001038/h2_2Ns003531	sbi:8067813/sbi:8078226/sbi:8081917/sbi:110436814/sbi:110435098/sbi:110436814/sbi:8073581	7	5	h2_6Ns003922/h2_7Xm007419/h2_5Xm000640/h2_4Ns001038/h2_2Ns003531	2	h2_2Xm006579/h2_7Xm004825
sbi03420	Nucleotide excision repair	11/767	201/11583	0.785288	0.999399	h2_6Ns002170/novel.2862/novel.13091/h2_1Xm002058/novel.881/h2_2Ns003618/h2_3Ns000027/h2_4Xm001426/h2_2Ns003795/h2_2Xm005546/h2_3Xm001840	h2_6Ns002170/-/-/h2_1Xm002058/-/h2_2Ns003618/h2_3Ns000027/h2_4Xm001426/h2_2Ns003795/h2_2Xm005546/h2_3Xm001840	sbi:8059770/sbi:8062546/sbi:8062546/sbi:8054480/sbi:110432211/sbi:110436107/sbi:8079092/sbi:8072800/sbi:8056408/sbi:8078394/sbi:8083517	11	4	h2_1Xm002058/h2_2Ns003618/h2_4Xm001426/h2_2Ns003795	7	h2_6Ns002170/novel.2862/novel.13091/novel.881/h2_3Ns000027/h2_2Xm005546/h2_3Xm001840
sbi00904	Diterpenoid biosynthesis	3/767	62/11583	0.787668	0.999399	h2_5Ns000769/h2_2Ns004500/h2_3Ns003102	h2_5Ns000769/h2_2Ns004500/h2_3Ns003102	sbi:8081145/sbi:8065021/sbi:8072094	3	2	h2_5Ns000769/h2_3Ns003102	1	h2_2Ns004500
sbi00300	Lysine biosynthesis	2/767	43/11583	0.787771	0.999399	h2_6Xm002548/h2_4Ns002227	h2_6Xm002548/h2_4Ns002227	sbi:8066978/sbi:8084016	2	2	h2_6Xm002548/h2_4Ns002227	0
sbi03450	Non-homologous end-joining	1/767	23/11583	0.793474	0.999399	h2_2Xm004253	h2_2Xm004253	sbi:8056059	1	0		1	h2_2Xm004253
sbi00630	Glyoxylate and dicarboxylate metabolism	10/767	186/11583	0.795428	0.999399	h2_6Xm001490/novel.12686/h2_6Xm005409/h2_6Xm000069/novel.6377/h2_4Ns002199/h2_2Xm004520/h2_6Ns000002/h2_6Ns004476/h2_2Ns001636	h2_6Xm001490/-/h2_6Xm005409/h2_6Xm000069/-/h2_4Ns002199/h2_2Xm004520/h2_6Ns000002/h2_6Ns004476/h2_2Ns001636	sbi:8068221/sbi:8068221/sbi:8059611/sbi:110434935/sbi:8079923/sbi:8083997/sbi:8073689/sbi:110434935/sbi:8059611/sbi:8070647	10	6	h2_6Xm001490/novel.12686/h2_6Xm005409/h2_4Ns002199/h2_2Xm004520/h2_6Ns004476	4	h2_6Xm000069/novel.6377/h2_6Ns000002/h2_2Ns001636
sbi00430	Taurine and hypotaurine metabolism	2/767	44/11583	0.798389	0.999399	h2_3Xm006576/h2_2Xm001486	h2_3Xm006576/h2_2Xm001486	sbi:110437016/sbi:110432380	2	2	h2_3Xm006576/h2_2Xm001486	0
sbi00030	Pentose phosphate pathway	7/767	136/11583	0.80464	0.999399	novel.9983/h2_2Xm001530/h2_4Xm003377/h2_3Ns000278/h2_3Xm004485/h2_5Ns003023/h2_3Xm000498	-/h2_2Xm001530/h2_4Xm003377/h2_3Ns000278/h2_3Xm004485/h2_5Ns003023/h2_3Xm000498	sbi:8054887/sbi:8085774/sbi:110433451/sbi:110430626/sbi:110433572/sbi:8054783/sbi:8070439	7	4	novel.9983/h2_2Xm001530/h2_5Ns003023/h2_3Xm000498	3	h2_4Xm003377/h2_3Ns000278/h2_3Xm004485
sbi00360	Phenylalanine metabolism	7/767	137/11583	0.810594	0.999399	h2_2Ns000269/h2_2Xm006579/h2_6Ns003922/h2_7Xm004825/h2_3Xm003950/h2_2Xm000648/h2_2Ns003531	h2_2Ns000269/h2_2Xm006579/h2_6Ns003922/h2_7Xm004825/h2_3Xm003950/h2_2Xm000648/h2_2Ns003531	sbi:8080676/sbi:8067813/sbi:8078226/sbi:110435098/sbi:8082390/sbi:8080676/sbi:8073581	7	3	h2_6Ns003922/h2_3Xm003950/h2_2Ns003531	4	h2_2Ns000269/h2_2Xm006579/h2_7Xm004825/h2_2Xm000648
sbi00061	Fatty acid biosynthesis	5/767	103/11583	0.820638	0.999399	novel.11693/h2_3Ns003450/h2_4Ns003873/novel.1933/h2_2Xm004206	-/h2_3Ns003450/h2_4Ns003873/-/h2_2Xm004206	sbi:110437358/sbi:8070798/sbi:8060884/sbi:110437358/sbi:8077306	5	3	novel.11693/h2_4Ns003873/h2_2Xm004206	2	h2_3Ns003450/novel.1933
sbi00195	Photosynthesis	5/767	103/11583	0.820638	0.999399	novel.11161/h2_3Ns003897/h2_2Ns002630/novel.15704/h2_4Ns003688	-/h2_3Ns003897/h2_2Ns002630/-/h2_4Ns003688	sbi:4549136/sbi:8081314/sbi:8079925/sbi:4549114/sbi:8079664	5	2	h2_2Ns002630/h2_4Ns003688	3	novel.11161/h2_3Ns003897/novel.15704
sbi04144	Endocytosis	20/767	364/11583	0.837995	0.999399	novel.12770/novel.11532/h2_1Xm003785/h2_4Ns001536/h2_4Xm004405/h2_4Xm002613/h2_4Xm001811/h2_3Xm004273/h2_1Xm000754/h2_1Xm000256/h2_4Ns002416/h2_4Ns003831/novel.7750/h2_4Xm002601/h2_7Xm005541/h2_6Xm003895/h2_3Ns003873/h2_4Ns001461/h2_1Xm002814/h2_6Ns001987	-/-/h2_1Xm003785/h2_4Ns001536/h2_4Xm004405/h2_4Xm002613/h2_4Xm001811/h2_3Xm004273/h2_1Xm000754/h2_1Xm000256/h2_4Ns002416/h2_4Ns003831/-/h2_4Xm002601/h2_7Xm005541/h2_6Xm003895/h2_3Ns003873/h2_4Ns001461/h2_1Xm002814/h2_6Ns001987	sbi:8062892/sbi:8086279/sbi:8057776/sbi:8074234/sbi:8065077/sbi:8074234/sbi:8074234/sbi:8057776/sbi:8069198/sbi:8066585/sbi:8074234/sbi:8084597/sbi:8060877/sbi:8084921/sbi:8065100/sbi:8073187/sbi:8057776/sbi:8067576/sbi:8062892/sbi:8082277	20	16	novel.12770/h2_1Xm003785/h2_4Ns001536/h2_4Xm002613/h2_4Xm001811/h2_3Xm004273/h2_1Xm000256/h2_4Ns002416/h2_4Ns003831/novel.7750/h2_4Xm002601/h2_7Xm005541/h2_6Xm003895/h2_3Ns003873/h2_4Ns001461/h2_1Xm002814	4	novel.11532/h2_4Xm004405/h2_1Xm000754/h2_6Ns001987
sbi03440	Homologous recombination	7/767	142/11583	0.838283	0.999399	h2_2Xm004253/h2_3Xm005835/h2_3Xm003049/h2_5Ns003689/h2_4Xm001426/h2_2Ns002136/h2_3Xm000045	h2_2Xm004253/h2_3Xm005835/h2_3Xm003049/h2_5Ns003689/h2_4Xm001426/h2_2Ns002136/h2_3Xm000045	sbi:8056059/sbi:8081327/sbi:8054942/sbi:8074176/sbi:8072800/sbi:110434196/sbi:8072354	7	6	h2_3Xm005835/h2_3Xm003049/h2_5Ns003689/h2_4Xm001426/h2_2Ns002136/h2_3Xm000045	1	h2_2Xm004253
sbi00965	Betalain biosynthesis	1/767	27/11583	0.843073	0.999399	h2_2Xm006579	h2_2Xm006579	sbi:8067813	1	0		1	h2_2Xm006579
sbi00640	Propanoate metabolism	3/767	69/11583	0.844249	0.999399	h2_6Xm005409/h2_7Ns002307/h2_6Ns004476	h2_6Xm005409/h2_7Ns002307/h2_6Ns004476	sbi:8059611/sbi:110435557/sbi:8059611	3	2	h2_6Xm005409/h2_6Ns004476	1	h2_7Ns002307
sbi00510	N-Glycan biosynthesis	5/767	107/11583	0.845074	0.999399	novel.4907/h2_3Ns001502/h2_2Ns002453/h2_5Ns005139/h2_2Xm007213	-/h2_3Ns001502/h2_2Ns002453/h2_5Ns005139/h2_2Xm007213	sbi:8056471/sbi:8081425/sbi:8069094/sbi:8061440/sbi:8074822	5	4	h2_3Ns001502/h2_2Ns002453/h2_5Ns005139/h2_2Xm007213	1	novel.4907
sbi00130	Ubiquinone and other terpenoid-quinone biosynthesis	6/767	127/11583	0.85393	0.999399	h2_6Ns003922/h2_6Xm003973/h2_5Xm000998/h2_6Xm003926/h2_5Xm006285/h2_3Ns001522	h2_6Ns003922/h2_6Xm003973/h2_5Xm000998/h2_6Xm003926/h2_5Xm006285/h2_3Ns001522	sbi:8078226/sbi:8073882/sbi:8071470/sbi:8073882/sbi:8080177/sbi:8059757	6	2	h2_6Ns003922/h2_3Ns001522	4	h2_6Xm003973/h2_5Xm000998/h2_6Xm003926/h2_5Xm006285
sbi00565	Ether lipid metabolism	3/767	71/11583	0.85781	0.999399	novel.12770/h2_4Xm004405/h2_1Xm002814	-/h2_4Xm004405/h2_1Xm002814	sbi:8062892/sbi:8065077/sbi:8062892	3	2	novel.12770/h2_1Xm002814	1	h2_4Xm004405
sbi00590	Arachidonic acid metabolism	1/767	29/11583	0.863214	0.999399	h2_6Ns000441	h2_6Ns000441	sbi:8071538	1	1	h2_6Ns000441	0
sbi00051	Fructose and mannose metabolism	7/767	152/11583	0.883936	0.999399	h2_2Xm002106/h2_3Xm000803/h2_3Ns001128/h2_3Ns000278/novel.1592/h2_3Xm004485/h2_3Xm000498	h2_2Xm002106/h2_3Xm000803/h2_3Ns001128/h2_3Ns000278/-/h2_3Xm004485/h2_3Xm000498	sbi:110432936/sbi:110433293/sbi:8084358/sbi:110430626/sbi:8060801/sbi:110433572/sbi:8070439	7	3	h2_2Xm002106/novel.1592/h2_3Xm000498	4	h2_3Xm000803/h2_3Ns001128/h2_3Ns000278/h2_3Xm004485
sbi00100	Steroid biosynthesis	4/767	96/11583	0.887308	0.999399	novel.15623/h2_6Xm002411/h2_4Xm002905/h2_1Ns002333	-/h2_6Xm002411/h2_4Xm002905/h2_1Ns002333	sbi:8061131/sbi:8062823/sbi:8056854/sbi:8057407	4	2	novel.15623/h2_1Ns002333	2	h2_6Xm002411/h2_4Xm002905
sbi03050	Proteasome	7/767	155/11583	0.895332	0.999399	h2_7Ns001019/h2_7Ns001103/h2_4Xm004129/h2_2Xm006031/h2_4Ns003215/h2_3Ns001987/h2_6Ns001972	h2_7Ns001019/h2_7Ns001103/h2_4Xm004129/h2_2Xm006031/h2_4Ns003215/h2_3Ns001987/h2_6Ns001972	sbi:8065084/sbi:8069165/sbi:8080357/sbi:110431390/sbi:8082013/sbi:8074512/sbi:8082914	7	6	h2_7Ns001103/h2_4Xm004129/h2_2Xm006031/h2_4Ns003215/h2_3Ns001987/h2_6Ns001972	1	h2_7Ns001019
sbi00261	Monobactam biosynthesis	1/767	33/11583	0.89608	0.999399	novel.9055	-	sbi:8060484	1	1	novel.9055	0
sbi00220	Arginine biosynthesis	3/767	81/11583	0.911161	0.999399	h2_7Xm004825/h2_2Ns000392/h2_5Xm000412	h2_7Xm004825/h2_2Ns000392/h2_5Xm000412	sbi:110435098/sbi:8057337/sbi:8063302	3	2	h2_2Ns000392/h2_5Xm000412	1	h2_7Xm004825
sbi00910	Nitrogen metabolism	2/767	60/11583	0.914396	0.999399	h2_2Xm003999/h2_5Xm003419	h2_2Xm003999/h2_5Xm003419	sbi:8075274/sbi:8058646	2	0		2	h2_2Xm003999/h2_5Xm003419
sbi00053	Ascorbate and aldarate metabolism	6/767	145/11583	0.924599	0.999399	h2_7Ns003373/h2_2Xm004899/h2_5Xm002685/novel.5792/h2_4Ns000564/h2_6Xm004002	h2_7Ns003373/h2_2Xm004899/h2_5Xm002685/-/h2_4Ns000564/h2_6Xm004002	sbi:8068565/sbi:8083334/sbi:8080995/sbi:8078880/sbi:110436990/sbi:8073853	6	4	h2_7Ns003373/h2_2Xm004899/h2_5Xm002685/h2_4Ns000564	2	novel.5792/h2_6Xm004002
sbi04120	Ubiquitin mediated proteolysis	18/767	364/11583	0.926371	0.999399	h2_7Ns004847/novel.6414/novel.16309/h2_6Ns002971/novel.8932/h2_4Xm003933/h2_5Ns000281/h2_6Ns002981/h2_3Ns000027/h2_6Xm002519/h2_3Xm002317/h2_1Ns001739/h2_1Xm002390/h2_4Xm004026/h2_1Ns001677/h2_5Ns005664/h2_7Xm004831/novel.5299	h2_7Ns004847/-/-/h2_6Ns002971/-/h2_4Xm003933/h2_5Ns000281/h2_6Ns002981/h2_3Ns000027/h2_6Xm002519/h2_3Xm002317/h2_1Ns001739/h2_1Xm002390/h2_4Xm004026/h2_1Ns001677/h2_5Ns005664/h2_7Xm004831/-	sbi:8063786/sbi:8063136/sbi:8063786/sbi:8082701/sbi:8058142/sbi:8072612/sbi:8054623/sbi:8073960/sbi:8079092/sbi:8063786/sbi:8077555/sbi:8059260/sbi:8070528/sbi:8085719/sbi:8070528/sbi:8075983/sbi:8055007/sbi:8063136	18	10	novel.6414/novel.16309/h2_6Ns002971/h2_5Ns000281/h2_6Ns002981/h2_6Xm002519/h2_1Ns001739/h2_1Xm002390/h2_1Ns001677/novel.5299	8	h2_7Ns004847/novel.8932/h2_4Xm003933/h2_3Ns000027/h2_3Xm002317/h2_4Xm004026/h2_5Ns005664/h2_7Xm004831
sbi01250	Biosynthesis of nucleotide sugars	9/767	203/11583	0.927557	0.999399	h2_3Xm000803/h2_3Ns001128/novel.12237/h2_7Ns002996/h2_1Xm003296/h2_5Ns003324/h2_6Xm001584/h2_2Ns004507/h2_4Ns000564	h2_3Xm000803/h2_3Ns001128/-/h2_7Ns002996/h2_1Xm003296/h2_5Ns003324/h2_6Xm001584/h2_2Ns004507/h2_4Ns000564	sbi:110433293/sbi:8084358/sbi:8069954/sbi:8074130/sbi:8060358/sbi:8054881/sbi:8085210/sbi:8072310/sbi:110436990	9	4	h2_1Xm003296/h2_5Ns003324/h2_2Ns004507/h2_4Ns000564	5	h2_3Xm000803/h2_3Ns001128/novel.12237/h2_7Ns002996/h2_6Xm001584
sbi00400	Phenylalanine, tyrosine and tryptophan biosynthesis	4/767	107/11583	0.930225	0.999399	h2_7Xm006073/h2_6Ns003922/h2_7Xm003015/h2_7Xm004825	h2_7Xm006073/h2_6Ns003922/h2_7Xm003015/h2_7Xm004825	sbi:8080217/sbi:8078226/sbi:8064968/sbi:110435098	4	2	h2_7Xm006073/h2_6Ns003922	2	h2_7Xm003015/h2_7Xm004825
sbi04130	SNARE interactions in vesicular transport	3/767	86/11583	0.93036	0.999399	h2_1Xm005468/novel.9835/h2_4Xm001042	h2_1Xm005468/-/h2_4Xm001042	sbi:8063555/sbi:8057218/sbi:8060509	3	1	novel.9835	2	h2_1Xm005468/h2_4Xm001042
sbi00790	Folate biosynthesis	2/767	64/11583	0.931481	0.999399	novel.3169/h2_7Xm005865	-/h2_7Xm005865	sbi:8066349/sbi:8061592	2	1	h2_7Xm005865	1	novel.3169
sbi03040	Spliceosome	24/767	482/11583	0.947182	0.999399	novel.5417/h2_1Ns004385/novel.10193/h2_7Xm002936/h2_1Xm003785/h2_4Ns001536/h2_4Ns000427/h2_4Xm002613/h2_5Xm003441/h2_4Xm001811/h2_3Xm004273/h2_7Xm007440/h2_4Ns002416/h2_3Xm006602/h2_4Xm000595/h2_4Xm002601/h2_7Ns005263/h2_5Ns003918/h2_3Ns003873/h2_1Ns001739/h2_6Ns004705/h2_3Xm001961/novel.12234/h2_6Xm002732	-/h2_1Ns004385/-/h2_7Xm002936/h2_1Xm003785/h2_4Ns001536/h2_4Ns000427/h2_4Xm002613/h2_5Xm003441/h2_4Xm001811/h2_3Xm004273/h2_7Xm007440/h2_4Ns002416/h2_3Xm006602/h2_4Xm000595/h2_4Xm002601/h2_7Ns005263/h2_5Ns003918/h2_3Ns003873/h2_1Ns001739/h2_6Ns004705/h2_3Xm001961/-/h2_6Xm002732	sbi:8058939/sbi:8055974/sbi:8065977/sbi:8063540/sbi:8057776/sbi:8074234/sbi:8063417/sbi:8074234/sbi:8078017/sbi:8074234/sbi:8057776/sbi:8069247/sbi:8074234/sbi:8068671/sbi:8155680/sbi:8084921/sbi:110430204/sbi:110430204/sbi:8057776/sbi:8059260/sbi:8069247/sbi:8059125/sbi:8082304/sbi:8069247	24	18	novel.5417/h2_7Xm002936/h2_1Xm003785/h2_4Ns001536/h2_4Ns000427/h2_4Xm002613/h2_4Xm001811/h2_3Xm004273/h2_4Ns002416/h2_3Xm006602/h2_4Xm000595/h2_4Xm002601/h2_5Ns003918/h2_3Ns003873/h2_1Ns001739/h2_6Ns004705/h2_3Xm001961/novel.12234	6	h2_1Ns004385/novel.10193/h2_5Xm003441/h2_7Xm007440/h2_7Ns005263/h2_6Xm002732
sbi00020	Citrate cycle (TCA cycle)	5/767	136/11583	0.951726	0.999399	novel.7963/novel.2329/h2_3Ns002648/h2_3Xm003104/h2_1Ns002903	-/-/h2_3Ns002648/h2_3Xm003104/h2_1Ns002903	sbi:8058978/sbi:110433903/sbi:110433864/sbi:110433864/sbi:8085529	5	4	novel.7963/h2_3Ns002648/h2_3Xm003104/h2_1Ns002903	1	novel.2329
sbi00905	Brassinosteroid biosynthesis	1/767	46/11583	0.957485	0.999399	h2_4Ns002708	h2_4Ns002708	sbi:8056846	1	1	h2_4Ns002708	0
sbi00970	Aminoacyl-tRNA biosynthesis	6/767	179/11583	0.981451	0.999399	novel.15360/h2_7Xm002971/h2_7Ns002765/h2_7Xm006110/h2_6Xm005118/h2_3Ns001421	-/h2_7Xm002971/h2_7Ns002765/h2_7Xm006110/h2_6Xm005118/h2_3Ns001421	sbi:8078747/sbi:8064145/sbi:8060590/sbi:8078747/sbi:8066308/sbi:110430625	6	6	novel.15360/h2_7Xm002971/h2_7Ns002765/h2_7Xm006110/h2_6Xm005118/h2_3Ns001421	0
sbi03015	mRNA surveillance pathway	11/767	284/11583	0.98371	0.999399	novel.2026/novel.4655/h2_6Ns002731/novel.2143/h2_7Ns005263/h2_5Ns003918/novel.5827/h2_5Ns002876/h2_2Xm001509/h2_7Xm001284/h2_4Ns003203	-/-/h2_6Ns002731/-/h2_7Ns005263/h2_5Ns003918/-/h2_5Ns002876/h2_2Xm001509/h2_7Xm001284/h2_4Ns003203	sbi:8069416/sbi:8069416/sbi:8074783/sbi:8079657/sbi:110430204/sbi:110430204/sbi:8055285/sbi:110437138/sbi:8061974/sbi:8061689/sbi:8059832	11	7	novel.4655/h2_6Ns002731/h2_5Ns003918/novel.5827/h2_2Xm001509/h2_7Xm001284/h2_4Ns003203	4	novel.2026/novel.2143/h2_7Ns005263/h2_5Ns002876
sbi04070	Phosphatidylinositol signaling system	5/767	166/11583	0.987574	0.999399	h2_4Ns002294/h2_1Ns002728/h2_7Ns004638/h2_1Xm003239/h2_2Xm001633	h2_4Ns002294/h2_1Ns002728/h2_7Ns004638/h2_1Xm003239/h2_2Xm001633	sbi:8081437/sbi:8066282/sbi:8065114/sbi:8066282/sbi:8084994	5	3	h2_1Ns002728/h2_1Xm003239/h2_2Xm001633	2	h2_4Ns002294/h2_7Ns004638
sbi04136	Autophagy - other	2/767	94/11583	0.987999	0.999399	h2_5Ns002876/h2_4Ns003203	h2_5Ns002876/h2_4Ns003203	sbi:110437138/sbi:8059832	2	1	h2_4Ns003203	1	h2_5Ns002876
sbi03020	RNA polymerase	4/767	145/11583	0.98867	0.999399	h2_6Ns002170/h2_1Xm002058/h2_2Ns003618/novel.8974	h2_6Ns002170/h2_1Xm002058/h2_2Ns003618/-	sbi:8059770/sbi:8054480/sbi:110436107/sbi:4549223	4	2	h2_1Xm002058/h2_2Ns003618	2	h2_6Ns002170/novel.8974
sbi00563	Glycosylphosphatidylinositol (GPI)-anchor biosynthesis	1/767	72/11583	0.992907	0.999399	h2_3Ns002383	h2_3Ns002383	sbi:8076469	1	1	h2_3Ns002383	0
sbi00190	Oxidative phosphorylation	8/767	249/11583	0.994313	0.999399	novel.5098/h2_1Xm005912/h2_3Ns004778/h2_1Xm003530/novel.15704/h2_5Xm006113/h2_6Xm003167/h2_2Xm007643	-/h2_1Xm005912/h2_3Ns004778/h2_1Xm003530/-/h2_5Xm006113/h2_6Xm003167/h2_2Xm007643	sbi:8063381/sbi:8065321/sbi:110436949/sbi:8073241/sbi:4549114/sbi:110434899/sbi:110434964/sbi:110436320	8	2	novel.5098/h2_2Xm007643	6	h2_1Xm005912/h2_3Ns004778/h2_1Xm003530/novel.15704/h2_5Xm006113/h2_6Xm003167
sbi03022	Basal transcription factors	2/767	124/11583	0.998071	0.999399	h2_7Xm006564/h2_7Xm005687	h2_7Xm006564/h2_7Xm005687	sbi:8069327/sbi:8054955	2	1	h2_7Xm005687	1	h2_7Xm006564
sbi00562	Inositol phosphate metabolism	3/767	160/11583	0.998744	0.999399	h2_4Ns002294/novel.1592/h2_2Xm001633	h2_4Ns002294/-/h2_2Xm001633	sbi:8081437/sbi:8060801/sbi:8084994	3	2	novel.1592/h2_2Xm001633	1	h2_4Ns002294
sbi03018	RNA degradation	6/767	251/11583	0.999399	0.999399	h2_6Xm000550/h2_7Ns001242/h2_1Ns002361/h2_2Xm001884/h2_6Ns000113/h2_3Ns005757	h2_6Xm000550/h2_7Ns001242/h2_1Ns002361/h2_2Xm001884/h2_6Ns000113/h2_3Ns005757	sbi:110434986/sbi:8062834/sbi:8062834/sbi:8078568/sbi:110434986/sbi:8063580	6	5	h2_6Xm000550/h2_7Ns001242/h2_1Ns002361/h2_2Xm001884/h2_6Ns000113	1	h2_3Ns005757

## Sheet: 119条Lc3-S1 vs. Lc5-S1
KEGGID	Description		GeneRatio	BgRatio	pvalue	padj	geneID	geneName	keggID	Count
sbi00500	Starch and sucrose metabolism	淀粉和蔗糖代谢	49/1055	457/15126	0.00172777	0.10042	novel.6451/h2_2Ns003981/h2_5Ns003126/h2_5Ns003127/novel.705/h2_6Ns002948/h2_7Xm000923/h2_4Xm000777/h2_4Ns000449/novel.6235/h2_5Xm002328/novel.2005/h2_5Ns004083/h2_7Xm000909/h2_4Xm002184/h2_3Ns003153/h2_2Ns003882/h2_6Xm004822/h2_6Ns002227/h2_1Ns001112/h2_3Ns001614/h2_1Xm004376/novel.14751/h2_3Ns003953/h2_5Ns004140/h2_3Xm000349/h2_6Ns004080/h2_5Ns005329/h2_4Xm003012/h2_4Ns002878/h2_4Xm001040/h2_2Ns…	-/h2_2Ns003981/h2_5Ns003126/h2_5Ns003127/-/h2_6Ns002948/h2_7Xm000923/h2_4Xm000777/h2_4Ns000449/-/h2_5Xm002328/-/h2_5Ns004083/h2_7Xm000909/h2_4Xm002184/h2_3Ns003153/h2_2Ns003882/h2_6Xm004822/h2_6Ns002227/h2_1Ns001112/h2_3Ns001614/h2_1Xm004376/-/h2_3Ns003953/h2_5Ns004140/h2_3Xm000349/h2_6Ns004080/h2_5Ns005329/h2_4Xm003012/h2_4Ns002878/h2_4Xm001040/h2_2Ns003077/h2_2Xm000854/h2_1Ns003779/h2_2Ns004883…	sbi:8082425/sbi:8064486/sbi:110432520/sbi:110432520/sbi:110432520/sbi:110434966/sbi:8077078/sbi:8062935/sbi:110432056/sbi:8076731/sbi:8064663/sbi:110432902/sbi:110431790/sbi:8077078/sbi:8082319/sbi:8072076/sbi:8057926/sbi:8082723/sbi:8059621/sbi:8085013/sbi:8069922/sbi:8067517/sbi:110430827/sbi:8060105/sbi:110431626/sbi:8074599/sbi:8082723/sbi:8080586/sbi:8067457/sbi:8080486/sbi:8085976/sbi:80752…	49
sbi00052	Galactose metabolism	半乳糖代谢	22/1055	180/15126	0.00719281	0.213986	h2_2Ns000927/h2_2Ns000928/novel.11681/h2_1Xm002622/h2_7Ns002451/novel.10397/h2_4Xm002308/h2_1Xm002621/h2_2Xm001769/h2_2Xm001764/h2_2Xm001759/h2_7Xm003341/h2_2Xm001761/novel.15209/h2_5Xm002389/h2_2Xm001763/h2_7Xm005318/h2_3Ns003229/h2_7Ns001065/novel.5750/h2_2Xm001926/h2_3Ns001193	h2_2Ns000927/h2_2Ns000928/-/h2_1Xm002622/h2_7Ns002451/-/h2_4Xm002308/h2_1Xm002621/h2_2Xm001769/h2_2Xm001764/h2_2Xm001759/h2_7Xm003341/h2_2Xm001761/-/h2_5Xm002389/h2_2Xm001763/h2_7Xm005318/h2_3Ns003229/h2_7Ns001065/-/h2_2Xm001926/h2_3Ns001193	sbi:8084956/sbi:8084956/sbi:8075677/sbi:8065821/sbi:8055227/sbi:8076166/sbi:8081053/sbi:8065821/sbi:8084956/sbi:8081053/sbi:8084956/sbi:8055227/sbi:8081053/sbi:8076166/sbi:8071050/sbi:8084956/sbi:8065566/sbi:8062161/sbi:8068797/sbi:8076166/sbi:8074448/sbi:8078430	22
sbi00196	Photosynthesis - antenna proteins	光合作用--触角蛋白	10/1055	64/15126	0.0126274	0.236833	h2_5Ns004719/h2_1Xm004014/h2_1Ns003460/novel.11585/h2_5Ns002480/h2_6Xm002218/h2_2Xm003062/h2_5Ns004718/h2_1Xm005294/novel.2883	h2_5Ns004719/h2_1Xm004014/h2_1Ns003460/-/h2_5Ns002480/h2_6Xm002218/h2_2Xm003062/h2_5Ns004718/h2_1Xm005294/-	sbi:8074608/sbi:8082204/sbi:8082204/sbi:8082496/sbi:110437218/sbi:8082496/sbi:8081748/sbi:8082496/sbi:8074608/sbi:8057152	10
sbi00999	Biosynthesis of various plant secondary metabolites	各种植物次生代谢物的生物合成	26/1055	244/15126	0.020361	0.236833	novel.6451/h2_2Ns003981/h2_5Ns003126/h2_1Xm000970/h2_5Ns003127/novel.705/h2_4Xm000777/h2_4Ns000449/novel.6235/h2_5Ns004083/h2_2Ns005454/h2_3Ns001614/h2_6Xm003744/h2_7Ns003688/h2_2Ns003322/h2_4Xm003012/h2_2Xm000195/h2_3Xm002707/h2_2Xm000854/novel.4532/h2_4Ns002666/h2_3Ns003796/h2_7Ns002535/h2_4Ns000450/h2_2Xm001686/h2_4Xm002847	-/h2_2Ns003981/h2_5Ns003126/h2_1Xm000970/h2_5Ns003127/-/h2_4Xm000777/h2_4Ns000449/-/h2_5Ns004083/h2_2Ns005454/h2_3Ns001614/h2_6Xm003744/h2_7Ns003688/h2_2Ns003322/h2_4Xm003012/h2_2Xm000195/h2_3Xm002707/h2_2Xm000854/-/h2_4Ns002666/h2_3Ns003796/h2_7Ns002535/h2_4Ns000450/h2_2Xm001686/h2_4Xm002847	sbi:8082425/sbi:8064486/sbi:110432520/sbi:8060703/sbi:110432520/sbi:110432520/sbi:8062935/sbi:110432056/sbi:8076731/sbi:110431790/sbi:110436329/sbi:8069922/sbi:110433826/sbi:8081150/sbi:110436329/sbi:8067457/sbi:110429729/sbi:110433826/sbi:8064486/sbi:8073124/sbi:8056832/sbi:8082425/sbi:8055877/sbi:8062935/sbi:110429729/sbi:8056832	26
sbi00909	Sesquiterpenoid and triterpenoid biosynthesis	倍半萜和三萜类化合物的生物合成	6/1055	34/15126	0.0283888	0.236833	h2_7Ns002405/novel.15623/h2_5Xm005491/novel.14587/h2_7Xm003304/h2_7Ns001453	h2_7Ns002405/-/h2_5Xm005491/-/h2_7Xm003304/h2_7Ns001453	sbi:8063842/sbi:8061131/sbi:8061131/sbi:8062668/sbi:8073228/sbi:8082002	6
sbi00906	Carotenoid biosynthesis	类胡萝卜素的生物合成	9/1055	78/15126	0.0924193	0.347379	h2_4Ns003400/h2_2Xm003491/h2_5Xm004250/h2_2Ns002506/h2_5Ns005092/h2_1Ns000873/h2_7Xm007286/h2_5Xm004470/h2_5Ns003731	h2_4Ns003400/h2_2Xm003491/h2_5Xm004250/h2_2Ns002506/h2_5Ns005092/h2_1Ns000873/h2_7Xm007286/h2_5Xm004470/h2_5Ns003731	sbi:110436156/sbi:8081161/sbi:8077239/sbi:8081161/sbi:8085716/sbi:8071947/sbi:110431022/sbi:8062208/sbi:8077239	9
sbi00020	Citrate cycle (TCA cycle)	柠檬酸循环（TCA 循环）	15/1055	150/15126	0.100756	0.35753	h2_1Ns002903/h2_4Ns004015/h2_2Ns005483/novel.275/h2_6Xm004747/h2_2Xm003577/h2_7Ns003333/novel.7963/h2_2Xm000894/novel.3027/h2_4Xm001077/h2_4Xm002739/h2_5Ns000968/h2_5Ns005303/h2_5Xm000721	h2_1Ns002903/h2_4Ns004015/h2_2Ns005483/-/h2_6Xm004747/h2_2Xm003577/h2_7Ns003333/-/h2_2Xm000894/-/h2_4Xm001077/h2_4Xm002739/h2_5Ns000968/h2_5Ns005303/h2_5Xm000721	sbi:8085529/sbi:8065978/sbi:8073811/sbi:8071625/sbi:110433864/sbi:110432855/sbi:110437047/sbi:8058978/sbi:110437027/sbi:8056475/sbi:110437027/sbi:110433065/sbi:8068084/sbi:110433903/sbi:8062209	15
sbi04146	Peroxisome	过氧物酶体	23/1055	249/15126	0.102152	0.35753	h2_1Xm002036/h2_4Ns002751/h2_1Xm000766/novel.12686/h2_6Xm001490/h2_1Xm002843/h2_6Xm004747/h2_6Xm002042/h2_4Xm000355/h2_7Xm003757/novel.2795/h2_7Ns002935/h2_5Xm006534/h2_3Xm006589/h2_2Xm002714/h2_3Xm000406/novel.9319/h2_4Ns003873/h2_4Ns003202/h2_1Xm001689/h2_5Xm003345/h2_6Ns000620/h2_1Ns001187	h2_1Xm002036/h2_4Ns002751/h2_1Xm000766/-/h2_6Xm001490/h2_1Xm002843/h2_6Xm004747/h2_6Xm002042/h2_4Xm000355/h2_7Xm003757/-/h2_7Ns002935/h2_5Xm006534/h2_3Xm006589/h2_2Xm002714/h2_3Xm000406/-/h2_4Ns003873/h2_4Ns003202/h2_1Xm001689/h2_5Xm003345/h2_6Ns000620/h2_1Ns001187	sbi:110430258/sbi:8068207/sbi:8066604/sbi:8068221/sbi:8068221/sbi:110434890/sbi:110433864/sbi:8055046/sbi:8076131/sbi:8057804/sbi:8056223/sbi:8057804/sbi:8060884/sbi:8074123/sbi:110432494/sbi:8072774/sbi:8060683/sbi:8060884/sbi:8082134/sbi:110429995/sbi:8055891/sbi:8068221/sbi:8064554	23
sbi00360	Phenylalanine metabolism	苯丙氨酸代谢	18/1055	207/15126	0.196681	0.497979	h2_2Xm004973/h2_2Xm004972/h2_6Ns002715/h2_7Ns000051/h2_6Ns002713/h2_6Ns002714/h2_6Xm003549/h2_6Xm003550/h2_2Ns003954/h2_6Ns002716/h2_2Xm000612/h2_1Xm001136/h2_2Xm004974/h2_2Ns003955/h2_6Ns000246/h2_6Xm003551/unanchor000695/h2_2Ns002013	h2_2Xm004973/h2_2Xm004972/h2_6Ns002715/h2_7Ns000051/h2_6Ns002713/h2_6Ns002714/h2_6Xm003549/h2_6Xm003550/h2_2Ns003954/h2_6Ns002716/h2_2Xm000612/h2_1Xm001136/h2_2Xm004974/h2_2Ns003955/h2_6Ns000246/h2_6Xm003551/unanchor000695/h2_2Ns002013	sbi:8054283/sbi:8054283/sbi:8074774/sbi:110435653/sbi:8074774/sbi:8074774/sbi:8074774/sbi:8066166/sbi:8054283/sbi:8066166/sbi:8080676/sbi:8054283/sbi:8054283/sbi:8054283/sbi:110435098/sbi:8066167/sbi:8079206/sbi:8054283	18
sbi00010	Glycolysis / Gluconeogenesis	糖酵解/糖元生成	32/1055	407/15126	0.264113	0.551394	h2_1Ns003082/h2_1Ns002903/novel.11681/h2_4Ns002200/h2_7Xm006736/h2_4Ns004015/novel.8445/novel.1592/novel.5792/h2_6Ns002870/h2_4Ns003448/novel.14751/h2_1Ns004564/h2_4Xm001428/h2_7Xm007654/h2_7Ns000769/novel.7963/h2_3Xm000498/novel.7055/h2_7Xm003078/h2_1Xm003412/h2_4Xm002739/h2_1Xm001353/h2_3Xm001680/h2_5Xm002460/novel.9286/h2_5Xm000721/h2_2Xm007617/h2_3Ns003229/h2_7Ns001065/novel.9580/novel.13456	h2_1Ns003082/h2_1Ns002903/-/h2_4Ns002200/h2_7Xm006736/h2_4Ns004015/-/-/-/h2_6Ns002870/h2_4Ns003448/-/h2_1Ns004564/h2_4Xm001428/h2_7Xm007654/h2_7Ns000769/-/h2_3Xm000498/-/h2_7Xm003078/h2_1Xm003412/h2_4Xm002739/h2_1Xm001353/h2_3Xm001680/h2_5Xm002460/-/h2_5Xm000721/h2_2Xm007617/h2_3Ns003229/h2_7Ns001065/-/-	sbi:110430626/sbi:8085529/sbi:8075677/sbi:8083998/sbi:110430989/sbi:8065978/sbi:8075118/sbi:8060801/sbi:8078880/sbi:8078880/sbi:8081917/sbi:110430827/sbi:8064696/sbi:8079744/sbi:8078880/sbi:110431021/sbi:8058978/sbi:8070439/sbi:8069314/sbi:110430835/sbi:110430571/sbi:110433065/sbi:8083829/sbi:8075118/sbi:8064371/sbi:8083248/sbi:8062209/sbi:8083557/sbi:8062161/sbi:8068797/sbi:8085169/sbi:8069314	32
sbi00860	Porphyrin metabolism	卟啉代谢	9/1055	129/15126	0.549326	0.946604	h2_1Ns002016/h2_4Ns003509/h2_5Ns003372/h2_3Ns002547/h2_6Xm002385/h2_1Xm001158/novel.7735/h2_3Xm002521/novel.929	h2_1Ns002016/h2_4Ns003509/h2_5Ns003372/h2_3Ns002547/h2_6Xm002385/h2_1Xm001158/-/h2_3Xm002521/-	sbi:8079551/sbi:8085484/sbi:8054896/sbi:8084878/sbi:110431267/sbi:8082120/sbi:8063950/sbi:8085832/sbi:8064288	9
sbi00051	Fructose and mannose metabolism	果糖和甘露糖代谢	11/1055	172/15126	0.661219	0.984875	h2_1Ns003082/novel.11681/novel.1592/h2_2Ns005963/h2_3Xm000498/novel.15739/h2_5Ns005025/h2_5Xm006041/h2_7Ns000682/h2_3Ns003229/h2_7Ns001065	h2_1Ns003082/-/-/h2_2Ns005963/h2_3Xm000498/-/h2_5Ns005025/h2_5Xm006041/h2_7Ns000682/h2_3Ns003229/h2_7Ns001065	sbi:110430626/sbi:8075677/sbi:8060801/sbi:8085888/sbi:8070439/sbi:8071212/sbi:110436959/sbi:8079693/sbi:8069051/sbi:8062161/sbi:8068797	11
sbi00902	Monoterpenoid biosynthesis	单萜生物合成	1/1055	20/15126	0.764708	0.999074	h2_2Xm006573	h2_2Xm006573	sbi:8078894	1
sbi04712	Circadian rhythm - plant	植物的昼夜节律	7/1055	125/15126	0.777249	0.999074	novel.9909/unanchor000776/novel.14768/h2_6Xm003108/h2_4Ns000591/h2_4Xm000899/h2_6Ns002179	-/unanchor000776/-/h2_6Xm003108/h2_4Ns000591/h2_4Xm000899/h2_6Ns002179	sbi:8054807/sbi:110433966/sbi:8054807/sbi:8082929/sbi:8059991/sbi:8059991/sbi:8082929	7
sbi00195	Photosynthesis	光合作用	9/1055	186/15126	0.908506	0.999074	h2_3Ns003897/h2_4Xm000507/novel.11161/h2_7Xm004199/h2_7Ns003455/h2_4Ns000196/h2_2Xm003012/h2_5Ns004754/h2_5Xm005020	h2_3Ns003897/h2_4Xm000507/-/h2_7Xm004199/h2_7Ns003455/h2_4Ns000196/h2_2Xm003012/h2_5Ns004754/h2_5Xm005020	sbi:8081314/sbi:8056764/sbi:4549136/sbi:8074044/sbi:8064335/sbi:8056764/sbi:8056352/sbi:110431678/sbi:8083923	9
sbi00941	Flavonoid biosynthesis	类黄酮的生物合成	17/1055	148/15126	0.0288973	0.236833	h2_2Ns000463/novel.5906/h2_3Ns001378/h2_6Ns000291/h2_5Ns001618/novel.10351/h2_1Ns003020/h2_7Ns004397/h2_5Ns004699/h2_5Xm002800/h2_6Ns003999/h2_5Xm005471/h2_7Ns000490/h2_5Ns002408/h2_5Ns004948/h2_3Ns003751/h2_4Xm004272	h2_2Ns000463/-/h2_3Ns001378/h2_6Ns000291/h2_5Ns001618/-/h2_1Ns003020/h2_7Ns004397/h2_5Ns004699/h2_5Xm002800/h2_6Ns003999/h2_5Xm005471/h2_7Ns000490/h2_5Ns002408/h2_5Ns004948/h2_3Ns003751/h2_4Xm004272	sbi:8056944/sbi:8061352/sbi:8060265/sbi:8061352/sbi:110429758/sbi:110429758/sbi:8061352/sbi:8072541/sbi:8061352/sbi:8060265/sbi:8061352/sbi:8061352/sbi:8082602/sbi:8060265/sbi:8057048/sbi:8085395/sbi:8059757	17
sbi00944	Flavone and flavonol biosynthesis	黄酮和黄酮醇的生物合成	3/1055	22/15126	0.195256	0.497979	h2_7Ns004397/h2_7Ns000490/h2_3Ns001311	h2_7Ns004397/h2_7Ns000490/h2_3Ns001311	sbi:8072541/sbi:8082602/sbi:8078794	3
sbi00910	Nitrogen metabolism	氮代谢	9/1055	116/15126	0.420528	0.820375	h2_6Xm004535/h2_5Ns002601/h2_6Ns003834/h2_4Xm002942/h2_7Ns000907/h2_2Xm003999/h2_6Xm004238/h2_5Xm003419/h2_7Ns004850	h2_6Xm004535/h2_5Ns002601/h2_6Ns003834/h2_4Xm002942/h2_7Ns000907/h2_2Xm003999/h2_6Xm004238/h2_5Xm003419/h2_7Ns004850	sbi:8078943/sbi:110432850/sbi:8078943/sbi:8056868/sbi:8080665/sbi:8075274/sbi:110434374/sbi:8058646/sbi:110433917	9
sbi01212	Fatty acid metabolism	脂肪酸代谢	26/1055	240/15126	0.0168426	0.236833	h2_1Xm002036/h2_1Ns003224/novel.5454/h2_6Ns001600/h2_1Xm004910/novel.888/novel.889/h2_2Ns000396/h2_5Ns001882/h2_7Xm001711/h2_5Xm006534/h2_5Xm002275/h2_2Xm004206/h2_6Xm004063/h2_2Ns001101/h2_1Ns000916/h2_3Xm005799/h2_2Xm001459/h2_3Ns003450/h2_4Ns003873/novel.16578/h2_3Ns004990/h2_1Ns003829/h2_1Xm001689/h2_6Ns003166/novel.1933	h2_1Xm002036/h2_1Ns003224/-/h2_6Ns001600/h2_1Xm004910/-/-/h2_2Ns000396/h2_5Ns001882/h2_7Xm001711/h2_5Xm006534/h2_5Xm002275/h2_2Xm004206/h2_6Xm004063/h2_2Ns001101/h2_1Ns000916/h2_3Xm005799/h2_2Xm001459/h2_3Ns003450/h2_4Ns003873/-/h2_3Ns004990/h2_1Ns003829/h2_1Xm001689/h2_6Ns003166/-	sbi:110430258/sbi:8061772/sbi:110433383/sbi:8059103/sbi:8081173/sbi:8059103/sbi:8059103/sbi:110437679/sbi:110433149/sbi:8072816/sbi:8060884/sbi:110433149/sbi:8077306/sbi:110435045/sbi:8074440/sbi:8072816/sbi:8067222/sbi:8067789/sbi:8070798/sbi:8060884/sbi:8077306/sbi:8067222/sbi:8059285/sbi:110429995/sbi:110435045/sbi:110437358	26
sbi00480	Glutathione metabolism	谷胱甘肽代谢	30/1055	417/15126	0.457295	0.863779	h2_3Xm005271/h2_7Xm004367/h2_7Xm005569/h2_6Xm005779/h2_6Xm004747/h2_7Xm003930/h2_5Ns002650/h2_4Xm002545/h2_1Ns003023/h2_1Ns001066/h2_4Ns000490/h2_5Xm003997/h2_4Ns002344/h2_2Xm004291/h2_4Xm002524/h2_3Ns003037/h2_7Ns004706/h2_5Xm003648/h2_6Xm000739/h2_4Ns000492/h2_3Xm001405/novel.14200/h2_5Xm000566/h2_7Ns003054/h2_6Ns001233/h2_2Xm004507/h2_4Ns000432/h2_2Ns000694/h2_3Xm005269/h2_2Xm005540	h2_3Xm005271/h2_7Xm004367/h2_7Xm005569/h2_6Xm005779/h2_6Xm004747/h2_7Xm003930/h2_5Ns002650/h2_4Xm002545/h2_1Ns003023/h2_1Ns001066/h2_4Ns000490/h2_5Xm003997/h2_4Ns002344/h2_2Xm004291/h2_4Xm002524/h2_3Ns003037/h2_7Ns004706/h2_5Xm003648/h2_6Xm000739/h2_4Ns000492/h2_3Xm001405/-/h2_5Xm000566/h2_7Ns003054/h2_6Ns001233/h2_2Xm004507/h2_4Ns000432/h2_2Ns000694/h2_3Xm005269/h2_2Xm005540	sbi:110433553/sbi:8058858/sbi:8068348/sbi:8064261/sbi:110433864/sbi:8054844/sbi:8083252/sbi:110431693/sbi:8067730/sbi:8069495/sbi:8062920/sbi:8054990/sbi:110431693/sbi:8057464/sbi:8081447/sbi:8079241/sbi:8068348/sbi:8054990/sbi:110431693/sbi:8062920/sbi:8060795/sbi:8084665/sbi:8063167/sbi:8054844/sbi:8070903/sbi:110436319/sbi:8062621/sbi:8069402/sbi:110433553/sbi:110436335	30
sbi02010	ABC transporters	ABC 转运体	32/1055	262/15126	0.00139123	0.10042	h2_1Xm000766/h2_3Xm001931/h2_2Xm001276/h2_3Xm002925/h2_3Xm002926/h2_7Xm002772/h2_4Ns002350/novel.121/h2_7Ns003944/h2_5Xm002412/h2_5Ns002016/h2_7Xm001424/h2_2Xm001162/h2_2Xm001164/h2_7Xm004797/novel.13180/h2_3Xm006589/h2_3Xm002702/h2_2Ns000571/h2_7Ns002987/novel.800/h2_3Ns002875/novel.9723/h2_2Xm006134/novel.7988/h2_7Ns000736/h2_3Ns001364/h2_3Ns003159/h2_3Xm003324/h2_2Ns000339/h2_3Xm001883/h2_3Ns0…	h2_1Xm000766/h2_3Xm001931/h2_2Xm001276/h2_3Xm002925/h2_3Xm002926/h2_7Xm002772/h2_4Ns002350/-/h2_7Ns003944/h2_5Xm002412/h2_5Ns002016/h2_7Xm001424/h2_2Xm001162/h2_2Xm001164/h2_7Xm004797/-/h2_3Xm006589/h2_3Xm002702/h2_2Ns000571/h2_7Ns002987/-/h2_3Ns002875/-/h2_2Xm006134/-/h2_7Ns000736/h2_3Ns001364/h2_3Ns003159/h2_3Xm003324/h2_2Ns000339/h2_3Xm001883/h2_3Ns005743	sbi:8066604/sbi:8078474/sbi:8083426/sbi:8054364/sbi:8054365/sbi:8059546/sbi:8081460/sbi:8078474/sbi:8076723/sbi:8054577/sbi:8054577/sbi:8058678/sbi:8080137/sbi:8080137/sbi:8076705/sbi:8082827/sbi:8074123/sbi:8060300/sbi:8083426/sbi:8054828/sbi:8054365/sbi:8068059/sbi:8074874/sbi:8054365/sbi:8054364/sbi:8069652/sbi:8081456/sbi:8054365/sbi:8068059/sbi:8059546/sbi:8055713/sbi:8068059	32
sbi00945	Stilbenoid, diarylheptanoid and gingerol biosynthesis	二苯乙烯类、二芳基庚烷类和姜酚的生物合成	17/1055	115/15126	0.0025316	0.10042	novel.5906/h2_3Ns001378/h2_6Ns000291/h2_1Ns003020/h2_2Xm000582/h2_4Xm004278/h2_5Ns004699/h2_2Xm000421/h2_5Xm002800/h2_2Xm000425/h2_6Ns003999/h2_5Xm005471/h2_6Ns000228/h2_5Ns002408/h2_4Xm004148/h2_3Ns003751/h2_4Xm004272	-/h2_3Ns001378/h2_6Ns000291/h2_1Ns003020/h2_2Xm000582/h2_4Xm004278/h2_5Ns004699/h2_2Xm000421/h2_5Xm002800/h2_2Xm000425/h2_6Ns003999/h2_5Xm005471/h2_6Ns000228/h2_5Ns002408/h2_4Xm004148/h2_3Ns003751/h2_4Xm004272	sbi:8061352/sbi:8060265/sbi:8061352/sbi:8061352/sbi:8084297/sbi:8057988/sbi:8061352/sbi:8084297/sbi:8060265/sbi:8084297/sbi:8061352/sbi:8061352/sbi:8057988/sbi:8060265/sbi:8057988/sbi:8085395/sbi:8059757	17
sbi00250	Alanine, aspartate and glutamate metabolism	丙氨酸、天门冬氨酸和谷氨酸代谢	18/1055	148/15126	0.0148135	0.236833	h2_2Xm006485/h2_2Ns005359/h2_4Xm000902/h2_4Xm002942/h2_5Xm000412/h2_7Xm000209/h2_2Xm006486/h2_4Ns002678/h2_6Xm004238/h2_1Xm002358/novel.8650/h2_6Ns000246/h2_4Ns003280/h2_4Ns000592/h2_4Ns001407/h2_1Xm003480/h2_7Ns003682/h2_1Ns002628	h2_2Xm006485/h2_2Ns005359/h2_4Xm000902/h2_4Xm002942/h2_5Xm000412/h2_7Xm000209/h2_2Xm006486/h2_4Ns002678/h2_6Xm004238/h2_1Xm002358/-/h2_6Ns000246/h2_4Ns003280/h2_4Ns000592/h2_4Ns001407/h2_1Xm003480/h2_7Ns003682/h2_1Ns002628	sbi:8079595/sbi:8079595/sbi:8063364/sbi:8056868/sbi:8063302/sbi:8085236/sbi:8079595/sbi:8085236/sbi:110434374/sbi:8058504/sbi:8063302/sbi:110435098/sbi:8082030/sbi:8063364/sbi:8070372/sbi:8086129/sbi:8071169/sbi:8086129	18
sbi00410	beta-Alanine metabolism	beta-Alanine 代谢	17/1055	140/15126	0.0177852	0.236833	h2_1Xm002036/h2_4Xm000902/h2_2Xm005924/novel.5792/h2_6Ns002870/h2_7Xm000209/h2_4Xm001428/h2_7Xm007654/novel.2795/h2_4Ns002678/h2_3Xm004014/h2_7Ns004936/h2_5Xm003434/h2_3Xm003242/h2_7Xm003078/h2_4Ns000592/h2_6Xm004249	h2_1Xm002036/h2_4Xm000902/h2_2Xm005924/-/h2_6Ns002870/h2_7Xm000209/h2_4Xm001428/h2_7Xm007654/-/h2_4Ns002678/h2_3Xm004014/h2_7Ns004936/h2_5Xm003434/h2_3Xm003242/h2_7Xm003078/h2_4Ns000592/h2_6Xm004249	sbi:110430258/sbi:8063364/sbi:8074727/sbi:8078880/sbi:8078880/sbi:8085236/sbi:8079744/sbi:8078880/sbi:8056223/sbi:8085236/sbi:8082416/sbi:110431419/sbi:8077442/sbi:8059172/sbi:110430835/sbi:8063364/sbi:8068612	17
sbi00460	Cyanoamino acid metabolism	氰基氨基酸代谢	25/1055	234/15126	0.0219569	0.236833	h2_2Xm000094/novel.6451/h2_2Xm006485/h2_2Ns003981/h2_5Ns003126/h2_2Ns005359/h2_5Ns003127/novel.705/h2_4Xm000777/h2_4Ns000449/novel.6235/h2_5Ns004083/h2_7Ns005256/h2_3Ns001614/h2_2Xm006486/h2_4Xm003012/h2_2Xm004291/h2_6Ns002759/h2_2Xm000854/novel.4532/h2_3Xm001405/h2_3Ns003796/h2_2Ns000022/h2_7Ns002535/h2_4Ns000450	h2_2Xm000094/-/h2_2Xm006485/h2_2Ns003981/h2_5Ns003126/h2_2Ns005359/h2_5Ns003127/-/h2_4Xm000777/h2_4Ns000449/-/h2_5Ns004083/h2_7Ns005256/h2_3Ns001614/h2_2Xm006486/h2_4Xm003012/h2_2Xm004291/h2_6Ns002759/h2_2Xm000854/-/h2_3Xm001405/h2_3Ns003796/h2_2Ns000022/h2_7Ns002535/h2_4Ns000450	sbi:8066013/sbi:8082425/sbi:8079595/sbi:8064486/sbi:110432520/sbi:8079595/sbi:110432520/sbi:110432520/sbi:8062935/sbi:110432056/sbi:8076731/sbi:110431790/sbi:8069366/sbi:8069922/sbi:8079595/sbi:8067457/sbi:8057464/sbi:8074792/sbi:8064486/sbi:8073124/sbi:8060795/sbi:8082425/sbi:8066013/sbi:8055877/sbi:8062935	25
sbi00561	Glycerolipid metabolism	甘油脂代谢	25/1055	237/15126	0.0252215	0.236833	h2_3Ns000588/novel.13445/h2_4Xm000891/h2_7Ns003931/h2_1Xm002622/novel.5792/h2_7Ns005117/h2_6Ns002870/h2_7Xm006058/h2_6Xm001398/h2_3Ns003780/h2_3Xm004387/h2_1Xm002621/h2_1Xm003189/h2_4Xm001428/h2_7Xm007654/h2_3Ns002281/h2_7Xm003078/h2_1Ns003601/h2_3Xm003730/novel.7004/h2_5Ns001730/h2_3Xm002194/h2_2Xm003027/h2_2Xm001926	h2_3Ns000588/-/h2_4Xm000891/h2_7Ns003931/h2_1Xm002622/-/h2_7Ns005117/h2_6Ns002870/h2_7Xm006058/h2_6Xm001398/h2_3Ns003780/h2_3Xm004387/h2_1Xm002621/h2_1Xm003189/h2_4Xm001428/h2_7Xm007654/h2_3Ns002281/h2_7Xm003078/h2_1Ns003601/h2_3Xm003730/-/h2_5Ns001730/h2_3Xm002194/h2_2Xm003027/h2_2Xm001926	sbi:8073325/sbi:8079231/sbi:8059995/sbi:8076727/sbi:8065821/sbi:8078880/sbi:8081010/sbi:8078880/sbi:8076727/sbi:8066516/sbi:8082104/sbi:8060114/sbi:8065821/sbi:8077955/sbi:8079744/sbi:8078880/sbi:8057766/sbi:110430835/sbi:8080075/sbi:8079231/sbi:8082104/sbi:8086046/sbi:8060315/sbi:8081761/sbi:8074448	25
sbi00780	Biotin metabolism	生物素代谢	9/1055	62/15126	0.0272084	0.236833	h2_3Xm003526/h2_1Xm004910/h2_5Ns001882/h2_5Xm002275/h2_2Xm004206/h2_6Xm002705/novel.16578/h2_1Ns003829/novel.1933	h2_3Xm003526/h2_1Xm004910/h2_5Ns001882/h2_5Xm002275/h2_2Xm004206/h2_6Xm002705/-/h2_1Ns003829/-	sbi:8058077/sbi:8081173/sbi:110433149/sbi:110433149/sbi:8077306/sbi:8074691/sbi:8077306/sbi:8059285/sbi:110437358	9
sbi00450	Selenocompound metabolism	硒化合物代谢	9/1055	63/15126	0.0298529	0.236833	h2_1Xm002770/h2_4Ns000184/h2_4Xm000489/novel.3045/h2_3Xm005671/h2_1Ns002097/h2_1Ns000175/unanchor000194/unanchor001137	h2_1Xm002770/h2_4Ns000184/h2_4Xm000489/-/h2_3Xm005671/h2_1Ns002097/h2_1Ns000175/unanchor000194/unanchor001137	sbi:8065691/sbi:110431907/sbi:110431907/sbi:110432868/sbi:8066591/sbi:8065691/sbi:8066591/sbi:8066591/sbi:8066591	9
sbi00270	Cysteine and methionine metabolism	半胱氨酸和蛋氨酸代谢	35/1055	364/15126	0.0332213	0.238561	h2_2Xm000094/h2_1Xm001881/h2_7Ns000051/h2_1Xm002770/novel.16371/h2_4Ns000184/h2_7Xm004367/h2_7Xm005569/novel.6981/h2_4Xm000489/h2_2Xm004615/h2_6Xm003744/h2_4Xm003295/h2_1Ns004154/h2_1Ns002097/h2_2Ns005355/h2_4Xm002955/h2_5Ns004744/h2_3Xm002707/h2_5Xm001978/h2_7Ns004706/h2_1Xm004699/h2_6Ns000246/novel.11352/h2_5Ns002561/h2_2Ns000022/novel.4534/novel.11922/h2_3Xm004063/h2_2Ns003701/h2_4Ns003113/h2_…	h2_2Xm000094/h2_1Xm001881/h2_7Ns000051/h2_1Xm002770/-/h2_4Ns000184/h2_7Xm004367/h2_7Xm005569/-/h2_4Xm000489/h2_2Xm004615/h2_6Xm003744/h2_4Xm003295/h2_1Ns004154/h2_1Ns002097/h2_2Ns005355/h2_4Xm002955/h2_5Ns004744/h2_3Xm002707/h2_5Xm001978/h2_7Ns004706/h2_1Xm004699/h2_6Ns000246/-/h2_5Ns002561/h2_2Ns000022/-/-/h2_3Xm004063/h2_2Ns003701/h2_4Ns003113/h2_4Xm003877/h2_5Ns002560/h2_7Xm001830/-	sbi:8066013/sbi:8069498/sbi:110435653/sbi:8065691/sbi:8082580/sbi:110431907/sbi:8058858/sbi:8068348/sbi:8082580/sbi:110431907/sbi:8075884/sbi:110433826/sbi:8059853/sbi:110431801/sbi:8065691/sbi:8079596/sbi:8056874/sbi:8075221/sbi:110433826/sbi:8071442/sbi:8068348/sbi:8085903/sbi:110435098/sbi:8060870/sbi:8081032/sbi:8066013/sbi:8077588/sbi:8059853/sbi:8085383/sbi:8075884/sbi:110431746/sbi:8085673…	35
sbi00310	Lysine degradation	赖氨酸降解	14/1055	119/15126	0.0374388	0.238561	h2_6Xm004723/novel.5792/h2_6Ns002870/h2_2Ns000396/h2_7Ns004810/novel.7/h2_4Ns003168/h2_4Xm001428/h2_7Xm007654/h2_2Xm000894/h2_7Xm003078/h2_4Xm001077/h2_3Ns004636/h2_5Xm003345	h2_6Xm004723/-/h2_6Ns002870/h2_2Ns000396/h2_7Ns004810/-/h2_4Ns003168/h2_4Xm001428/h2_7Xm007654/h2_2Xm000894/h2_7Xm003078/h2_4Xm001077/h2_3Ns004636/h2_5Xm003345	sbi:8081954/sbi:8078880/sbi:8078880/sbi:110437679/sbi:8081297/sbi:8081954/sbi:8069112/sbi:8079744/sbi:8078880/sbi:110437027/sbi:110430835/sbi:110437027/sbi:8081297/sbi:8055891	14
sbi00330	Arginine and proline metabolism	精氨酸和脯氨酸代谢	21/1055	199/15126	0.0376926	0.238561	h2_5Ns000315/h2_2Xm005924/novel.5792/h2_6Ns002870/h2_7Xm004367/h2_2Xm004615/h2_2Xm000612/h2_4Xm001428/h2_5Xm003997/h2_7Xm007654/h2_3Ns003932/h2_7Ns005973/h2_3Xm003242/h2_7Xm003078/h2_5Xm003648/h2_6Ns000246/h2_1Ns003172/h2_2Ns000392/h2_2Ns003701/unanchor000695/h2_1Xm003033	h2_5Ns000315/h2_2Xm005924/-/h2_6Ns002870/h2_7Xm004367/h2_2Xm004615/h2_2Xm000612/h2_4Xm001428/h2_5Xm003997/h2_7Xm007654/h2_3Ns003932/h2_7Ns005973/h2_3Xm003242/h2_7Xm003078/h2_5Xm003648/h2_6Ns000246/h2_1Ns003172/h2_2Ns000392/h2_2Ns003701/unanchor000695/h2_1Xm003033	sbi:8059630/sbi:8074727/sbi:8078880/sbi:8078880/sbi:8058858/sbi:8075884/sbi:8080676/sbi:8079744/sbi:8054990/sbi:8078880/sbi:110433516/sbi:8068388/sbi:8059172/sbi:110430835/sbi:8054990/sbi:110435098/sbi:8068388/sbi:8057337/sbi:8075884/sbi:8079206/sbi:8058116	21
sbi00061	Fatty acid biosynthesis	脂肪酸的生物合成	15/1055	131/15126	0.039391	0.238561	h2_1Xm004910/h2_5Ns001882/h2_5Xm006534/h2_5Xm002275/h2_2Xm004206/h2_3Xm005799/h2_2Xm001459/h2_3Ns003450/h2_4Ns003873/novel.16578/h2_3Ns004990/h2_1Ns003829/h2_1Xm001689/h2_5Ns003007/novel.1933	h2_1Xm004910/h2_5Ns001882/h2_5Xm006534/h2_5Xm002275/h2_2Xm004206/h2_3Xm005799/h2_2Xm001459/h2_3Ns003450/h2_4Ns003873/-/h2_3Ns004990/h2_1Ns003829/h2_1Xm001689/h2_5Ns003007/-	sbi:8081173/sbi:110433149/sbi:8060884/sbi:110433149/sbi:8077306/sbi:8067222/sbi:8067789/sbi:8070798/sbi:8060884/sbi:8077306/sbi:8067222/sbi:8059285/sbi:110429995/sbi:8054777/sbi:110437358	15
sbi00071	Fatty acid degradation	脂肪酸降解	18/1055	166/15126	0.0412098	0.238561	h2_1Xm002036/novel.5454/h2_6Ns001600/novel.5792/novel.888/h2_6Ns002870/novel.889/h2_2Ns000396/h2_4Ns003448/h2_4Xm001428/h2_7Xm007654/h2_5Xm006534/h2_2Ns001101/h2_7Xm003078/h2_1Xm001353/h2_4Ns003873/h2_5Xm002460/h2_1Xm001689	h2_1Xm002036/-/h2_6Ns001600/-/-/h2_6Ns002870/-/h2_2Ns000396/h2_4Ns003448/h2_4Xm001428/h2_7Xm007654/h2_5Xm006534/h2_2Ns001101/h2_7Xm003078/h2_1Xm001353/h2_4Ns003873/h2_5Xm002460/h2_1Xm001689	sbi:110430258/sbi:110433383/sbi:8059103/sbi:8078880/sbi:8059103/sbi:8078880/sbi:8059103/sbi:110437679/sbi:8081917/sbi:8079744/sbi:8078880/sbi:8060884/sbi:8074440/sbi:110430835/sbi:8083829/sbi:8060884/sbi:8064371/sbi:110429995	18
sbi00620	Pyruvate metabolism	丙酮酸代谢	29/1055	299/15126	0.0447031	0.238561	h2_6Xm003422/h2_1Ns002903/h2_4Ns002200/h2_4Ns004015/novel.5792/h2_6Ns002870/h2_2Ns000396/h2_4Ns003448/h2_5Ns000095/h2_1Ns001376/h2_4Xm001428/h2_7Xm007654/novel.7963/h2_2Ns005775/novel.7055/h2_7Xm003078/h2_1Xm003412/h2_3Xm005799/h2_2Xm001459/h2_4Xm002739/h2_1Xm001353/h2_3Ns003308/h2_5Xm002460/h2_5Ns004723/h2_3Ns004990/h2_5Xm000721/novel.9580/h2_3Xm002074/novel.13456	h2_6Xm003422/h2_1Ns002903/h2_4Ns002200/h2_4Ns004015/-/h2_6Ns002870/h2_2Ns000396/h2_4Ns003448/h2_5Ns000095/h2_1Ns001376/h2_4Xm001428/h2_7Xm007654/-/h2_2Ns005775/-/h2_7Xm003078/h2_1Xm003412/h2_3Xm005799/h2_2Xm001459/h2_4Xm002739/h2_1Xm001353/h2_3Ns003308/h2_5Xm002460/h2_5Ns004723/h2_3Ns004990/h2_5Xm000721/-/h2_3Xm002074/-	sbi:110437355/sbi:8085529/sbi:8083998/sbi:8065978/sbi:8078880/sbi:8078880/sbi:110437679/sbi:8081917/sbi:8078313/sbi:8065884/sbi:8079744/sbi:8078880/sbi:8058978/sbi:8082591/sbi:8069314/sbi:110430835/sbi:110430571/sbi:8067222/sbi:8067789/sbi:110433065/sbi:8083829/sbi:110433907/sbi:8064371/sbi:110434927/sbi:8067222/sbi:8062209/sbi:8085169/sbi:8069872/sbi:8069314	29
sbi00603	Glycosphingolipid biosynthesis - globo and isoglobo series	糖磷脂的生物合成 - 球脂和等球脂系列	4/1055	20/15126	0.0464944	0.238561	h2_4Xm002962/h2_1Xm002622/h2_1Xm002621/h2_2Xm001926	h2_4Xm002962/h2_1Xm002622/h2_1Xm002621/h2_2Xm001926	sbi:8085291/sbi:8065821/sbi:8065821/sbi:8074448	4
sbi04145	Phagosome	吞噬体	22/1055	216/15126	0.0474114	0.238561	h2_1Xm000226/unanchor000190/h2_2Xm002943/h2_5Xm001167/h2_4Xm004275/h2_2Xm008022/h2_3Ns003649/h2_4Xm000938/h2_3Ns002978/novel.4255/h2_5Xm006820/novel.11647/h2_4Ns003620/h2_7Xm006292/novel.600/novel.3529/h2_2Ns001991/h2_1Xm004624/h2_3Xm004006/h2_4Ns000642/h2_1Xm003534/novel.589	h2_1Xm000226/unanchor000190/h2_2Xm002943/h2_5Xm001167/h2_4Xm004275/h2_2Xm008022/h2_3Ns003649/h2_4Xm000938/h2_3Ns002978/-/h2_5Xm006820/-/h2_4Ns003620/h2_7Xm006292/-/-/h2_2Ns001991/h2_1Xm004624/h2_3Xm004006/h2_4Ns000642/h2_1Xm003534/-	sbi:110436820/sbi:8068254/sbi:110432254/sbi:8065321/sbi:8059525/sbi:8076523/sbi:8058272/sbi:110437353/sbi:110431024/sbi:8071449/sbi:110430079/sbi:8057201/sbi:110432001/sbi:8079395/sbi:110436820/sbi:8065321/sbi:110432254/sbi:8068987/sbi:8082412/sbi:110437353/sbi:110433857/sbi:110436820	22
sbi00600	Sphingolipid metabolism	鞘磷脂代谢	11/1055	90/15126	0.0481131	0.238561	h2_4Xm002962/h2_1Xm002622/h2_3Ns000878/h2_7Ns003406/h2_1Xm002621/h2_3Xm003948/h2_3Xm001617/h2_3Ns004650/h2_1Ns003915/h2_2Xm001926/h2_1Xm002842	h2_4Xm002962/h2_1Xm002622/h2_3Ns000878/h2_7Ns003406/h2_1Xm002621/h2_3Xm003948/h2_3Xm001617/h2_3Ns004650/h2_1Ns003915/h2_2Xm001926/h2_1Xm002842	sbi:8085291/sbi:8065821/sbi:8072381/sbi:8064369/sbi:8065821/sbi:8064369/sbi:110433828/sbi:8059396/sbi:8066766/sbi:8074448/sbi:8155699	11
sbi00100	Steroid biosynthesis	类固醇的生物合成	16/1055	149/15126	0.0559574	0.266357	novel.13445/h2_6Ns001417/novel.11219/h2_3Ns000469/h2_3Xm005862/novel.15623/h2_6Ns000466/h2_1Ns001153/h2_5Xm000236/h2_5Xm005491/h2_5Xm000238/h2_5Ns005253/h2_3Xm003730/h2_6Ns001409/h2_2Xm001165/h2_7Xm007317	-/h2_6Ns001417/-/h2_3Ns000469/h2_3Xm005862/-/h2_6Ns000466/h2_1Ns001153/h2_5Xm000236/h2_5Xm005491/h2_5Xm000238/h2_5Ns005253/h2_3Xm003730/h2_6Ns001409/h2_2Xm001165/h2_7Xm007317	sbi:8079231/sbi:8062823/sbi:8062847/sbi:8061354/sbi:8084478/sbi:8061131/sbi:8059782/sbi:8074834/sbi:8062646/sbi:8061131/sbi:8062823/sbi:8057407/sbi:8079231/sbi:8062823/sbi:8084212/sbi:110431358	16
sbi00430	Taurine and hypotaurine metabolism	牛磺酸和低牛磺酸代谢	9/1055	72/15126	0.0619867	0.271656	h2_4Xm000902/h2_1Xm001987/h2_7Xm000209/h2_2Xm001487/h2_2Xm004291/h2_4Ns002678/h2_4Ns000592/h2_3Xm001405/h2_5Xm002400	h2_4Xm000902/h2_1Xm001987/h2_7Xm000209/h2_2Xm001487/h2_2Xm004291/h2_4Ns002678/h2_4Ns000592/h2_3Xm001405/h2_5Xm002400	sbi:8063364/sbi:110432380/sbi:8085236/sbi:110432380/sbi:8057464/sbi:8085236/sbi:8063364/sbi:8060795/sbi:8074161	9
sbi00511	Other glycan degradation	其他聚糖降解	7/1055	51/15126	0.0623791	0.271656	h2_4Xm002962/h2_7Ns003406/h2_5Xm005947/h2_3Xm003948/h2_2Ns002466/novel.8281/h2_1Xm002842	h2_4Xm002962/h2_7Ns003406/h2_5Xm005947/h2_3Xm003948/h2_2Ns002466/-/h2_1Xm002842	sbi:8085291/sbi:8064369/sbi:8083152/sbi:8064369/sbi:8083862/sbi:8083737/sbi:8155699	7
sbi00770	Pantothenate and CoA biosynthesis	泛酸和 CoA 生物合成	13/1055	117/15126	0.0639191	0.271656	novel.5230/h2_2Xm005924/novel.5792/h2_6Ns002870/h2_7Ns001843/h2_7Ns005477/h2_4Xm001428/h2_7Xm007654/h2_3Xm004014/h2_5Xm003434/h2_7Xm003078/h2_3Xm000282/h2_6Xm004249	-/h2_2Xm005924/-/h2_6Ns002870/h2_7Ns001843/h2_7Ns005477/h2_4Xm001428/h2_7Xm007654/h2_3Xm004014/h2_5Xm003434/h2_7Xm003078/h2_3Xm000282/h2_6Xm004249	sbi:110431044/sbi:8074727/sbi:8078880/sbi:8078880/sbi:8059506/sbi:8080899/sbi:8079744/sbi:8078880/sbi:8082416/sbi:8077442/sbi:110430835/sbi:8077841/sbi:8068612	13
sbi00650	Butanoate metabolism	丁酸盐代谢	9/1055	74/15126	0.0713057	0.292599	h2_4Ns002200/h2_4Xm000902/h2_5Ns005423/h2_7Xm000209/h2_2Ns000396/h2_4Ns002678/h2_4Xm004100/h2_4Ns000592/h2_7Ns003682	h2_4Ns002200/h2_4Xm000902/h2_5Ns005423/h2_7Xm000209/h2_2Ns000396/h2_4Ns002678/h2_4Xm004100/h2_4Ns000592/h2_7Ns003682	sbi:8083998/sbi:8063364/sbi:8077981/sbi:8085236/sbi:110437679/sbi:8085236/sbi:8077981/sbi:8063364/sbi:8071169	9
sbi04136	Autophagy - other	自噬--其他	11/1055	99/15126	0.0836089	0.331649	h2_1Xm000226/h2_2Xm004074/h2_5Ns002876/h2_2Xm004073/h2_1Ns004733/h2_7Xm003055/novel.600/h2_1Ns002802/h2_4Xm001885/h2_5Ns001727/novel.589	h2_1Xm000226/h2_2Xm004074/h2_5Ns002876/h2_2Xm004073/h2_1Ns004733/h2_7Xm003055/-/h2_1Ns002802/h2_4Xm001885/h2_5Ns001727/-	sbi:110436820/sbi:8084825/sbi:110437138/sbi:8084825/sbi:8068230/sbi:8065783/sbi:110436820/sbi:8084725/sbi:8065783/sbi:8155735/sbi:110436820	11
sbi00790	Folate biosynthesis	叶酸的生物合成	8/1055	67/15126	0.0934129	0.347379	h2_7Xm005865/novel.3169/novel.2976/h2_1Ns000572/h2_5Xm002486/h2_3Ns001774/h2_5Xm002484/h2_5Xm001124	h2_7Xm005865/-/-/h2_1Ns000572/h2_5Xm002486/h2_3Ns001774/h2_5Xm002484/h2_5Xm001124	sbi:8061592/sbi:8066349/sbi:110434604/sbi:8058006/sbi:8069953/sbi:8078079/sbi:8069953/sbi:110434604	8
sbi00900	Terpenoid backbone biosynthesis	类萜骨架的生物合成	17/1055	177/15126	0.111782	0.37064	h2_1Xm003535/novel.15223/novel.11839/h2_3Xm003327/h2_5Ns005423/h2_2Ns000396/h2_2Xm000597/h2_1Xm003385/h2_3Xm002521/h2_4Xm004100/h2_3Ns005458/h2_2Ns006104/h2_7Xm002185/h2_7Ns002562/novel.4251/h2_7Ns001453/h2_6Ns002000	h2_1Xm003535/-/-/h2_3Xm003327/h2_5Ns005423/h2_2Ns000396/h2_2Xm000597/h2_1Xm003385/h2_3Xm002521/h2_4Xm004100/h2_3Ns005458/h2_2Ns006104/h2_7Xm002185/h2_7Ns002562/-/h2_7Ns001453/h2_6Ns002000	sbi:8076958/sbi:110431000/sbi:8064304/sbi:8068071/sbi:8077981/sbi:110437679/sbi:8083449/sbi:8085126/sbi:8085832/sbi:8077981/sbi:8083094/sbi:8064304/sbi:110431000/sbi:8054742/sbi:8081467/sbi:8082002/sbi:110431824	17
sbi00400	Phenylalanine, tyrosine and tryptophan biosynthesis	苯丙氨酸、酪氨酸和色氨酸的生物合成	12/1055	117/15126	0.11509	0.37064	h2_7Ns000051/h2_2Xm006665/h2_1Xm002810/h2_2Xm002621/h2_7Xm006073/h2_2Ns001645/h2_1Ns002140/h2_5Ns005103/h2_7Ns005399/h2_6Ns000246/h2_7Xm002776/h2_2Ns003066	h2_7Ns000051/h2_2Xm006665/h2_1Xm002810/h2_2Xm002621/h2_7Xm006073/h2_2Ns001645/h2_1Ns002140/h2_5Ns005103/h2_7Ns005399/h2_6Ns000246/h2_7Xm002776/h2_2Ns003066	sbi:110435653/sbi:8068458/sbi:8063180/sbi:8079214/sbi:8080217/sbi:8079214/sbi:8063180/sbi:8085712/sbi:8084507/sbi:110435098/sbi:110434391/sbi:8075256	12
sbi04122	Sulfur relay system	硫中继系统	4/1055	27/15126	0.115241	0.37064	novel.2976/h2_5Xm002486/h2_5Xm002484/h2_5Xm001124	-/h2_5Xm002486/h2_5Xm002484/h2_5Xm001124	sbi:110434604/sbi:8069953/sbi:8069953/sbi:110434604	4
sbi04814	Motor proteins	运动蛋白	20/1055	218/15126	0.126771	0.391353	h2_7Ns003915/h2_2Xm002943/h2_2Ns002887/h2_5Xm001210/h2_4Xm004275/h2_4Xm000938/h2_2Ns005020/h2_1Xm001980/h2_3Ns005766/h2_1Xm001397/h2_1Ns001196/novel.11647/novel.1005/h2_1Ns002082/h2_2Ns001991/h2_3Xm004006/h2_4Ns000642/novel.14468/h2_1Xm003534/h2_3Xm002833	h2_7Ns003915/h2_2Xm002943/h2_2Ns002887/h2_5Xm001210/h2_4Xm004275/h2_4Xm000938/h2_2Ns005020/h2_1Xm001980/h2_3Ns005766/h2_1Xm001397/h2_1Ns001196/-/-/h2_1Ns002082/h2_2Ns001991/h2_3Xm004006/h2_4Ns000642/-/h2_1Xm003534/h2_3Xm002833	sbi:8078219/sbi:110432254/sbi:8085783/sbi:8074302/sbi:8059525/sbi:110437353/sbi:8074753/sbi:8071186/sbi:8068808/sbi:8071242/sbi:8071186/sbi:8057201/sbi:8082670/sbi:8065178/sbi:110432254/sbi:8082412/sbi:110437353/sbi:8076869/sbi:110433857/sbi:8078219	20
sbi00240	Pyrimidine metabolism	嘧啶代谢	15/1055	156/15126	0.128259	0.391353	h2_5Ns005533/h2_1Ns004155/h2_3Ns000408/novel.7044/novel.992/h2_3Xm004014/h2_7Xm003625/h2_5Xm003434/h2_4Xm001384/h2_3Xm002007/novel.14200/h2_7Xm001859/h2_6Ns001233/h2_3Xm005982/h2_6Xm004249	h2_5Ns005533/h2_1Ns004155/h2_3Ns000408/-/-/h2_3Xm004014/h2_7Xm003625/h2_5Xm003434/h2_4Xm001384/h2_3Xm002007/-/h2_7Xm001859/h2_6Ns001233/h2_3Xm005982/h2_6Xm004249	sbi:8067632/sbi:8066225/sbi:8083035/sbi:8073152/sbi:110434973/sbi:8082416/sbi:8073152/sbi:8077442/sbi:8080696/sbi:8067908/sbi:8084665/sbi:8083035/sbi:8070903/sbi:8077358/sbi:8068612	15
sbi00053	Ascorbate and aldarate metabolism	抗坏血酸和醛酸代谢	18/1055	196/15126	0.140667	0.413511	novel.5792/h2_6Ns002870/h2_6Xm005779/h2_1Ns003023/h2_4Xm001428/h2_7Xm007654/h2_4Xm000878/h2_7Ns002895/h2_7Ns003946/h2_7Ns003913/h2_1Xm005277/h2_4Xm002524/h2_7Xm003078/h2_7Ns003373/h2_7Xm005318/h2_1Xm003985/h2_4Ns000564/h2_2Xm005540	-/h2_6Ns002870/h2_6Xm005779/h2_1Ns003023/h2_4Xm001428/h2_7Xm007654/h2_4Xm000878/h2_7Ns002895/h2_7Ns003946/h2_7Ns003913/h2_1Xm005277/h2_4Xm002524/h2_7Xm003078/h2_7Ns003373/h2_7Xm005318/h2_1Xm003985/h2_4Ns000564/h2_2Xm005540	sbi:8078880/sbi:8078880/sbi:8064261/sbi:8067730/sbi:8079744/sbi:8078880/sbi:110436990/sbi:8057994/sbi:110431002/sbi:8076742/sbi:8059467/sbi:8081447/sbi:110430835/sbi:8068565/sbi:8065566/sbi:8055293/sbi:110436990/sbi:110436335	18
sbi00340	Histidine metabolism	组氨酸代谢	6/1055	51/15126	0.14247	0.413511	novel.5792/h2_6Ns002870/h2_4Xm001428/h2_7Xm007654/h2_7Xm003078/h2_4Ns002515	-/h2_6Ns002870/h2_4Xm001428/h2_7Xm007654/h2_7Xm003078/h2_4Ns002515	sbi:8078880/sbi:8078880/sbi:8079744/sbi:8078880/sbi:110430835/sbi:8054317	6
sbi00640	Propanoate metabolism	丙酸盐代谢	8/1055	75/15126	0.150667	0.426889	h2_1Xm002036/h2_6Ns000543/novel.2795/h2_7Ns004936/h2_3Xm005799/h2_2Xm001459/h2_3Ns004990/novel.9580	h2_1Xm002036/h2_6Ns000543/-/h2_7Ns004936/h2_3Xm005799/h2_2Xm001459/h2_3Ns004990/-	sbi:110430258/sbi:110432906/sbi:8056223/sbi:110431419/sbi:8067222/sbi:8067789/sbi:8067222/sbi:8085169	8
sbi00220	Arginine biosynthesis	精氨酸的生物合成	9/1055	88/15126	0.159307	0.438103	h2_4Xm002942/h2_5Xm000412/h2_6Xm004238/novel.8650/h2_4Xm002579/h2_6Ns000246/h2_2Ns000392/h2_1Xm003480/h2_1Ns002628	h2_4Xm002942/h2_5Xm000412/h2_6Xm004238/-/h2_4Xm002579/h2_6Ns000246/h2_2Ns000392/h2_1Xm003480/h2_1Ns002628	sbi:8056868/sbi:8063302/sbi:110434374/sbi:8063302/sbi:8081475/sbi:110435098/sbi:8057337/sbi:8086129/sbi:8086129	9
sbi01250	Biosynthesis of nucleotide sugars	核苷酸糖的生物合成	20/1055	226/15126	0.161988	0.438103	h2_3Xm003727/h2_5Xm002328/h2_2Ns001112/novel.12237/h2_1Xm003189/novel.14751/h2_4Xm000878/h2_2Xm000240/h2_7Ns003946/h2_2Ns005963/h2_2Xm002010/h2_1Xm005277/h2_5Xm002389/h2_4Ns001407/h2_5Ns005025/novel.9286/h2_7Xm005318/h2_5Ns005539/h2_4Ns000564/h2_4Xm002596	h2_3Xm003727/h2_5Xm002328/h2_2Ns001112/-/h2_1Xm003189/-/h2_4Xm000878/h2_2Xm000240/h2_7Ns003946/h2_2Ns005963/h2_2Xm002010/h2_1Xm005277/h2_5Xm002389/h2_4Ns001407/h2_5Ns005025/-/h2_7Xm005318/h2_5Ns005539/h2_4Ns000564/h2_4Xm002596	sbi:8079235/sbi:8064663/sbi:8060358/sbi:8069954/sbi:8077955/sbi:110430827/sbi:110436990/sbi:110429722/sbi:110431002/sbi:8085888/sbi:8060358/sbi:8059467/sbi:8071050/sbi:8070372/sbi:110436959/sbi:8083248/sbi:8065566/sbi:8063962/sbi:110436990/sbi:110435896	20
sbi00750	Vitamin B6 metabolism	维生素 B6 的代谢	4/1055	33/15126	0.195484	0.497979	h2_4Xm004194/h2_6Xm002166/h2_4Ns003113/h2_2Xm003715	h2_4Xm004194/h2_6Xm002166/h2_4Ns003113/h2_2Xm003715	sbi:8059481/sbi:110434564/sbi:110431746/sbi:8081595	4
sbi00592	alpha-Linolenic acid metabolism	α-亚麻酸代谢	18/1055	211/15126	0.219397	0.520622	h2_1Xm002036/novel.13445/novel.5454/h2_6Ns001600/novel.888/novel.889/h2_7Xm001224/h2_4Ns002747/h2_6Ns004836/h2_7Ns001796/h2_6Ns003570/h2_2Ns004404/h2_4Xm003494/h2_5Xm002460/h2_3Xm003730/h2_4Xm002923/h2_1Xm001380/h2_6Ns004825	h2_1Xm002036/-/-/h2_6Ns001600/-/-/h2_7Xm001224/h2_4Ns002747/h2_6Ns004836/h2_7Ns001796/h2_6Ns003570/h2_2Ns004404/h2_4Xm003494/h2_5Xm002460/h2_3Xm003730/h2_4Xm002923/h2_1Xm001380/h2_6Ns004825	sbi:110430258/sbi:8079231/sbi:110433383/sbi:8059103/sbi:8059103/sbi:8059103/sbi:8055177/sbi:8056861/sbi:8080349/sbi:8070776/sbi:8056861/sbi:8063970/sbi:8082015/sbi:8064371/sbi:8079231/sbi:8056861/sbi:8082015/sbi:8080349	18
sbi00280	Valine, leucine and isoleucine degradation	缬氨酸、亮氨酸和异亮氨酸降解	11/1055	121/15126	0.222958	0.520622	h2_6Ns000543/h2_5Ns005423/novel.5792/h2_6Ns002870/h2_2Ns000396/h2_4Xm001428/h2_7Xm007654/h2_2Ns001101/h2_7Ns004936/h2_7Xm003078/h2_4Xm004100	h2_6Ns000543/h2_5Ns005423/-/h2_6Ns002870/h2_2Ns000396/h2_4Xm001428/h2_7Xm007654/h2_2Ns001101/h2_7Ns004936/h2_7Xm003078/h2_4Xm004100	sbi:110432906/sbi:8077981/sbi:8078880/sbi:8078880/sbi:110437679/sbi:8079744/sbi:8078880/sbi:8074440/sbi:110431419/sbi:110430835/sbi:8077981	11
sbi00905	Brassinosteroid biosynthesis	芸苔素类固醇的生物合成	7/1055	71/15126	0.224807	0.520622	h2_5Ns002290/h2_5Ns002291/novel.4807/h2_5Ns002288/h2_5Xm002675/h2_5Xm002672/h2_2Xm004388	h2_5Ns002290/h2_5Ns002291/-/h2_5Ns002288/h2_5Xm002675/h2_5Xm002672/h2_2Xm004388	sbi:8080997/sbi:8080997/sbi:8080997/sbi:8080997/sbi:8062747/sbi:8080997/sbi:8058684	7
sbi00590	Arachidonic acid metabolism	花生四烯酸代谢	4/1055	35/15126	0.225314	0.520622	novel.13445/h2_2Xm004291/h2_3Xm001405/h2_3Xm003730	-/h2_2Xm004291/h2_3Xm001405/h2_3Xm003730	sbi:8079231/sbi:8057464/sbi:8060795/sbi:8079231	4
sbi00591	Linoleic acid metabolism	亚油酸代谢	6/1055	59/15126	0.227499	0.520622	novel.13445/h2_7Xm001224/h2_4Xm003494/h2_4Ns000421/h2_3Xm003730/h2_1Xm001380	-/h2_7Xm001224/h2_4Xm003494/h2_4Ns000421/h2_3Xm003730/h2_1Xm001380	sbi:8079231/sbi:8055177/sbi:8082015/sbi:8063420/sbi:8079231/sbi:8082015	6
sbi00730	Thiamine metabolism	硫胺素代谢	6/1055	60/15126	0.23913	0.536914	novel.12241/h2_7Ns004102/h2_1Xm003385/h2_2Xm001935/h2_4Ns001668/h2_4Xm000584	-/h2_7Ns004102/h2_1Xm003385/h2_2Xm001935/h2_4Ns001668/h2_4Xm000584	sbi:110436684/sbi:8060373/sbi:8085126/sbi:8075346/sbi:110436684/sbi:8056723	6
sbi01232	Nucleotide metabolism	核苷酸代谢	16/1055	190/15126	0.252099	0.542083	h2_5Ns005533/h2_1Ns004155/novel.12241/h2_3Ns000408/h2_1Xm002843/novel.7044/novel.992/h2_7Ns004102/h2_7Xm003625/novel.11230/h2_4Xm001384/h2_3Xm002007/novel.14200/h2_4Ns001668/h2_7Xm001859/h2_6Ns001233	h2_5Ns005533/h2_1Ns004155/-/h2_3Ns000408/h2_1Xm002843/-/-/h2_7Ns004102/h2_7Xm003625/-/h2_4Xm001384/h2_3Xm002007/-/h2_4Ns001668/h2_7Xm001859/h2_6Ns001233	sbi:8067632/sbi:8066225/sbi:110436684/sbi:8083035/sbi:110434890/sbi:8073152/sbi:110434973/sbi:8060373/sbi:8073152/sbi:8059277/sbi:8080696/sbi:8067908/sbi:8084665/sbi:110436684/sbi:8083035/sbi:8070903	16
sbi00300	Lysine biosynthesis	赖氨酸的生物合成	5/1055	49/15126	0.254808	0.542083	h2_2Ns001972/novel.4294/novel.3253/h2_5Xm001978/novel.11352	h2_2Ns001972/-/-/h2_5Xm001978/-	sbi:8081893/sbi:8081893/sbi:110429778/sbi:8071442/sbi:8060870	5
sbi03250	Viral life cycle - HIV-1	病毒生命周期 - HIV-1	11/1055	125/15126	0.255098	0.542083	h2_2Ns000426/novel.831/h2_4Ns002851/h2_7Ns003783/h2_7Xm004621/novel.11692/h2_4Ns004087/novel.5774/h2_6Xm004628/h2_4Ns001392/novel.13589	h2_2Ns000426/-/h2_4Ns002851/h2_7Ns003783/h2_7Xm004621/-/h2_4Ns004087/-/h2_6Xm004628/h2_4Ns001392/-	sbi:8076620/sbi:8065976/sbi:8056480/sbi:8082248/sbi:8082248/sbi:8065976/sbi:8059248/sbi:8076620/sbi:8069945/sbi:8071073/sbi:8073330	11
sbi00230	Purine metabolism	嘌呤代谢	18/1055	221/15126	0.280805	0.568181	h2_5Ns005533/novel.12241/h2_3Ns000408/h2_1Xm002843/h2_7Ns004102/h2_2Xm003901/h2_1Xm002358/novel.11230/h2_5Ns002649/h2_4Xm001384/novel.530/novel.14200/h2_4Xm004425/h2_4Ns002964/h2_7Ns000682/h2_4Ns001668/h2_7Xm001859/h2_6Ns001233	h2_5Ns005533/-/h2_3Ns000408/h2_1Xm002843/h2_7Ns004102/h2_2Xm003901/h2_1Xm002358/-/h2_5Ns002649/h2_4Xm001384/-/-/h2_4Xm004425/h2_4Ns002964/h2_7Ns000682/h2_4Ns001668/h2_7Xm001859/h2_6Ns001233	sbi:8067632/sbi:110436684/sbi:8083035/sbi:110434890/sbi:8060373/sbi:8079613/sbi:8058504/sbi:8059277/sbi:8063728/sbi:8080696/sbi:110433901/sbi:8084665/sbi:8059545/sbi:8081871/sbi:8069051/sbi:110436684/sbi:8083035/sbi:8070903	18
sbi00470	D-Amino acid metabolism	D-氨基酸代谢	2/1055	15/15126	0.281703	0.568181	novel.3253/h2_5Ns004744	-/h2_5Ns004744	sbi:110429778/sbi:8075221	2
sbi00920	Sulfur metabolism	硫代谢	8/1055	96/15126	0.354147	0.702391	h2_2Xm000094/h2_2Xm003076/h2_1Xm004699/h2_2Ns000022/novel.4534/h2_4Xm003877/h2_4Ns002964/h2_7Xm001830	h2_2Xm000094/h2_2Xm003076/h2_1Xm004699/h2_2Ns000022/-/h2_4Xm003877/h2_4Ns002964/h2_7Xm001830	sbi:8066013/sbi:8069528/sbi:8085903/sbi:8066013/sbi:8077588/sbi:8085673/sbi:8081871/sbi:110430994	8
sbi00565	Ether lipid metabolism	醚脂代谢	7/1055	89/15126	0.428213	0.821893	novel.13445/novel.12770/h2_2Xm002121/h2_1Xm001759/h2_6Xm001964/h2_3Xm003730/h2_5Xm003995	-/-/h2_2Xm002121/h2_1Xm001759/h2_6Xm001964/h2_3Xm003730/h2_5Xm003995	sbi:8079231/sbi:8062892/sbi:8068245/sbi:8062892/sbi:8068243/sbi:8079231/sbi:8054988	7
sbi00030	Pentose phosphate pathway	磷酸戊糖途径	10/1055	140/15126	0.516269	0.940775	h2_1Ns003082/novel.11681/novel.14751/h2_3Xm000498/h2_4Xm004425/novel.9286/h2_3Ns003229/h2_7Ns001065/h2_2Xm004507/h2_2Ns000694	h2_1Ns003082/-/-/h2_3Xm000498/h2_4Xm004425/-/h2_3Ns003229/h2_7Ns001065/h2_2Xm004507/h2_2Ns000694	sbi:110430626/sbi:8075677/sbi:110430827/sbi:8070439/sbi:8059545/sbi:8083248/sbi:8062161/sbi:8068797/sbi:110436319/sbi:8069402	10
sbi00710	Carbon fixation in photosynthetic organisms	光合生物的碳固定	14/1055	198/15126	0.51898	0.940775	h2_1Ns003082/h2_7Xm006736/novel.1592/h2_5Xm000412/h2_5Ns000095/h2_2Ns001636/h2_1Ns001376/h2_3Xm000498/novel.8650/h2_1Xm003412/h2_6Ns000246/h2_4Xm002739/h2_3Ns003308/h2_3Xm002074	h2_1Ns003082/h2_7Xm006736/-/h2_5Xm000412/h2_5Ns000095/h2_2Ns001636/h2_1Ns001376/h2_3Xm000498/-/h2_1Xm003412/h2_6Ns000246/h2_4Xm002739/h2_3Ns003308/h2_3Xm002074	sbi:110430626/sbi:110430989/sbi:8060801/sbi:8063302/sbi:8078313/sbi:8070647/sbi:8065884/sbi:8070439/sbi:8063302/sbi:110430571/sbi:110435098/sbi:110433065/sbi:110433907/sbi:8069872	14
sbi03450	Non-homologous end-joining	非同源末端连接	2/1055	25/15126	0.528579	0.940775	h2_2Xm004253/novel.894	h2_2Xm004253/-	sbi:8056059/sbi:8079542	2
sbi00564	Glycerophospholipid metabolism	甘油磷脂代谢	22/1055	315/15126	0.52968	0.940775	novel.13445/novel.12770/h2_1Ns004792/h2_2Xm002121/h2_1Ns003530/h2_2Xm006979/h2_6Xm001398/h2_3Ns003780/h2_3Xm004387/h2_3Ns003046/h2_3Ns002870/h2_1Xm001759/h2_3Xm007225/h2_2Ns004404/h2_1Ns003601/h2_6Xm001964/h2_3Xm003730/h2_1Xm002061/novel.7004/h2_3Xm002194/h2_3Xm003722/h2_5Xm003995	-/-/h2_1Ns004792/h2_2Xm002121/h2_1Ns003530/h2_2Xm006979/h2_6Xm001398/h2_3Ns003780/h2_3Xm004387/h2_3Ns003046/h2_3Ns002870/h2_1Xm001759/h2_3Xm007225/h2_2Ns004404/h2_1Ns003601/h2_6Xm001964/h2_3Xm003730/h2_1Xm002061/-/h2_3Xm002194/h2_3Xm003722/h2_5Xm003995	sbi:8079231/sbi:8062892/sbi:8065302/sbi:8068245/sbi:8077048/sbi:8070297/sbi:8066516/sbi:8082104/sbi:8060114/sbi:8079239/sbi:8063105/sbi:8062892/sbi:8062530/sbi:8063970/sbi:8080075/sbi:8068243/sbi:8079231/sbi:8062530/sbi:8082104/sbi:8060315/sbi:8079239/sbi:8054988	22
sbi03440	Homologous recombination	同源重组	12/1055	173/15126	0.55105	0.946604	h2_2Xm004253/h2_2Ns006094/h2_3Xm005835/h2_6Ns003239/h2_6Ns003231/h2_5Xm000598/h2_3Xm005831/novel.12383/h2_7Xm004983/h2_2Ns000930/h2_6Ns001256/novel.894	h2_2Xm004253/h2_2Ns006094/h2_3Xm005835/h2_6Ns003239/h2_6Ns003231/h2_5Xm000598/h2_3Xm005831/-/h2_7Xm004983/h2_2Ns000930/h2_6Ns001256/-	sbi:8056059/sbi:110433489/sbi:8081327/sbi:8073842/sbi:8073842/sbi:8074306/sbi:8081327/sbi:8073842/sbi:110431319/sbi:8077514/sbi:8081086/sbi:8079542	12
sbi04016	MAPK signaling pathway - plant	MAPK 信号通路 - 植物	32/1055	465/15126	0.558853	0.946604	h2_7Xm002952/novel.16008/novel.12686/h2_6Xm001490/h2_7Ns004500/h2_4Ns000454/h2_3Xm002993/h2_1Xm002838/h2_7Xm002951/h2_1Xm004520/h2_4Ns003254/h2_6Xm003063/h2_1Xm000507/h2_4Xm004163/h2_4Xm003468/h2_6Xm001942/h2_4Xm001384/h2_5Xm003263/novel.8659/h2_1Ns000186/h2_5Ns004019/h2_7Ns000691/h2_2Xm001701/h2_3Xm002540/h2_7Ns004638/h2_6Ns004553/h2_3Xm001976/h2_2Ns006325/h2_6Ns000620/novel.16555/novel.9590/nov…	h2_7Xm002952/-/-/h2_6Xm001490/h2_7Ns004500/h2_4Ns000454/h2_3Xm002993/h2_1Xm002838/h2_7Xm002951/h2_1Xm004520/h2_4Ns003254/h2_6Xm003063/h2_1Xm000507/h2_4Xm004163/h2_4Xm003468/h2_6Xm001942/h2_4Xm001384/h2_5Xm003263/-/h2_1Ns000186/h2_5Ns004019/h2_7Ns000691/h2_2Xm001701/h2_3Xm002540/h2_7Ns004638/h2_6Ns004553/h2_3Xm001976/h2_2Ns006325/h2_6Ns000620/-/-/-	sbi:8066280/sbi:8066280/sbi:8068221/sbi:8068221/sbi:8063822/sbi:8063411/sbi:8084855/sbi:8062876/sbi:8066280/sbi:8069003/sbi:8059792/sbi:8077890/sbi:110430794/sbi:8075354/sbi:8059792/sbi:8082897/sbi:8080696/sbi:8064849/sbi:8062515/sbi:110430794/sbi:8085958/sbi:8069057/sbi:8081117/sbi:8075354/sbi:8065114/sbi:8155512/sbi:8065319/sbi:8076873/sbi:8068221/sbi:110430990/sbi:8077115/sbi:8081385	32
sbi03018	RNA degradation	RNA 降解	19/1055	277/15126	0.56478	0.946604	h2_1Ns002893/novel.11681/h2_7Ns001242/h2_3Ns005001/h2_6Ns000113/novel.5122/h2_3Xm007246/h2_5Ns003128/h2_7Ns000769/novel.6069/novel.12710/novel.16250/novel.12014/h2_3Ns003229/h2_7Ns001065/h2_4Ns003701/h2_5Ns001891/h2_2Xm000378/h2_1Ns002420	h2_1Ns002893/-/h2_7Ns001242/h2_3Ns005001/h2_6Ns000113/-/h2_3Xm007246/h2_5Ns003128/h2_7Ns000769/-/-/-/-/h2_3Ns003229/h2_7Ns001065/h2_4Ns003701/h2_5Ns001891/h2_2Xm000378/h2_1Ns002420	sbi:110430397/sbi:8075677/sbi:8062834/sbi:8072548/sbi:110434986/sbi:8081948/sbi:8063580/sbi:8081948/sbi:110431021/sbi:8066904/sbi:8070497/sbi:110432373/sbi:8085812/sbi:8062161/sbi:8068797/sbi:8081821/sbi:8063470/sbi:8072335/sbi:8058085	19
sbi03410	Base excision repair	碱基切除修复	9/1055	133/15126	0.586781	0.969818	novel.13091/h2_3Xm001840/h2_7Ns005452/novel.11541/h2_3Ns003534/h2_3Xm004225/h2_3Ns003522/h2_3Ns003239/novel.2862	-/h2_3Xm001840/h2_7Ns005452/-/h2_3Ns003534/h2_3Xm004225/h2_3Ns003522/h2_3Ns003239/-	sbi:8062546/sbi:8083517/sbi:8058397/sbi:8075333/sbi:8055246/sbi:8055370/sbi:8055254/sbi:8075544/sbi:8062546	9
sbi00785	Lipoic acid metabolism	硫辛酸代谢	1/1055	13/15126	0.60948	0.981335	h2_1Ns003696	h2_1Ns003696	sbi:8072124	1
sbi00660	C5-Branched dibasic acid metabolism	C5-支链二元酸代谢	2/1055	29/15126	0.610242	0.981335	h2_2Xm007608/h2_2Ns006080	h2_2Xm007608/h2_2Ns006080	sbi:8055458/sbi:8055458	2
sbi00513	Various types of N-glycan biosynthesis	各种 N-糖的生物合成	7/1055	107/15126	0.62479	0.982408	h2_4Xm002962/novel.4491/h2_3Ns001502/h2_7Ns002023/novel.14676/h2_7Xm000773/novel.11909	h2_4Xm002962/-/h2_3Ns001502/h2_7Ns002023/-/h2_7Xm000773/-	sbi:8085291/sbi:8056895/sbi:8081425/sbi:8061493/sbi:8056895/sbi:8067914/sbi:8065529	7
sbi00520	Amino sugar and nucleotide sugar metabolism	氨基酸和核苷酸糖代谢	28/1055	420/15126	0.62742	0.982408	h2_4Xm002962/h2_4Ns001546/h2_2Ns003661/h2_3Xm003727/h2_5Xm002328/h2_2Ns001112/novel.12237/h2_1Xm004809/h2_4Xm001820/h2_1Xm003189/novel.14751/h2_4Xm000878/h2_2Ns005963/h2_2Xm002010/h2_1Xm005277/h2_1Xm000507/h2_5Xm002389/h2_4Ns001407/h2_5Ns005025/h2_1Ns000186/novel.9286/h2_7Xm005318/h2_5Ns005539/h2_4Ns000564/h2_3Xm004449/h2_3Xm006606/h2_2Ns006325/h2_4Xm002596	h2_4Xm002962/h2_4Ns001546/h2_2Ns003661/h2_3Xm003727/h2_5Xm002328/h2_2Ns001112/-/h2_1Xm004809/h2_4Xm001820/h2_1Xm003189/-/h2_4Xm000878/h2_2Ns005963/h2_2Xm002010/h2_1Xm005277/h2_1Xm000507/h2_5Xm002389/h2_4Ns001407/h2_5Ns005025/h2_1Ns000186/-/h2_7Xm005318/h2_5Ns005539/h2_4Ns000564/h2_3Xm004449/h2_3Xm006606/h2_2Ns006325/h2_4Xm002596	sbi:8085291/sbi:8056623/sbi:8060191/sbi:8079235/sbi:8064663/sbi:8060358/sbi:8069954/sbi:8069868/sbi:8060751/sbi:8077955/sbi:110430827/sbi:110436990/sbi:8085888/sbi:8060358/sbi:8059467/sbi:110430794/sbi:8071050/sbi:8070372/sbi:110436959/sbi:110430794/sbi:8083248/sbi:8065566/sbi:8063962/sbi:110436990/sbi:8062357/sbi:8070374/sbi:8076873/sbi:110435896	28
sbi00562	Inositol phosphate metabolism	肌醇磷酸代谢	13/1055	200/15126	0.644868	0.984875	h2_1Xm000226/novel.1592/h2_7Xm002524/h2_2Xm008022/h2_4Ns003385/h2_7Ns003946/h2_1Ns000837/h2_5Ns001695/h2_4Ns003039/h2_4Xm002113/novel.600/h2_4Xm000939/novel.589	h2_1Xm000226/-/h2_7Xm002524/h2_2Xm008022/h2_4Ns003385/h2_7Ns003946/h2_1Ns000837/h2_5Ns001695/h2_4Ns003039/h2_4Xm002113/-/h2_4Xm000939/-	sbi:110436820/sbi:8060801/sbi:8084482/sbi:8076523/sbi:8057670/sbi:110431002/sbi:8071261/sbi:8072899/sbi:110432775/sbi:8080810/sbi:110436820/sbi:8059973/sbi:110436820	13
sbi00531	Glycosaminoglycan degradation	糖胺聚糖降解	3/1055	48/15126	0.660116	0.984875	h2_4Xm002962/h2_3Xm005228/novel.13857	h2_4Xm002962/h2_3Xm005228/-	sbi:8085291/sbi:8057796/sbi:8065389	3
sbi00604	Glycosphingolipid biosynthesis - ganglio series	糖磷脂的生物合成--神经节系列	1/1055	15/15126	0.662101	0.984875	h2_4Xm002962	h2_4Xm002962	sbi:8085291	1
sbi01040	Biosynthesis of unsaturated fatty acids	不饱和脂肪酸的生物合成	7/1055	112/15126	0.672348	0.987771	h2_1Xm002036/h2_1Ns003224/h2_7Xm001711/h2_6Xm004063/h2_1Ns000916/h2_3Ns003450/h2_6Ns003166	h2_1Xm002036/h2_1Ns003224/h2_7Xm001711/h2_6Xm004063/h2_1Ns000916/h2_3Ns003450/h2_6Ns003166	sbi:110430258/sbi:8061772/sbi:8072816/sbi:110435045/sbi:8072816/sbi:8070798/sbi:110435045	7
sbi00130	Ubiquinone and other terpenoid-quinone biosynthesis	泛醌和其他萜类-泛醌的生物合成	9/1055	147/15126	0.704818	0.999074	h2_7Ns005245/h2_7Ns000051/h2_4Ns003065/h2_7Xm002673/h2_6Xm003621/h2_2Ns001444/h2_3Ns003751/h2_6Xm003926/h2_4Xm004272	h2_7Ns005245/h2_7Ns000051/h2_4Ns003065/h2_7Xm002673/h2_6Xm003621/h2_2Ns001444/h2_3Ns003751/h2_6Xm003926/h2_4Xm004272	sbi:8058455/sbi:110435653/sbi:110430512/sbi:8080027/sbi:8071470/sbi:8077870/sbi:8085395/sbi:8073882/sbi:8059757	9
sbi00740	Riboflavin metabolism	核黄素代谢	3/1055	53/15126	0.724856	0.999074	h2_4Xm000250/h2_6Xm005472/h2_2Xm004603	h2_4Xm000250/h2_6Xm005472/h2_2Xm004603	sbi:110432971/sbi:8056667/sbi:8079602	3
sbi00440	Phosphonate and phosphinate metabolism	膦酸盐和膦酸盐代谢	1/1055	20/15126	0.764708	0.999074	h2_6Xm001964	h2_6Xm001964	sbi:8068243	1
sbi01210	2-Oxocarboxylic acid metabolism	2-氧代羧酸代谢	11/1055	194/15126	0.802411	0.999074	h2_2Xm007608/h2_5Xm000412/h2_2Ns005483/novel.275/h2_6Xm004747/novel.3027/novel.8650/h2_4Xm002579/h2_6Ns000246/novel.11352/h2_2Ns006080	h2_2Xm007608/h2_5Xm000412/h2_2Ns005483/-/h2_6Xm004747/-/-/h2_4Xm002579/h2_6Ns000246/-/h2_2Ns006080	sbi:8055458/sbi:8063302/sbi:8073811/sbi:8071625/sbi:110433864/sbi:8056475/sbi:8063302/sbi:8081475/sbi:110435098/sbi:8060870/sbi:8055458	11
sbi00563	Glycosylphosphatidylinositol (GPI)-anchor biosynthesis	糖基磷脂酰肌醇（GPI）锚生物合成	4/1055	79/15126	0.810316	0.999074	h2_2Ns003865/h2_3Ns004378/h2_6Ns000420/h2_6Ns002440	h2_2Ns003865/h2_3Ns004378/h2_6Ns000420/h2_6Ns002440	sbi:8080756/sbi:8078697/sbi:8080103/sbi:8070564	4
sbi00670	One carbon pool by folate	叶酸的单碳库	2/1055	43/15126	0.811806	0.999074	h2_5Xm005687/h2_2Xm002923	h2_5Xm005687/h2_2Xm002923	sbi:8057390/sbi:8058353	2
sbi04070	Phosphatidylinositol signaling system	磷脂酰肌醇信号系统	11/1055	198/15126	0.822694	0.999074	h2_1Xm000226/h2_7Xm002524/h2_2Xm008022/h2_1Ns000837/h2_5Ns001695/h2_4Xm002113/novel.600/h2_4Xm000939/h2_5Ns004019/h2_7Ns004638/novel.589	h2_1Xm000226/h2_7Xm002524/h2_2Xm008022/h2_1Ns000837/h2_5Ns001695/h2_4Xm002113/-/h2_4Xm000939/h2_5Ns004019/h2_7Ns004638/-	sbi:110436820/sbi:8084482/sbi:8076523/sbi:8071261/sbi:8072899/sbi:8080810/sbi:110436820/sbi:8059973/sbi:8085958/sbi:8065114/sbi:110436820	11
sbi00630	Glyoxylate and dicarboxylate metabolism	乙醛酸和二羧酸代谢	12/1055	216/15126	0.830944	0.999074	h2_4Ns002200/h2_4Xm002942/h2_2Ns005483/novel.12686/novel.275/h2_6Xm001490/h2_2Ns000396/h2_2Xm007470/h2_2Ns001636/h2_6Xm004238/novel.9319/h2_6Ns000620	h2_4Ns002200/h2_4Xm002942/h2_2Ns005483/-/-/h2_6Xm001490/h2_2Ns000396/h2_2Xm007470/h2_2Ns001636/h2_6Xm004238/-/h2_6Ns000620	sbi:8083998/sbi:8056868/sbi:8073811/sbi:8068221/sbi:8071625/sbi:8068221/sbi:110437679/sbi:8076488/sbi:8070647/sbi:110434374/sbi:8060683/sbi:8068221	12
sbi00380	Tryptophan metabolism	色氨酸代谢	16/1055	282/15126	0.837488	0.999074	novel.5792/novel.12686/h2_6Ns002870/h2_6Xm001490/h2_2Ns000396/h2_5Xm005078/h2_2Xm000612/h2_4Xm001428/h2_7Xm007654/h2_2Xm000894/h2_7Xm004508/h2_7Xm003078/h2_5Ns004457/h2_4Xm001077/unanchor000695/h2_6Ns000620	-/-/h2_6Ns002870/h2_6Xm001490/h2_2Ns000396/h2_5Xm005078/h2_2Xm000612/h2_4Xm001428/h2_7Xm007654/h2_2Xm000894/h2_7Xm004508/h2_7Xm003078/h2_5Ns004457/h2_4Xm001077/unanchor000695/h2_6Ns000620	sbi:8078880/sbi:8068221/sbi:8078880/sbi:8068221/sbi:110437679/sbi:8084125/sbi:8080676/sbi:8079744/sbi:8078880/sbi:110437027/sbi:8069622/sbi:110430835/sbi:8084125/sbi:110437027/sbi:8079206/sbi:8068221	16
sbi00073	Cutin, suberine and wax biosynthesis	木脂素、亚木脂素和蜡的生物合成	6/1055	118/15126	0.83969	0.999074	h2_4Xm000355/novel.3586/h2_3Xm000406/h2_2Xm002884/novel.2284/h2_4Ns003202	h2_4Xm000355/-/h2_3Xm000406/h2_2Xm002884/-/h2_4Ns003202	sbi:8076131/sbi:8067437/sbi:8072774/sbi:8062378/sbi:8067437/sbi:8082134	6
sbi00908	Zeatin biosynthesis	玉米素的生物合成	5/1055	102/15126	0.847732	0.999074	h2_2Ns002680/h2_1Ns002723/h2_3Ns001600/h2_3Xm003844/h2_5Xm005335	h2_2Ns002680/h2_1Ns002723/h2_3Ns001600/h2_3Xm003844/h2_5Xm005335	sbi:8078046/sbi:8076815/sbi:8081535/sbi:8085661/sbi:8072714	5
sbi03013	Nucleocytoplasmic transport	核细胞质运输	19/1055	337/15126	0.862036	0.999074	h2_4Ns002765/h2_6Ns003782/h2_7Ns003783/h2_7Xm006800/h2_7Xm004621/h2_5Xm000505/h2_1Ns000567/h2_2Xm003409/h2_3Ns001409/h2_4Ns004087/h2_2Ns006324/h2_4Ns002750/h2_5Ns001929/h2_3Xm002690/h2_4Xm002509/h2_2Xm007943/h2_4Xm000769/h2_1Xm000980/h2_6Ns000898	h2_4Ns002765/h2_6Ns003782/h2_7Ns003783/h2_7Xm006800/h2_7Xm004621/h2_5Xm000505/h2_1Ns000567/h2_2Xm003409/h2_3Ns001409/h2_4Ns004087/h2_2Ns006324/h2_4Ns002750/h2_5Ns001929/h2_3Xm002690/h2_4Xm002509/h2_2Xm007943/h2_4Xm000769/h2_1Xm000980/h2_6Ns000898	sbi:8056867/sbi:8078925/sbi:8082248/sbi:8081751/sbi:8082248/sbi:8078817/sbi:8081004/sbi:8057307/sbi:8059116/sbi:8059248/sbi:8076521/sbi:8085268/sbi:8071866/sbi:8086353/sbi:8081751/sbi:8076521/sbi:8063414/sbi:110437059/sbi:8055038	19
sbi00760	Nicotinate and nicotinamide metabolism	烟酸和烟酰胺代谢	3/1055	68/15126	0.862099	0.999074	novel.1321/novel.12150/novel.2791	-/-/-	sbi:8079688/sbi:8077610/sbi:8056434	3
sbi00950	Isoquinoline alkaloid biosynthesis	异喹啉生物碱的生物合成	5/1055	111/15126	0.894098	0.999074	h2_7Xm005766/h2_7Xm001165/h2_7Ns000051/h2_7Xm005785/h2_6Ns000246	h2_7Xm005766/h2_7Xm001165/h2_7Ns000051/h2_7Xm005785/h2_6Ns000246	sbi:8071139/sbi:8071138/sbi:110435653/sbi:8067652/sbi:110435098	5
sbi03030	DNA replication	DNA 复制	6/1055	132/15126	0.905512	0.999074	novel.13091/h2_3Xm001840/h2_2Xm001337/novel.4804/h2_3Ns004084/novel.2862	-/h2_3Xm001840/h2_2Xm001337/-/h2_3Ns004084/-	sbi:8062546/sbi:8083517/sbi:8063792/sbi:8061510/sbi:8062384/sbi:8062546	6
sbi03060	Protein export	蛋白质输出	7/1055	150/15126	0.905754	0.999074	h2_5Ns002544/h2_5Xm006820/h2_2Xm000093/h2_7Xm006292/h2_3Xm004241/h2_2Xm005929/h2_7Ns005600	h2_5Ns002544/h2_5Xm006820/h2_2Xm000093/h2_7Xm006292/h2_3Xm004241/h2_2Xm005929/h2_7Ns005600	sbi:8062772/sbi:110430079/sbi:8066010/sbi:8079395/sbi:8056769/sbi:8066804/sbi:8080371	7
sbi00510	N-Glycan biosynthesis	N-糖的生物合成	5/1055	115/15126	0.910441	0.999074	h2_2Xm004448/h2_3Ns001502/h2_4Ns002778/h2_7Ns002023/h2_7Xm000773	h2_2Xm004448/h2_3Ns001502/h2_4Ns002778/h2_7Ns002023/h2_7Xm000773	sbi:8058717/sbi:8081425/sbi:8056883/sbi:8061493/sbi:8067914	5
sbi00290	Valine, leucine and isoleucine biosynthesis	缬氨酸、亮氨酸和异亮氨酸的生物合成	2/1055	59/15126	0.924227	0.999074	h2_2Xm007608/h2_2Ns006080	h2_2Xm007608/h2_2Ns006080	sbi:8055458/sbi:8055458	2
sbi00261	Monobactam biosynthesis	单内酰胺的生物合成	1/1055	37/15126	0.931325	0.999074	novel.11352	-	sbi:8060870	1
sbi04130	SNARE interactions in vesicular transport	囊泡运输中的 SNARE 相互作用	4/1055	102/15126	0.931689	0.999074	novel.8180/novel.9432/h2_3Xm001388/h2_7Xm003591	-/-/h2_3Xm001388/h2_7Xm003591	sbi:8057218/sbi:8057218/sbi:8059053/sbi:8060602	4
sbi00350	Tyrosine metabolism	酪氨酸代谢	9/1055	195/15126	0.933036	0.999074	h2_7Xm005766/h2_7Xm001165/h2_7Ns000051/h2_7Xm005785/h2_4Ns003448/h2_6Ns000246/h2_1Xm001353/h2_5Xm002460/h2_4Xm001168	h2_7Xm005766/h2_7Xm001165/h2_7Ns000051/h2_7Xm005785/h2_4Ns003448/h2_6Ns000246/h2_1Xm001353/h2_5Xm002460/h2_4Xm001168	sbi:8071139/sbi:8071138/sbi:110435653/sbi:8067652/sbi:8081917/sbi:110435098/sbi:8083829/sbi:8064371/sbi:8054147	9
sbi00904	Diterpenoid biosynthesis	二萜生物合成	6/1055	143/15126	0.939454	0.999074	h2_3Ns001494/h2_3Xm004762/h2_2Ns000068/h2_4Xm002239/h2_3Ns001277/novel.12454	h2_3Ns001494/h2_3Xm004762/h2_2Ns000068/h2_4Xm002239/h2_3Ns001277/-	sbi:8081423/sbi:8063144/sbi:8071950/sbi:8084552/sbi:8078789/sbi:8071950	6
sbi03050	Proteasome	蛋白酶体	8/1055	180/15126	0.939857	0.999074	h2_6Xm005060/h2_7Ns001019/h2_7Ns001103/h2_2Xm006031/h2_7Xm004893/h2_6Ns004284/h2_6Xm005000/h2_3Xm005461	h2_6Xm005060/h2_7Ns001019/h2_7Ns001103/h2_2Xm006031/h2_7Xm004893/h2_6Ns004284/h2_6Xm005000/h2_3Xm005461	sbi:110434961/sbi:8065084/sbi:8069165/sbi:110431390/sbi:8082914/sbi:110434961/sbi:8084652/sbi:8069165	8
sbi03420	Nucleotide excision repair	核苷酸切除修复	10/1055	230/15126	0.963734	0.999074	novel.13091/h2_3Xm001840/novel.13815/h2_6Xm003101/h2_1Xm002058/h2_5Xm002961/h2_3Xm001467/h2_3Xm003355/h2_6Ns002170/novel.2862	-/h2_3Xm001840/-/h2_6Xm003101/h2_1Xm002058/h2_5Xm002961/h2_3Xm001467/h2_3Xm003355/h2_6Ns002170/-	sbi:8062546/sbi:8083517/sbi:8072575/sbi:8059770/sbi:8054480/sbi:8063093/sbi:8085055/sbi:8063093/sbi:8059770/sbi:8062546	10
sbi00040	Pentose and glucuronate interconversions	戊糖和葡萄糖醛酸的相互转化	7/1055	181/15126	0.972699	0.999074	novel.6682/h2_2Ns001459/h2_2Ns003737/h2_5Xm000919/h2_4Xm000878/h2_7Xm005318/h2_4Ns000564	-/h2_2Ns001459/h2_2Ns003737/h2_5Xm000919/h2_4Xm000878/h2_7Xm005318/h2_4Ns000564	sbi:8068453/sbi:8063547/sbi:8071527/sbi:8079626/sbi:110436990/sbi:8065566/sbi:110436990	7
sbi03008	Ribosome biogenesis in eukaryotes	真核生物的核糖体生物发生	10/1055	240/15126	0.975043	0.999074	h2_7Ns003783/h2_7Xm004621/h2_2Xm001757/novel.1021/h2_2Xm002351/h2_4Ns004087/h2_3Xm005449/novel.12014/h2_6Ns000758/h2_1Xm002394	h2_7Ns003783/h2_7Xm004621/h2_2Xm001757/-/h2_2Xm002351/h2_4Ns004087/h2_3Xm005449/-/h2_6Ns000758/h2_1Xm002394	sbi:8082248/sbi:8082248/sbi:8067906/sbi:8077752/sbi:8076471/sbi:8059248/sbi:8064976/sbi:8085812/sbi:8080848/sbi:8077000	10
sbi03022	Basal transcription factors	基础转录因子	5/1055	148/15126	0.980087	0.999074	novel.13815/h2_5Xm003971/novel.753/h2_5Xm002961/h2_3Xm003355	-/h2_5Xm003971/-/h2_5Xm002961/h2_3Xm003355	sbi:8072575/sbi:8063057/sbi:8086107/sbi:8063093/sbi:8063093	5
sbi04144	Endocytosis	内吞	20/1055	430/15126	0.982658	0.999074	novel.3881/novel.12770/h2_7Ns005597/h2_4Ns002851/h2_2Xm002121/h2_1Xm000754/h2_4Xm002601/h2_1Xm001759/h2_4Xm002113/h2_2Xm003048/h2_7Xm005541/h2_6Ns004329/h2_4Ns004017/h2_1Xm004624/h2_5Xm003995/h2_1Ns003456/novel.1951/h2_4Ns002637/h2_4Xm002818/novel.13589	-/-/h2_7Ns005597/h2_4Ns002851/h2_2Xm002121/h2_1Xm000754/h2_4Xm002601/h2_1Xm001759/h2_4Xm002113/h2_2Xm003048/h2_7Xm005541/h2_6Ns004329/h2_4Ns004017/h2_1Xm004624/h2_5Xm003995/h2_1Ns003456/-/h2_4Ns002637/h2_4Xm002818/-	sbi:8073187/sbi:8062892/sbi:8069198/sbi:8056480/sbi:8068245/sbi:8069198/sbi:8084921/sbi:8062892/sbi:8080810/sbi:8081755/sbi:8065100/sbi:8084676/sbi:8060851/sbi:8068987/sbi:8054988/sbi:8064160/sbi:8057776/sbi:110436870/sbi:110436870/sbi:8073330	20
sbi03020	RNA polymerase	RNA 聚合酶	6/1055	185/15126	0.990851	0.999074	h2_6Xm003101/h2_1Xm002058/novel.10520/novel.16254/h2_6Ns002170/h2_1Xm004670	h2_6Xm003101/h2_1Xm002058/-/-/h2_6Ns002170/h2_1Xm004670	sbi:8059770/sbi:8054480/sbi:8077282/sbi:4549133/sbi:8059770/sbi:8061093	6
sbi00062	Fatty acid elongation	脂肪酸伸长	6/1055	187/15126	0.991691	0.999074	h2_1Ns003224/h2_6Ns004423/h2_7Xm001711/h2_2Ns005176/h2_1Ns000916/h2_4Xm000359	h2_1Ns003224/h2_6Ns004423/h2_7Xm001711/h2_2Ns005176/h2_1Ns000916/h2_4Xm000359	sbi:8061772/sbi:8056431/sbi:8072816/sbi:110436568/sbi:8072816/sbi:8061525	6
sbi00960	Tropane, piperidine and pyridine alkaloid biosynthesis	丙烷、哌啶和吡啶生物碱的生物合成	2/1055	102/15126	0.994681	0.999074	h2_7Ns000051/h2_6Ns000246	h2_7Ns000051/h2_6Ns000246	sbi:110435653/sbi:110435098	2
sbi00190	Oxidative phosphorylation	氧化磷酸化	19/1055	449/15126	0.994823	0.999074	novel.11126/h2_1Ns004190/h2_5Xm001167/h2_2Ns003098/h2_3Ns002978/h2_7Xm005632/h2_4Xm003081/h2_1Xm001158/h2_2Xm003577/novel.4255/h2_7Ns003333/novel.334/h2_5Xm006113/h2_1Xm004692/novel.3529/h2_4Xm003811/h2_1Ns002977/h2_3Ns005668/h2_7Ns004769	-/h2_1Ns004190/h2_5Xm001167/h2_2Ns003098/h2_3Ns002978/h2_7Xm005632/h2_4Xm003081/h2_1Xm001158/h2_2Xm003577/-/h2_7Ns003333/-/h2_5Xm006113/h2_1Xm004692/-/h2_4Xm003811/h2_1Ns002977/h2_3Ns005668/h2_7Ns004769	sbi:8081898/sbi:110430260/sbi:8065321/sbi:8085687/sbi:110431024/sbi:8083311/sbi:8082201/sbi:8082120/sbi:110432855/sbi:8071449/sbi:110437047/sbi:8083076/sbi:110434899/sbi:8069805/sbi:8065321/sbi:8085687/sbi:8076974/sbi:8068691/sbi:8083311	19
sbi00260	Glycine, serine and threonine metabolism	甘氨酸、丝氨酸和苏氨酸代谢	6/1055	198/15126	0.995148	0.999074	h2_2Ns005355/h2_5Xm001978/novel.11352/h2_4Ns003113/h2_2Xm007617/h2_5Xm003345	h2_2Ns005355/h2_5Xm001978/-/h2_4Ns003113/h2_2Xm007617/h2_5Xm003345	sbi:8079596/sbi:8071442/sbi:8060870/sbi:110431746/sbi:8083557/sbi:8055891	6
sbi03015	mRNA surveillance pathway	mRNA 监控途径	10/1055	305/15126	0.998355	0.999074	novel.2143/h2_5Ns002876/h2_6Xm005568/novel.16250/h2_2Xm001550/h2_7Ns004530/h2_4Ns003848/h2_5Ns001891/h2_4Xm000769/h2_6Ns000898	-/h2_5Ns002876/h2_6Xm005568/-/h2_2Xm001550/h2_7Ns004530/h2_4Ns003848/h2_5Ns001891/h2_4Xm000769/h2_6Ns000898	sbi:8079657/sbi:110437138/sbi:110434642/sbi:110432373/sbi:8069429/sbi:8065461/sbi:8060891/sbi:8063470/sbi:8063414/sbi:8055038	10
sbi00970	Aminoacyl-tRNA biosynthesis	氨基酰-tRNA 生物合成	5/1055	207/15126	0.999074	0.999074	novel.15360/h2_6Xm004610/h2_3Ns000546/h2_6Ns003850/h2_3Ns001421	-/h2_6Xm004610/h2_3Ns000546/h2_6Ns003850/h2_3Ns001421	sbi:8078747/sbi:110437380/sbi:8063004/sbi:8054246/sbi:110430625	5

## Sheet: 130条Lc5-S1 vs. Lc5-S0
KEGGID	Description	GeneRatio	BgRatio	pvalue	padj	geneID	geneName	keggID	Count	Up	Up_Gene_id	Down	Down_Gene_id
sbi00196	Photosynthesis - antenna proteins	20/1287	50/11396	1.6463e-07	2.14019e-05	h2_6Xm002218/h2_1Xm005294/novel.11585/h2_5Ns002480/h2_7Xm002931/h2_2Xm003062/h2_1Ns003460/h2_1Xm005290/h2_5Xm004172/h2_5Xm005490/h2_7Xm002932/h2_6Ns003763/h2_1Xm004014/h2_5Xm003842/h2_2Ns003388/h2_7Ns002880/h2_7Xm003229/h2_1Xm004498/h2_5Xm005489/h2_1Ns003461	h2_6Xm002218/h2_1Xm005294/-/h2_5Ns002480/h2_7Xm002931/h2_2Xm003062/h2_1Ns003460/h2_1Xm005290/h2_5Xm004172/h2_5Xm005490/h2_7Xm002932/h2_6Ns003763/h2_1Xm004014/h2_5Xm003842/h2_2Ns003388/h2_7Ns002880/h2_7Xm003229/h2_1Xm004498/h2_5Xm005489/h2_1Ns003461	sbi:8082496/sbi:8074608/sbi:8082496/sbi:110437218/sbi:8074608/sbi:8081748/sbi:8082204/sbi:8074608/sbi:8082204/sbi:8074608/sbi:8074608/sbi:8075198/sbi:8082204/sbi:8062994/sbi:8085855/sbi:8074608/sbi:8077179/sbi:8074608/sbi:8074608/sbi:8082496	20	19	h2_6Xm002218/h2_1Xm005294/novel.11585/h2_5Ns002480/h2_7Xm002931/h2_2Xm003062/h2_1Ns003460/h2_1Xm005290/h2_5Xm004172/h2_5Xm005490/h2_7Xm002932/h2_1Xm004014/h2_5Xm003842/h2_2Ns003388/h2_7Ns002880/h2_7Xm003229/h2_1Xm004498/h2_5Xm005489/h2_1Ns003461	1	h2_6Ns003763
sbi00940	Phenylpropanoid biosynthesis	61/1287	333/11396	8.29057e-05	0.00383469	h2_7Ns003539/h2_1Ns000293/h2_2Ns006303/h2_3Xm002575/novel.5906/h2_5Xm000350/h2_6Ns002713/h2_7Ns003746/h2_2Xm004973/h2_6Ns000192/h2_2Ns001085/h2_6Xm001556/h2_4Ns003065/h2_6Xm003549/h2_7Xm004363/h2_4Ns001357/h2_2Xm006433/h2_2Xm007689/h2_2Xm001975/h2_6Xm003042/h2_6Ns000291/h2_4Ns001358/h2_6Ns002715/h2_6Xm003550/h2_7Xm003091/h2_2Xm001963/h2_4Xm001592/h2_1Ns003020/h2_7Ns001579/h2_2Xm001969/h2_2Xm00197…	h2_7Ns003539/h2_1Ns000293/h2_2Ns006303/h2_3Xm002575/-/h2_5Xm000350/h2_6Ns002713/h2_7Ns003746/h2_2Xm004973/h2_6Ns000192/h2_2Ns001085/h2_6Xm001556/h2_4Ns003065/h2_6Xm003549/h2_7Xm004363/h2_4Ns001357/h2_2Xm006433/h2_2Xm007689/h2_2Xm001975/h2_6Xm003042/h2_6Ns000291/h2_4Ns001358/h2_6Ns002715/h2_6Xm003550/h2_7Xm003091/h2_2Xm001963/h2_4Xm001592/h2_1Ns003020/h2_7Ns001579/h2_2Xm001969/h2_2Xm001978/h2_1Ns0…	sbi:8071179/sbi:8065856/sbi:8066080/sbi:8074519/sbi:8061352/sbi:8086302/sbi:8074774/sbi:8086302/sbi:8054283/sbi:8079999/sbi:8078552/sbi:8085578/sbi:110430512/sbi:8074774/sbi:8071179/sbi:8080000/sbi:8061352/sbi:8076510/sbi:8078552/sbi:110434683/sbi:8061352/sbi:8071397/sbi:8074774/sbi:8066166/sbi:8068633/sbi:8078552/sbi:8080000/sbi:8061352/sbi:8061352/sbi:8078552/sbi:8078552/sbi:8083642/sbi:8061352…	61	53	h2_2Ns006303/h2_3Xm002575/h2_5Xm000350/h2_6Ns002713/h2_7Ns003746/h2_2Xm004973/h2_6Ns000192/h2_2Ns001085/h2_6Xm001556/h2_4Ns003065/h2_6Xm003549/h2_4Ns001357/h2_2Xm006433/h2_2Xm007689/h2_2Xm001975/h2_6Xm003042/h2_6Ns000291/h2_4Ns001358/h2_6Ns002715/h2_6Xm003550/h2_7Xm003091/h2_2Xm001963/h2_4Xm001592/h2_1Ns003020/h2_2Xm001969/h2_2Xm001978/h2_1Ns001078/h2_5Ns004699/h2_1Xm000806/h2_3Ns001371/h2_5Ns001…	8	h2_7Ns003539/h2_1Ns000293/novel.5906/h2_7Xm004363/h2_7Ns001579/h2_3Ns004695/h2_4Xm004038/h2_6Xm000973
sbi00999	Biosynthesis of various plant secondary metabolites	33/1287	148/11396	8.84929e-05	0.00383469	novel.6451/h2_5Ns004074/h2_4Xm003012/h2_5Ns003127/h2_2Ns003322/h2_1Xm000970/novel.705/h2_5Ns003126/h2_2Xm004224/h2_4Xm000777/novel.6235/h2_7Ns000475/h2_3Ns003796/h2_5Xm004632/h2_3Ns000433/h2_3Xm000845/h2_4Ns000450/h2_2Xm001784/h2_1Ns003142/h2_7Xm002056/h2_4Ns000449/h2_3Xm005214/h2_3Ns001614/novel.4532/h2_2Ns000941/h2_5Xm004638/h2_2Ns003981/h2_1Ns003272/h2_5Xm003557/h2_3Ns000826/h2_3Xm006035/h2_1X…	-/h2_5Ns004074/h2_4Xm003012/h2_5Ns003127/h2_2Ns003322/h2_1Xm000970/-/h2_5Ns003126/h2_2Xm004224/h2_4Xm000777/-/h2_7Ns000475/h2_3Ns003796/h2_5Xm004632/h2_3Ns000433/h2_3Xm000845/h2_4Ns000450/h2_2Xm001784/h2_1Ns003142/h2_7Xm002056/h2_4Ns000449/h2_3Xm005214/h2_3Ns001614/-/h2_2Ns000941/h2_5Xm004638/h2_2Ns003981/h2_1Ns003272/h2_5Xm003557/h2_3Ns000826/h2_3Xm006035/h2_1Xm003721/h2_7Ns003688	sbi:8082425/sbi:110437359/sbi:8067457/sbi:110432520/sbi:110436329/sbi:8060703/sbi:110432520/sbi:110432520/sbi:110436329/sbi:8062935/sbi:8076731/sbi:8064596/sbi:8082425/sbi:110437359/sbi:8061167/sbi:8061167/sbi:8062935/sbi:8077509/sbi:110430318/sbi:110430107/sbi:110432056/sbi:8082425/sbi:8069922/sbi:8073124/sbi:8077509/sbi:110437359/sbi:8064486/sbi:110433086/sbi:110432520/sbi:8058701/sbi:8060703/s…	33	15	h2_5Ns004074/novel.705/h2_4Xm000777/h2_3Ns003796/h2_5Xm004632/h2_3Xm000845/h2_4Ns000450/h2_7Xm002056/h2_4Ns000449/h2_3Xm005214/h2_3Ns001614/h2_5Xm004638/h2_2Ns003981/h2_3Ns000826/h2_3Xm006035	18	novel.6451/h2_4Xm003012/h2_5Ns003127/h2_2Ns003322/h2_1Xm000970/h2_5Ns003126/h2_2Xm004224/novel.6235/h2_7Ns000475/h2_3Ns000433/h2_2Xm001784/h2_1Ns003142/novel.4532/h2_2Ns000941/h2_1Ns003272/h2_5Xm003557/h2_1Xm003721/h2_7Ns003688
sbi00900	Terpenoid backbone biosynthesis	30/1287	134/11396	0.000168515	0.0048737	h2_2Xm006386/h2_1Xm003385/h2_7Ns002562/h2_6Ns002563/h2_1Xm003535/novel.11839/h2_2Ns002194/h2_3Xm003327/h2_3Xm002521/h2_4Xm004100/h2_6Xm003421/novel.8439/h2_3Xm003280/h2_2Xm003144/h2_1Ns002525/h2_2Xm000597/h2_4Xm000999/h2_3Ns005458/h2_3Ns001960/h2_6Xm003788/h2_2Ns005300/h2_2Ns000396/h2_5Ns001671/h2_3Ns000028/h2_1Ns003906/h2_2Ns004450/h2_7Ns001453/novel.14586/h2_2Ns006104/h2_7Ns004407	h2_2Xm006386/h2_1Xm003385/h2_7Ns002562/h2_6Ns002563/h2_1Xm003535/-/h2_2Ns002194/h2_3Xm003327/h2_3Xm002521/h2_4Xm004100/h2_6Xm003421/-/h2_3Xm003280/h2_2Xm003144/h2_1Ns002525/h2_2Xm000597/h2_4Xm000999/h2_3Ns005458/h2_3Ns001960/h2_6Xm003788/h2_2Ns005300/h2_2Ns000396/h2_5Ns001671/h2_3Ns000028/h2_1Ns003906/h2_2Ns004450/h2_7Ns001453/-/h2_2Ns006104/h2_7Ns004407	sbi:8080492/sbi:8085126/sbi:8054742/sbi:8072432/sbi:8076958/sbi:8064304/sbi:8081719/sbi:8068071/sbi:8085832/sbi:8077981/sbi:8072432/sbi:110431824/sbi:8068071/sbi:8081719/sbi:8085126/sbi:8083449/sbi:8059949/sbi:8083094/sbi:8085832/sbi:8076053/sbi:8080492/sbi:110437679/sbi:8055486/sbi:110433457/sbi:8061092/sbi:8072328/sbi:8082002/sbi:8083094/sbi:8064304/sbi:8082002	30	12	h2_1Xm003385/h2_7Ns002562/novel.11839/h2_3Xm002521/h2_1Ns002525/h2_3Ns005458/h2_3Ns001960/h2_2Ns000396/h2_1Ns003906/h2_2Ns004450/h2_7Ns001453/h2_7Ns004407	18	h2_2Xm006386/h2_6Ns002563/h2_1Xm003535/h2_2Ns002194/h2_3Xm003327/h2_4Xm004100/h2_6Xm003421/novel.8439/h2_3Xm003280/h2_2Xm003144/h2_2Xm000597/h2_4Xm000999/h2_6Xm003788/h2_2Ns005300/h2_5Ns001671/h2_3Ns000028/novel.14586/h2_2Ns006104
sbi00460	Cyanoamino acid metabolism	31/1287	141/11396	0.00018745	0.0048737	h2_2Xm000094/novel.6451/h2_5Ns004074/h2_4Xm003012/h2_5Ns003127/novel.705/h2_5Ns003175/h2_5Ns003126/h2_6Ns002759/h2_4Xm000777/h2_2Ns003392/novel.6235/h2_3Ns003796/h2_5Xm004632/h2_4Ns000450/h2_2Ns000022/h2_1Ns003142/h2_4Ns000449/h2_3Xm005214/h2_3Ns001614/novel.4532/h2_2Xm006483/h2_5Xm004638/h2_3Ns003612/h2_2Ns003981/h2_5Xm003557/h2_7Ns005256/h2_3Ns000826/novel.11788/h2_7Ns002070/h2_1Xm003721	h2_2Xm000094/-/h2_5Ns004074/h2_4Xm003012/h2_5Ns003127/-/h2_5Ns003175/h2_5Ns003126/h2_6Ns002759/h2_4Xm000777/h2_2Ns003392/-/h2_3Ns003796/h2_5Xm004632/h2_4Ns000450/h2_2Ns000022/h2_1Ns003142/h2_4Ns000449/h2_3Xm005214/h2_3Ns001614/-/h2_2Xm006483/h2_5Xm004638/h2_3Ns003612/h2_2Ns003981/h2_5Xm003557/h2_7Ns005256/h2_3Ns000826/-/h2_7Ns002070/h2_1Xm003721	sbi:8066013/sbi:8082425/sbi:110437359/sbi:8067457/sbi:110432520/sbi:110432520/sbi:8066013/sbi:110432520/sbi:8074792/sbi:8062935/sbi:8057464/sbi:8076731/sbi:8082425/sbi:110437359/sbi:8062935/sbi:8066013/sbi:110430318/sbi:110432056/sbi:8082425/sbi:8069922/sbi:8073124/sbi:8079595/sbi:110437359/sbi:8061413/sbi:8064486/sbi:110432520/sbi:8069366/sbi:8058701/sbi:8074792/sbi:8060873/sbi:110430318	31	17	h2_2Xm000094/h2_5Ns004074/novel.705/h2_6Ns002759/h2_4Xm000777/h2_3Ns003796/h2_5Xm004632/h2_4Ns000450/h2_2Ns000022/h2_4Ns000449/h2_3Xm005214/h2_3Ns001614/h2_5Xm004638/h2_2Ns003981/h2_3Ns000826/novel.11788/h2_7Ns002070	14	novel.6451/h2_4Xm003012/h2_5Ns003127/h2_5Ns003175/h2_5Ns003126/h2_2Ns003392/novel.6235/h2_1Ns003142/novel.4532/h2_2Xm006483/h2_3Ns003612/h2_5Xm003557/h2_7Ns005256/h2_1Xm003721
sbi00500	Starch and sucrose metabolism	60/1287	338/11396	0.00023076	0.00499981	novel.6451/h2_2Ns001254/h2_6Xm005589/h2_5Ns005329/h2_1Ns001112/h2_3Ns003954/novel.2005/h2_5Ns004074/h2_4Xm003012/h2_5Ns003127/h2_4Xm004000/novel.705/h2_2Ns003882/novel.14751/h2_7Ns001221/h2_7Xm003465/h2_5Ns003126/h2_4Xm000777/novel.6235/h2_7Xm000923/h2_3Ns003796/h2_5Ns003699/h2_7Xm000909/h2_5Xm004632/h2_4Ns000450/h2_4Xm004142/h2_1Ns002116/h2_2Xm003268/h2_1Ns003142/h2_7Ns000682/h2_4Xm001040/h2_5Ns…	-/h2_2Ns001254/h2_6Xm005589/h2_5Ns005329/h2_1Ns001112/h2_3Ns003954/-/h2_5Ns004074/h2_4Xm003012/h2_5Ns003127/h2_4Xm004000/-/h2_2Ns003882/-/h2_7Ns001221/h2_7Xm003465/h2_5Ns003126/h2_4Xm000777/-/h2_7Xm000923/h2_3Ns003796/h2_5Ns003699/h2_7Xm000909/h2_5Xm004632/h2_4Ns000450/h2_4Xm004142/h2_1Ns002116/h2_2Xm003268/h2_1Ns003142/h2_7Ns000682/h2_4Xm001040/h2_5Ns005459/h2_1Xm005545/h2_4Ns000449/h2_3Xm005214…	sbi:8082425/sbi:8072271/sbi:8082723/sbi:8080586/sbi:8085013/sbi:8060105/sbi:110432902/sbi:110437359/sbi:8067457/sbi:110432520/sbi:8080586/sbi:110432520/sbi:8057926/sbi:110430827/sbi:110430978/sbi:8081346/sbi:110432520/sbi:8062935/sbi:8076731/sbi:8077078/sbi:8082425/sbi:8077233/sbi:8077078/sbi:110437359/sbi:8062935/sbi:110434887/sbi:8062898/sbi:8077492/sbi:110430318/sbi:8069051/sbi:8085976/sbi:110…	60	36	h2_6Xm005589/h2_5Ns004074/novel.705/h2_2Ns003882/novel.14751/h2_4Xm000777/h2_7Xm000923/h2_3Ns003796/h2_7Xm000909/h2_5Xm004632/h2_4Ns000450/h2_4Xm004142/h2_4Xm001040/h2_5Ns005459/h2_4Ns000449/h2_3Xm005214/h2_3Ns001614/h2_1Xm004376/h2_5Xm004638/h2_2Ns003981/h2_5Ns004140/h2_7Ns002095/h2_1Xm001799/h2_5Ns005025/h2_2Xm004005/h2_4Ns000731/h2_2Xm000676/h2_6Xm001584/h2_6Ns002227/h2_3Ns000826/h2_7Ns001530/…	24	novel.6451/h2_2Ns001254/h2_5Ns005329/h2_1Ns001112/h2_3Ns003954/novel.2005/h2_4Xm003012/h2_5Ns003127/h2_4Xm004000/h2_7Ns001221/h2_7Xm003465/h2_5Ns003126/novel.6235/h2_5Ns003699/h2_1Ns002116/h2_2Xm003268/h2_1Ns003142/h2_7Ns000682/h2_1Xm005545/novel.4532/novel.3720/h2_5Xm003557/h2_1Xm003721/h2_3Xm002333
sbi02010	ABC transporters	37/1287	206/11396	0.00278656	0.0517504	h2_3Ns002886/h2_5Ns002220/h2_3Xm003325/h2_2Xm001276/h2_4Ns001162/h2_5Xm005675/h2_3Ns002875/h2_7Xm001424/novel.121/h2_7Xm004775/h2_1Ns001423/h2_5Xm002412/h2_4Xm003888/h2_2Ns005471/h2_5Ns004852/h2_2Ns000571/h2_7Xm002772/h2_2Xm001162/h2_2Xm001164/h2_7Ns002987/h2_4Ns002350/novel.13180/h2_4Ns004158/h2_2Xm006134/h2_4Xm004181/h2_3Ns001287/h2_3Xm002702/h2_6Xm002113/novel.9723/h2_3Xm006613/h2_5Xm007472/no…	h2_3Ns002886/h2_5Ns002220/h2_3Xm003325/h2_2Xm001276/h2_4Ns001162/h2_5Xm005675/h2_3Ns002875/h2_7Xm001424/-/h2_7Xm004775/h2_1Ns001423/h2_5Xm002412/h2_4Xm003888/h2_2Ns005471/h2_5Ns004852/h2_2Ns000571/h2_7Xm002772/h2_2Xm001162/h2_2Xm001164/h2_7Ns002987/h2_4Ns002350/-/h2_4Ns004158/h2_2Xm006134/h2_4Xm004181/h2_3Ns001287/h2_3Xm002702/h2_6Xm002113/-/h2_3Xm006613/h2_5Xm007472/-/h2_4Xm001466/h2_3Xm001880/h…	sbi:8068061/sbi:8067959/sbi:8068059/sbi:8083426/sbi:8079723/sbi:8086346/sbi:8068059/sbi:8058678/sbi:8078474/sbi:8076723/sbi:8066626/sbi:8054577/sbi:8060558/sbi:8079561/sbi:8086346/sbi:8083426/sbi:8059546/sbi:8080137/sbi:8080137/sbi:8054828/sbi:8081460/sbi:8082827/sbi:8059546/sbi:8054365/sbi:8060558/sbi:8055713/sbi:8060300/sbi:8074144/sbi:8074874/sbi:8074123/sbi:8059546/sbi:8070428/sbi:8079723/sbi…	37	24	h2_3Xm003325/h2_2Xm001276/h2_3Ns002875/h2_1Ns001423/h2_5Xm002412/h2_4Xm003888/h2_2Ns005471/h2_2Ns000571/h2_7Xm002772/h2_2Xm001162/h2_2Xm001164/h2_7Ns002987/h2_4Ns002350/novel.13180/h2_4Ns004158/h2_2Xm006134/h2_4Xm004181/h2_3Xm002702/novel.9723/h2_5Xm007472/novel.1910/h2_3Xm001880/h2_4Ns004156/h2_2Ns000339	13	h2_3Ns002886/h2_5Ns002220/h2_4Ns001162/h2_5Xm005675/h2_7Xm001424/novel.121/h2_7Xm004775/h2_5Ns004852/h2_3Ns001287/h2_6Xm002113/h2_3Xm006613/h2_4Xm001466/h2_2Xm000279
sbi00100	Steroid biosynthesis	21/1287	103/11396	0.0050037	0.0813102	novel.13445/h2_3Ns000469/h2_7Xm000265/h2_5Ns005253/novel.11219/h2_5Xm005491/h2_4Xm003901/h2_6Ns000466/novel.15623/h2_7Xm007317/h2_1Ns001153/h2_7Xm001400/h2_5Xm000236/h2_5Xm000238/h2_6Xm002411/h2_4Xm001629/h2_4Ns001140/h2_2Xm001165/h2_5Xm000229/h2_5Xm000235/novel.10183	-/h2_3Ns000469/h2_7Xm000265/h2_5Ns005253/-/h2_5Xm005491/h2_4Xm003901/h2_6Ns000466/-/h2_7Xm007317/h2_1Ns001153/h2_7Xm001400/h2_5Xm000236/h2_5Xm000238/h2_6Xm002411/h2_4Xm001629/h2_4Ns001140/h2_2Xm001165/h2_5Xm000229/h2_5Xm000235/-	sbi:8079231/sbi:8061354/sbi:8062847/sbi:8057407/sbi:8062847/sbi:8061131/sbi:8057407/sbi:8059782/sbi:8061131/sbi:110431358/sbi:8074834/sbi:8085054/sbi:8062646/sbi:8062823/sbi:8062823/sbi:8074834/sbi:8062847/sbi:8084212/sbi:8062647/sbi:8062647/sbi:8085054	21	15	h2_3Ns000469/novel.11219/h2_5Xm005491/h2_6Ns000466/novel.15623/h2_7Xm007317/h2_1Ns001153/h2_7Xm001400/h2_5Xm000236/h2_5Xm000238/h2_4Xm001629/h2_2Xm001165/h2_5Xm000229/h2_5Xm000235/novel.10183	6	novel.13445/h2_7Xm000265/h2_5Ns005253/h2_4Xm003901/h2_6Xm002411/h2_4Ns001140
sbi00860	Porphyrin metabolism	22/1287	111/11396	0.00586932	0.084779	h2_2Xm007297/h2_2Ns005905/h2_6Xm002385/h2_3Ns002547/h2_3Xm003006/h2_5Xm001168/h2_3Xm002521/h2_6Ns002539/h2_1Ns002016/h2_2Xm005427/h2_4Xm003671/novel.7735/h2_7Xm002124/h2_3Ns001691/h2_4Ns001995/h2_3Ns001960/h2_6Xm005245/h2_4Ns003509/h2_1Xm002695/novel.929/h2_6Ns001388/h2_1Xm001158	h2_2Xm007297/h2_2Ns005905/h2_6Xm002385/h2_3Ns002547/h2_3Xm003006/h2_5Xm001168/h2_3Xm002521/h2_6Ns002539/h2_1Ns002016/h2_2Xm005427/h2_4Xm003671/-/h2_7Xm002124/h2_3Ns001691/h2_4Ns001995/h2_3Ns001960/h2_6Xm005245/h2_4Ns003509/h2_1Xm002695/-/h2_6Ns001388/h2_1Xm001158	sbi:8076468/sbi:8076468/sbi:110431267/sbi:8084878/sbi:8084878/sbi:8081646/sbi:8085832/sbi:8063950/sbi:8079551/sbi:8063950/sbi:8085484/sbi:8063950/sbi:8079551/sbi:8081366/sbi:8082327/sbi:8085832/sbi:8057813/sbi:8085484/sbi:8079551/sbi:8064288/sbi:110431267/sbi:8082120	22	14	h2_2Xm007297/h2_2Ns005905/h2_6Xm002385/h2_3Xm002521/h2_6Ns002539/h2_1Ns002016/h2_2Xm005427/h2_4Ns001995/h2_3Ns001960/h2_4Ns003509/h2_1Xm002695/novel.929/h2_6Ns001388/h2_1Xm001158	8	h2_3Ns002547/h2_3Xm003006/h2_5Xm001168/h2_4Xm003671/novel.7735/h2_7Xm002124/h2_3Ns001691/h2_6Xm005245
sbi00780	Biotin metabolism	12/1287	49/11396	0.00708306	0.0920798	h2_1Xm004910/h2_3Xm003526/h2_6Ns001747/h2_2Xm004206/h2_5Ns001882/novel.16578/h2_4Xm003809/h2_5Xm002275/h2_5Ns005153/h2_1Ns003829/h2_5Xm005595/h2_6Xm002705	h2_1Xm004910/h2_3Xm003526/h2_6Ns001747/h2_2Xm004206/h2_5Ns001882/-/h2_4Xm003809/h2_5Xm002275/h2_5Ns005153/h2_1Ns003829/h2_5Xm005595/h2_6Xm002705	sbi:8081173/sbi:8058077/sbi:8074691/sbi:8077306/sbi:110433149/sbi:8077306/sbi:8081173/sbi:110433149/sbi:8081173/sbi:8059285/sbi:110429844/sbi:8074691	12	10	h2_3Xm003526/h2_2Xm004206/h2_5Ns001882/novel.16578/h2_4Xm003809/h2_5Xm002275/h2_5Ns005153/h2_1Ns003829/h2_5Xm005595/h2_6Xm002705	2	h2_1Xm004910/h2_6Ns001747
sbi04016	MAPK signaling pathway - plant	51/1287	324/11396	0.00859901	0.101625	h2_7Xm002952/h2_6Xm001490/h2_2Ns004806/h2_4Xm003836/novel.12686/novel.16008/h2_5Xm003263/h2_1Xm004520/h2_6Xm002951/h2_5Ns005184/h2_1Xm004620/h2_2Ns005181/h2_1Xm000507/h2_4Xm004163/h2_3Xm003300/h2_4Xm001384/h2_1Ns000186/h2_4Xm002333/h2_1Xm003441/h2_2Ns004807/h2_1Xm004521/h2_3Xm004158/h2_6Ns000620/h2_3Xm002540/h2_4Xm002437/h2_6Xm003063/h2_7Xm007169/h2_6Xm001942/h2_7Xm002951/h2_1Xm002275/h2_2Ns00618…	h2_7Xm002952/h2_6Xm001490/h2_2Ns004806/h2_4Xm003836/-/-/h2_5Xm003263/h2_1Xm004520/h2_6Xm002951/h2_5Ns005184/h2_1Xm004620/h2_2Ns005181/h2_1Xm000507/h2_4Xm004163/h2_3Xm003300/h2_4Xm001384/h2_1Ns000186/h2_4Xm002333/h2_1Xm003441/h2_2Ns004807/h2_1Xm004521/h2_3Xm004158/h2_6Ns000620/h2_3Xm002540/h2_4Xm002437/h2_6Xm003063/h2_7Xm007169/h2_6Xm001942/h2_7Xm002951/h2_1Xm002275/h2_2Ns006181/h2_4Ns002547/h2_4N…	sbi:8066280/sbi:8068221/sbi:8059792/sbi:110430724/sbi:8068221/sbi:8066280/sbi:8064849/sbi:8069003/sbi:8082897/sbi:110430724/sbi:8061070/sbi:8077115/sbi:110430794/sbi:8075354/sbi:110434163/sbi:8080696/sbi:110430794/sbi:8081068/sbi:8076873/sbi:8059792/sbi:8069003/sbi:8057730/sbi:8068221/sbi:8075354/sbi:8081117/sbi:8077890/sbi:8069231/sbi:8082897/sbi:8066280/sbi:110430291/sbi:8076517/sbi:8054301/sbi…	51	28	h2_7Xm002952/h2_6Xm001490/novel.12686/novel.16008/h2_6Xm002951/h2_1Xm000507/h2_4Xm004163/h2_1Ns000186/h2_1Xm003441/h2_6Ns000620/h2_3Xm002540/h2_4Xm002437/h2_6Xm003063/h2_7Xm007169/h2_6Xm001942/h2_7Xm002951/h2_2Ns006181/h2_4Ns000454/h2_4Ns002242/h2_7Xm001325/h2_4Xm003468/h2_5Xm001781/unanchor000914/h2_2Ns003189/h2_1Ns002320/h2_2Xm007989/h2_2Xm001701/h2_5Ns004019	23	h2_2Ns004806/h2_4Xm003836/h2_5Xm003263/h2_1Xm004520/h2_5Ns005184/h2_1Xm004620/h2_2Ns005181/h2_3Xm003300/h2_4Xm001384/h2_4Xm002333/h2_2Ns004807/h2_1Xm004521/h2_3Xm004158/h2_1Xm002275/h2_4Ns002547/h2_5Ns001998/h2_2Xm005184/h2_4Ns002158/novel.14805/h2_1Ns003894/h2_3Xm003299/novel.4960/h2_3Ns002812
sbi00941	Flavonoid biosynthesis	18/1287	89/11396	0.00973357	0.104173	novel.5906/h2_2Ns000463/h2_2Xm006433/h2_6Ns000291/h2_1Ns003020/h2_7Ns001579/h2_5Ns004699/novel.5215/h2_5Xm005471/h2_2Ns005047/h2_4Xm004272/h2_5Ns004698/h2_6Xm000973/novel.10351/h2_2Xm000665/h2_5Ns004948/h2_6Ns003795/h2_2Xm006132	-/h2_2Ns000463/h2_2Xm006433/h2_6Ns000291/h2_1Ns003020/h2_7Ns001579/h2_5Ns004699/-/h2_5Xm005471/h2_2Ns005047/h2_4Xm004272/h2_5Ns004698/h2_6Xm000973/-/h2_2Xm000665/h2_5Ns004948/h2_6Ns003795/h2_2Xm006132	sbi:8061352/sbi:8056944/sbi:8061352/sbi:8061352/sbi:8061352/sbi:8061352/sbi:8061352/sbi:8082405/sbi:8061352/sbi:8066842/sbi:8059757/sbi:8061352/sbi:8061352/sbi:110429758/sbi:8056976/sbi:8057048/sbi:8078926/sbi:8066842	18	14	h2_2Ns000463/h2_2Xm006433/h2_6Ns000291/h2_1Ns003020/h2_5Ns004699/novel.5215/h2_5Xm005471/h2_2Ns005047/h2_4Xm004272/h2_5Ns004698/novel.10351/h2_5Ns004948/h2_6Ns003795/h2_2Xm006132	4	novel.5906/h2_7Ns001579/h2_6Xm000973/h2_2Xm000665
sbi00010	Glycolysis / Gluconeogenesis	52/1287	336/11396	0.0110849	0.104173	h2_1Ns003082/h2_4Xm002243/h2_3Xm000498/h2_1Ns002903/h2_4Ns004015/h2_3Ns000218/novel.11681/novel.5792/novel.14751/novel.9580/h2_5Ns001269/h2_4Ns001125/h2_4Xm003619/novel.1592/h2_6Xm005409/h2_4Ns002200/novel.3104/h2_4Xm000562/h2_1Xm001981/novel.7297/novel.8445/h2_2Ns003498/h2_3Ns000278/h2_5Xm002623/h2_1Ns004564/h2_2Ns003397/h2_4Ns002056/h2_7Ns002033/h2_2Xm007617/h2_4Ns003448/h2_3Xm003128/h2_6Xm0040…	h2_1Ns003082/h2_4Xm002243/h2_3Xm000498/h2_1Ns002903/h2_4Ns004015/h2_3Ns000218/-/-/-/-/h2_5Ns001269/h2_4Ns001125/h2_4Xm003619/-/h2_6Xm005409/h2_4Ns002200/-/h2_4Xm000562/h2_1Xm001981/-/-/h2_2Ns003498/h2_3Ns000278/h2_5Xm002623/h2_1Ns004564/h2_2Ns003397/h2_4Ns002056/h2_7Ns002033/h2_2Xm007617/h2_4Ns003448/h2_3Xm003128/h2_6Xm004054/h2_1Xm003761/-/h2_4Xm001428/h2_4Xm003618/h2_2Xm004299/-/h2_6Ns002870/-/…	sbi:110430626/sbi:8083675/sbi:8070439/sbi:8085529/sbi:8065978/sbi:8070439/sbi:8075677/sbi:8078880/sbi:110430827/sbi:8085169/sbi:8073648/sbi:8079744/sbi:8057637/sbi:8060801/sbi:8059611/sbi:8083998/sbi:8069314/sbi:8056731/sbi:8071187/sbi:8070439/sbi:8075118/sbi:8073561/sbi:110430626/sbi:8055804/sbi:8064696/sbi:8073422/sbi:8083675/sbi:8065712/sbi:8083557/sbi:8081917/sbi:8061808/sbi:8071788/sbi:80617…	52	29	h2_1Ns003082/h2_3Xm000498/h2_1Ns002903/h2_4Ns004015/h2_3Ns000218/novel.11681/novel.14751/novel.9580/h2_4Ns001125/h2_4Xm003619/novel.1592/h2_6Xm005409/novel.3104/h2_4Xm000562/h2_2Ns003397/h2_4Ns003448/h2_3Xm003128/h2_6Xm004054/h2_1Xm003761/novel.7963/h2_4Xm001428/h2_4Xm003618/h2_2Xm004299/h2_6Ns002870/h2_2Xm004298/h2_1Ns000646/h2_7Ns000769/h2_6Ns003192/h2_7Xm006736	23	h2_4Xm002243/novel.5792/h2_5Ns001269/h2_4Ns002200/h2_1Xm001981/novel.7297/novel.8445/h2_2Ns003498/h2_3Ns000278/h2_5Xm002623/h2_1Ns004564/h2_4Ns002056/h2_7Ns002033/h2_2Xm007617/novel.6544/novel.15943/h2_5Xm001736/h2_5Ns002303/novel.9191/h2_5Ns002140/h2_7Ns005048/novel.6074/novel.7055
sbi00330	Arginine and proline metabolism	26/1287	145/11396	0.0112186	0.104173	h2_6Ns002606/h2_5Ns000315/h2_3Ns003932/novel.5792/h2_1Xm003033/h2_7Ns000715/h2_2Xm004615/h2_6Xm003458/h2_7Xm004367/h2_7Xm001355/h2_4Ns001125/h2_7Ns005973/h2_1Ns003172/h2_2Xm005924/unanchor000695/h2_3Xm003242/h2_4Xm001428/novel.6544/h2_6Ns002870/h2_2Xm000612/h2_5Xm001736/h2_5Ns002303/h2_1Ns002377/h2_2Ns000392/h2_3Xm005849/novel.12639	h2_6Ns002606/h2_5Ns000315/h2_3Ns003932/-/h2_1Xm003033/h2_7Ns000715/h2_2Xm004615/h2_6Xm003458/h2_7Xm004367/h2_7Xm001355/h2_4Ns001125/h2_7Ns005973/h2_1Ns003172/h2_2Xm005924/unanchor000695/h2_3Xm003242/h2_4Xm001428/-/h2_6Ns002870/h2_2Xm000612/h2_5Xm001736/h2_5Ns002303/h2_1Ns002377/h2_2Ns000392/h2_3Xm005849/-	sbi:8075884/sbi:8059630/sbi:110433516/sbi:8078880/sbi:8058116/sbi:8068388/sbi:8075884/sbi:8075884/sbi:8058858/sbi:8068388/sbi:8079744/sbi:8068388/sbi:8068388/sbi:8074727/sbi:8079206/sbi:8059172/sbi:8079744/sbi:8078880/sbi:8078880/sbi:8080676/sbi:8079901/sbi:8080995/sbi:8058116/sbi:8057337/sbi:8081331/sbi:110435098	26	13	h2_5Ns000315/h2_1Xm003033/h2_7Xm004367/h2_4Ns001125/h2_7Ns005973/h2_1Ns003172/h2_2Xm005924/unanchor000695/h2_4Xm001428/h2_6Ns002870/h2_1Ns002377/h2_2Ns000392/novel.12639	13	h2_6Ns002606/h2_3Ns003932/novel.5792/h2_7Ns000715/h2_2Xm004615/h2_6Xm003458/h2_7Xm001355/h2_3Xm003242/novel.6544/h2_2Xm000612/h2_5Xm001736/h2_5Ns002303/h2_3Xm005849
sbi00945	Stilbenoid, diarylheptanoid and gingerol biosynthesis	15/1287	72/11396	0.0133308	0.115533	novel.5906/h2_2Xm006433/h2_6Ns000291/h2_4Xm004278/h2_1Ns003020/h2_7Ns001579/h2_4Xm004148/h2_5Ns004699/novel.5215/h2_6Xm000860/h2_2Xm000582/h2_5Xm005471/h2_4Xm004272/h2_5Ns004698/h2_6Xm000973	-/h2_2Xm006433/h2_6Ns000291/h2_4Xm004278/h2_1Ns003020/h2_7Ns001579/h2_4Xm004148/h2_5Ns004699/-/h2_6Xm000860/h2_2Xm000582/h2_5Xm005471/h2_4Xm004272/h2_5Ns004698/h2_6Xm000973	sbi:8061352/sbi:8061352/sbi:8061352/sbi:8057988/sbi:8061352/sbi:8061352/sbi:8057988/sbi:8061352/sbi:8082405/sbi:8057988/sbi:8084297/sbi:8061352/sbi:8059757/sbi:8061352/sbi:8061352	15	11	h2_2Xm006433/h2_6Ns000291/h2_4Xm004278/h2_1Ns003020/h2_4Xm004148/h2_5Ns004699/novel.5215/h2_2Xm000582/h2_5Xm005471/h2_4Xm004272/h2_5Ns004698	4	novel.5906/h2_7Ns001579/h2_6Xm000860/h2_6Xm000973
sbi00906	Carotenoid biosynthesis	12/1287	58/11396	0.026591	0.214324	h2_4Ns003400/h2_6Ns002084/h2_2Xm004238/h2_4Xm003553/h2_5Xm002969/h2_2Xm003491/h2_7Xm006438/h2_6Xm003025/h2_5Ns005092/h2_2Xm004237/h2_5Xm000719/h2_6Xm005474	h2_4Ns003400/h2_6Ns002084/h2_2Xm004238/h2_4Xm003553/h2_5Xm002969/h2_2Xm003491/h2_7Xm006438/h2_6Xm003025/h2_5Ns005092/h2_2Xm004237/h2_5Xm000719/h2_6Xm005474	sbi:110436156/sbi:8077659/sbi:110436123/sbi:110436156/sbi:8083090/sbi:8081161/sbi:110432873/sbi:8077659/sbi:8085716/sbi:110436123/sbi:8062208/sbi:8055312	12	4	h2_4Ns003400/h2_5Xm002969/h2_2Xm003491/h2_7Xm006438	8	h2_6Ns002084/h2_2Xm004238/h2_4Xm003553/h2_6Xm003025/h2_5Ns005092/h2_2Xm004237/h2_5Xm000719/h2_6Xm005474
sbi00592	alpha-Linolenic acid metabolism	24/1287	142/11396	0.0280269	0.214324	h2_1Xm002036/novel.13445/novel.5454/h2_5Ns003136/h2_5Xm003579/h2_6Ns001600/novel.888/novel.889/h2_6Xm002969/h2_1Ns001683/h2_5Xm000317/h2_5Ns005452/h2_6Xm004606/h2_7Ns002307/h2_2Ns000332/novel.7982/h2_5Ns000151/h2_6Ns003570/h2_1Xm002398/h2_4Ns002747/h2_4Xm002923/h2_1Xm001380/h2_4Xm004133/h2_6Ns004836	h2_1Xm002036/-/-/h2_5Ns003136/h2_5Xm003579/h2_6Ns001600/-/-/h2_6Xm002969/h2_1Ns001683/h2_5Xm000317/h2_5Ns005452/h2_6Xm004606/h2_7Ns002307/h2_2Ns000332/-/h2_5Ns000151/h2_6Ns003570/h2_1Xm002398/h2_4Ns002747/h2_4Xm002923/h2_1Xm001380/h2_4Xm004133/h2_6Ns004836	sbi:110430258/sbi:8079231/sbi:110433383/sbi:8058995/sbi:8058995/sbi:8059103/sbi:8059103/sbi:8059103/sbi:110434540/sbi:8059276/sbi:110434540/sbi:8084222/sbi:8063218/sbi:110435557/sbi:8070776/sbi:8056861/sbi:110434540/sbi:8056861/sbi:8059276/sbi:8056861/sbi:8056861/sbi:8082015/sbi:8084222/sbi:8080349	24	16	h2_1Xm002036/novel.5454/h2_6Ns001600/novel.888/novel.889/h2_1Ns001683/h2_5Xm000317/h2_6Xm004606/h2_2Ns000332/novel.7982/h2_5Ns000151/h2_6Ns003570/h2_1Xm002398/h2_4Ns002747/h2_4Xm002923/h2_6Ns004836	8	novel.13445/h2_5Ns003136/h2_5Xm003579/h2_6Xm002969/h2_5Ns005452/h2_7Ns002307/h2_1Xm001380/h2_4Xm004133
sbi00620	Pyruvate metabolism	37/1287	240/11396	0.0302474	0.218454	h2_6Xm003422/h2_2Ns005775/h2_3Ns001503/h2_1Ns002903/h2_4Ns004015/h2_3Xm002074/novel.5792/novel.9580/h2_5Ns000095/h2_4Ns001125/h2_3Xm003504/h2_4Xm003619/h2_6Xm005409/h2_4Ns002200/novel.3104/h2_4Xm000562/h2_1Xm001981/h2_3Ns003308/h2_5Xm002623/h2_2Xm001471/h2_7Ns002033/h2_4Ns003448/h2_2Ns000396/h2_3Xm003128/h2_1Xm003761/novel.7963/h2_4Xm001428/h2_4Xm003618/novel.6544/h2_6Ns002870/h2_5Xm001736/h2_1Ns…	h2_6Xm003422/h2_2Ns005775/h2_3Ns001503/h2_1Ns002903/h2_4Ns004015/h2_3Xm002074/-/-/h2_5Ns000095/h2_4Ns001125/h2_3Xm003504/h2_4Xm003619/h2_6Xm005409/h2_4Ns002200/-/h2_4Xm000562/h2_1Xm001981/h2_3Ns003308/h2_5Xm002623/h2_2Xm001471/h2_7Ns002033/h2_4Ns003448/h2_2Ns000396/h2_3Xm003128/h2_1Xm003761/-/h2_4Xm001428/h2_4Xm003618/-/h2_6Ns002870/h2_5Xm001736/h2_1Ns000646/h2_5Ns002303/-/h2_5Ns004723/-/h2_4Ns00…	sbi:110437355/sbi:8082591/sbi:8078313/sbi:8085529/sbi:8065978/sbi:8069872/sbi:8078880/sbi:8085169/sbi:8078313/sbi:8079744/sbi:8075558/sbi:8057637/sbi:8059611/sbi:8083998/sbi:8069314/sbi:8056731/sbi:8071187/sbi:110433907/sbi:8055804/sbi:110436241/sbi:8065712/sbi:8081917/sbi:110437679/sbi:8061808/sbi:8061761/sbi:8058978/sbi:8079744/sbi:8081917/sbi:8078880/sbi:8078880/sbi:8079901/sbi:8083829/sbi:808…	37	22	h2_6Xm003422/h2_1Ns002903/h2_4Ns004015/novel.9580/h2_4Ns001125/h2_4Xm003619/h2_6Xm005409/novel.3104/h2_4Xm000562/h2_3Ns003308/h2_2Xm001471/h2_4Ns003448/h2_2Ns000396/h2_3Xm003128/h2_1Xm003761/novel.7963/h2_4Xm001428/h2_4Xm003618/h2_6Ns002870/h2_1Ns000646/h2_5Ns004723/h2_4Ns000894	15	h2_2Ns005775/h2_3Ns001503/h2_3Xm002074/novel.5792/h2_5Ns000095/h2_3Xm003504/h2_4Ns002200/h2_1Xm001981/h2_5Xm002623/h2_7Ns002033/novel.6544/h2_5Xm001736/h2_5Ns002303/novel.9191/novel.7055
sbi00909	Sesquiterpenoid and triterpenoid biosynthesis	7/1287	28/11396	0.0324637	0.22212	h2_5Xm005491/novel.15623/novel.14587/h2_7Ns002405/h2_2Ns004450/h2_7Ns001453/h2_7Ns004407	h2_5Xm005491/-/-/h2_7Ns002405/h2_2Ns004450/h2_7Ns001453/h2_7Ns004407	sbi:8061131/sbi:8061131/sbi:8062668/sbi:8063842/sbi:8072328/sbi:8082002/sbi:8082002	7	7	h2_5Xm005491/novel.15623/novel.14587/h2_7Ns002405/h2_2Ns004450/h2_7Ns001453/h2_7Ns004407	0
sbi04075	Plant hormone signal transduction	66/1287	472/11396	0.0378981	0.241345	novel.10180/h2_7Xm002952/h2_1Xm003392/h2_5Xm001108/h2_2Xm006693/h2_1Xm005068/novel.3207/h2_3Ns004074/h2_1Ns002079/h2_2Xm007102/novel.16008/h2_7Ns001502/h2_5Xm003263/h2_1Xm004346/h2_5Ns000597/h2_2Ns005522/h2_5Xm001109/h2_5Ns000693/h2_1Xm004620/novel.8676/h2_2Xm004166/h2_4Ns003211/h2_3Xm003512/h2_2Ns005181/h2_6Ns001939/h2_4Xm004262/h2_1Xm001736/h2_1Ns003833/h2_3Xm004399/h2_2Ns003998/h2_3Xm002187/h2…	-/h2_7Xm002952/h2_1Xm003392/h2_5Xm001108/h2_2Xm006693/h2_1Xm005068/-/h2_3Ns004074/h2_1Ns002079/h2_2Xm007102/-/h2_7Ns001502/h2_5Xm003263/h2_1Xm004346/h2_5Ns000597/h2_2Ns005522/h2_5Xm001109/h2_5Ns000693/h2_1Xm004620/-/h2_2Xm004166/h2_4Ns003211/h2_3Xm003512/h2_2Ns005181/h2_6Ns001939/h2_4Xm004262/h2_1Xm001736/h2_1Ns003833/h2_3Xm004399/h2_2Ns003998/h2_3Xm002187/h2_3Xm004595/-/h2_4Xm002437/h2_5Ns000694…	sbi:8075559/sbi:8066280/sbi:110430265/sbi:8076648/sbi:110436358/sbi:8074583/sbi:8076203/sbi:8062379/sbi:8065860/sbi:8085850/sbi:8066280/sbi:8076203/sbi:8064849/sbi:8082971/sbi:8070136/sbi:110436358/sbi:8070109/sbi:8076648/sbi:8061070/sbi:110433899/sbi:8075848/sbi:8077075/sbi:110433889/sbi:8077115/sbi:8079408/sbi:8075393/sbi:8071295/sbi:8068948/sbi:8060117/sbi:8083324/sbi:8079493/sbi:8056131/sbi:8…	66	44	novel.10180/h2_7Xm002952/h2_5Xm001108/h2_1Xm005068/novel.3207/h2_2Xm007102/novel.16008/h2_5Ns000597/h2_5Xm001109/h2_5Ns000693/novel.8676/h2_2Xm004166/h2_4Ns003211/h2_3Xm003512/h2_6Ns001939/h2_4Xm004262/h2_1Xm001736/h2_1Ns003833/h2_3Xm004399/h2_3Xm002187/h2_4Xm002437/h2_5Ns000694/h2_5Xm002694/h2_5Xm003948/h2_7Xm002951/h2_3Ns003985/h2_2Ns006181/h2_5Ns004368/h2_5Xm001967/h2_4Ns002242/h2_4Xm004263/h2…	22	h2_1Xm003392/h2_2Xm006693/h2_3Ns004074/h2_1Ns002079/h2_7Ns001502/h2_5Xm003263/h2_1Xm004346/h2_2Ns005522/h2_1Xm004620/h2_2Ns005181/h2_2Ns003998/h2_3Xm004595/novel.8571/unanchor000776/h2_5Ns001998/h2_3Xm004493/novel.14805/novel.4960/h2_1Ns003820/novel.6772/h2_3Ns002812/h2_5Ns000256
sbi00410	beta-Alanine metabolism	19/1287	111/11396	0.041853	0.241345	h2_1Xm002036/novel.5792/h2_5Xm003434/h2_3Xm004014/h2_4Ns001125/novel.2795/h2_2Xm005924/h2_4Xm003358/h2_2Ns000748/h2_7Ns002307/h2_2Xm004434/h2_3Xm003242/h2_7Ns004936/h2_5Xm006882/h2_4Xm001428/novel.6544/h2_6Ns002870/h2_5Xm001736/h2_5Ns002303	h2_1Xm002036/-/h2_5Xm003434/h2_3Xm004014/h2_4Ns001125/-/h2_2Xm005924/h2_4Xm003358/h2_2Ns000748/h2_7Ns002307/h2_2Xm004434/h2_3Xm003242/h2_7Ns004936/h2_5Xm006882/h2_4Xm001428/-/h2_6Ns002870/h2_5Xm001736/h2_5Ns002303	sbi:110430258/sbi:8078880/sbi:8077442/sbi:8082416/sbi:8079744/sbi:8056223/sbi:8074727/sbi:8056374/sbi:8069427/sbi:110435557/sbi:8073581/sbi:8059172/sbi:110431419/sbi:8060864/sbi:8079744/sbi:8078880/sbi:8078880/sbi:8079901/sbi:8080995	19	9	h2_1Xm002036/h2_5Xm003434/h2_3Xm004014/h2_4Ns001125/h2_2Xm005924/h2_4Xm003358/h2_5Xm006882/h2_4Xm001428/h2_6Ns002870	10	novel.5792/novel.2795/h2_2Ns000748/h2_7Ns002307/h2_2Xm004434/h2_3Xm003242/h2_7Ns004936/novel.6544/h2_5Xm001736/h2_5Ns002303
sbi00770	Pantothenate and CoA biosynthesis	18/1287	104/11396	0.0425198	0.241345	novel.5230/h2_5Xm007017/h2_6Ns002899/novel.5792/h2_5Xm003434/h2_3Xm004014/h2_4Ns001125/h2_7Ns001843/h2_7Ns005477/h2_3Xm000282/h2_2Xm005924/novel.8637/h2_5Xm006882/h2_4Xm001428/novel.6544/h2_6Ns002870/h2_5Xm001736/h2_2Ns004257	-/h2_5Xm007017/h2_6Ns002899/-/h2_5Xm003434/h2_3Xm004014/h2_4Ns001125/h2_7Ns001843/h2_7Ns005477/h2_3Xm000282/h2_2Xm005924/-/h2_5Xm006882/h2_4Xm001428/-/h2_6Ns002870/h2_5Xm001736/h2_2Ns004257	sbi:110431044/sbi:110435962/sbi:8081195/sbi:8078880/sbi:8077442/sbi:8082416/sbi:8079744/sbi:8059506/sbi:8080899/sbi:8077841/sbi:8074727/sbi:8083782/sbi:8060864/sbi:8079744/sbi:8078880/sbi:8078880/sbi:8079901/sbi:8064642	18	11	h2_5Xm003434/h2_3Xm004014/h2_4Ns001125/h2_7Ns001843/h2_3Xm000282/h2_2Xm005924/novel.8637/h2_5Xm006882/h2_4Xm001428/h2_6Ns002870/h2_2Ns004257	7	novel.5230/h2_5Xm007017/h2_6Ns002899/novel.5792/h2_7Ns005477/novel.6544/h2_5Xm001736
sbi00511	Other glycan degradation	10/1287	49/11396	0.0444349	0.241345	h2_4Xm002962/h2_5Xm005947/h2_5Ns005027/h2_7Ns003406/novel.8281/h2_1Ns001010/h2_4Ns002792/h2_2Ns001988/h2_3Xm003948/h2_4Xm001281	h2_4Xm002962/h2_5Xm005947/h2_5Ns005027/h2_7Ns003406/-/h2_1Ns001010/h2_4Ns002792/h2_2Ns001988/h2_3Xm003948/h2_4Xm001281	sbi:8085291/sbi:8083152/sbi:8083152/sbi:8064369/sbi:8083737/sbi:8083862/sbi:8085291/sbi:8056382/sbi:8064369/sbi:8057162	10	7	h2_5Xm005947/h2_5Ns005027/h2_7Ns003406/novel.8281/h2_1Ns001010/h2_2Ns001988/h2_3Xm003948	3	h2_4Xm002962/h2_4Ns002792/h2_4Xm001281
sbi00603	Glycosphingolipid biosynthesis - globo and isoglobo series	5/1287	18/11396	0.0445559	0.241345	h2_4Xm002962/h2_1Xm002621/h2_1Xm002622/h2_4Ns002792/h2_2Ns001988	h2_4Xm002962/h2_1Xm002621/h2_1Xm002622/h2_4Ns002792/h2_2Ns001988	sbi:8085291/sbi:8065821/sbi:8065821/sbi:8085291/sbi:8056382	5	3	h2_1Xm002621/h2_1Xm002622/h2_2Ns001988	2	h2_4Xm002962/h2_4Ns002792
sbi00071	Fatty acid degradation	21/1287	131/11396	0.0616405	0.32053	h2_1Xm002036/novel.5454/novel.5792/h2_6Ns001600/novel.888/novel.889/h2_4Ns001125/h2_4Xm003619/h2_1Ns001683/h2_7Ns002307/h2_4Ns003448/h2_2Ns000396/h2_1Xm002398/h2_4Xm001428/h2_4Xm003618/novel.6544/h2_6Ns002870/h2_5Xm001736/h2_1Ns000646/h2_5Ns002303/h2_4Xm001503	h2_1Xm002036/-/-/h2_6Ns001600/-/-/h2_4Ns001125/h2_4Xm003619/h2_1Ns001683/h2_7Ns002307/h2_4Ns003448/h2_2Ns000396/h2_1Xm002398/h2_4Xm001428/h2_4Xm003618/-/h2_6Ns002870/h2_5Xm001736/h2_1Ns000646/h2_5Ns002303/h2_4Xm001503	sbi:110430258/sbi:110433383/sbi:8078880/sbi:8059103/sbi:8059103/sbi:8059103/sbi:8079744/sbi:8057637/sbi:8059276/sbi:110435557/sbi:8081917/sbi:110437679/sbi:8059276/sbi:8079744/sbi:8081917/sbi:8078880/sbi:8078880/sbi:8079901/sbi:8083829/sbi:8080995/sbi:8072741	21	16	h2_1Xm002036/novel.5454/h2_6Ns001600/novel.888/novel.889/h2_4Ns001125/h2_4Xm003619/h2_1Ns001683/h2_4Ns003448/h2_2Ns000396/h2_1Xm002398/h2_4Xm001428/h2_4Xm003618/h2_6Ns002870/h2_1Ns000646/h2_4Xm001503	5	novel.5792/h2_7Ns002307/novel.6544/h2_5Xm001736/h2_5Ns002303
sbi00910	Nitrogen metabolism	11/1287	62/11396	0.0852828	0.398434	h2_6Ns000236/h2_6Ns003770/h2_6Xm004599/h2_5Xm003419/h2_2Xm003999/h2_3Ns002675/h2_2Xm002225/h2_6Xm000871/h2_7Ns000907/h2_6Ns003834/h2_6Xm004238	h2_6Ns000236/h2_6Ns003770/h2_6Xm004599/h2_5Xm003419/h2_2Xm003999/h2_3Ns002675/h2_2Xm002225/h2_6Xm000871/h2_7Ns000907/h2_6Ns003834/h2_6Xm004238	sbi:8083522/sbi:8075200/sbi:8075200/sbi:8058646/sbi:8075274/sbi:8068026/sbi:8073135/sbi:8083522/sbi:8080665/sbi:8078943/sbi:110434374	11	2	h2_7Ns000907/h2_6Xm004238	9	h2_6Ns000236/h2_6Ns003770/h2_6Xm004599/h2_5Xm003419/h2_2Xm003999/h2_3Ns002675/h2_2Xm002225/h2_6Xm000871/h2_6Ns003834
sbi00052	Galactose metabolism	22/1287	144/11396	0.0864947	0.398434	h2_1Xm002621/novel.11681/h2_1Ns004939/h2_1Xm002622/h2_5Ns003699/h2_7Ns002451/h2_4Xm004142/h2_7Xm005318/h2_2Ns003498/h2_4Xm002308/h2_5Ns005459/novel.15209/h2_2Ns003397/h2_3Ns001193/novel.10397/novel.3720/h2_2Xm004005/h2_2Xm004299/h2_2Xm000676/h2_6Xm001584/novel.15943/h2_2Xm004298	h2_1Xm002621/-/h2_1Ns004939/h2_1Xm002622/h2_5Ns003699/h2_7Ns002451/h2_4Xm004142/h2_7Xm005318/h2_2Ns003498/h2_4Xm002308/h2_5Ns005459/-/h2_2Ns003397/h2_3Ns001193/-/-/h2_2Xm004005/h2_2Xm004299/h2_2Xm000676/h2_6Xm001584/-/h2_2Xm004298	sbi:8065821/sbi:8075677/sbi:8082653/sbi:8065821/sbi:8077233/sbi:8055227/sbi:110434887/sbi:8065566/sbi:8073561/sbi:8081053/sbi:110434887/sbi:8076166/sbi:8073422/sbi:8078430/sbi:8076166/sbi:8061607/sbi:8155383/sbi:110435065/sbi:8061607/sbi:8085210/sbi:8068797/sbi:8073422	22	15	h2_1Xm002621/novel.11681/h2_1Xm002622/h2_7Ns002451/h2_4Xm004142/h2_7Xm005318/h2_4Xm002308/h2_5Ns005459/novel.15209/h2_2Ns003397/h2_2Xm004005/h2_2Xm004299/h2_2Xm000676/h2_6Xm001584/h2_2Xm004298	7	h2_1Ns004939/h2_5Ns003699/h2_2Ns003498/h2_3Ns001193/novel.10397/novel.3720/novel.15943
sbi04626	Plant-pathogen interaction	64/1287	480/11396	0.0876341	0.398434	h2_7Xm006155/h2_7Xm002952/h2_2Xm000994/h2_1Xm000580/h2_3Ns005220/novel.29/h2_1Xm003220/h2_6Ns002292/h2_1Ns002706/h2_3Xm005865/h2_3Xm006582/novel.16008/h2_2Xm000416/h2_5Ns004142/h2_1Xm001166/h2_6Xm002932/h2_7Xm006802/h2_6Ns004423/h2_4Xm004163/h2_2Ns003979/h2_2Xm005775/h2_3Xm006237/h2_4Xm002333/novel.5835/h2_4Ns003363/unanchor001024/novel.7188/h2_3Xm004158/h2_3Xm004212/h2_5Xm003206/h2_3Xm002540/h2_…	h2_7Xm006155/h2_7Xm002952/h2_2Xm000994/h2_1Xm000580/h2_3Ns005220/-/h2_1Xm003220/h2_6Ns002292/h2_1Ns002706/h2_3Xm005865/h2_3Xm006582/-/h2_2Xm000416/h2_5Ns004142/h2_1Xm001166/h2_6Xm002932/h2_7Xm006802/h2_6Ns004423/h2_4Xm004163/h2_2Ns003979/h2_2Xm005775/h2_3Xm006237/h2_4Xm002333/-/h2_4Ns003363/unanchor001024/-/h2_3Xm004158/h2_3Xm004212/h2_5Xm003206/h2_3Xm002540/h2_6Xm003063/h2_2Ns002933/h2_7Xm002951…	sbi:8054730/sbi:8066280/sbi:8055838/sbi:8074325/sbi:8061408/sbi:8066296/sbi:8076822/sbi:8061408/sbi:8076822/sbi:8066629/sbi:8083354/sbi:8066280/sbi:8060034/sbi:8086214/sbi:8080750/sbi:8071638/sbi:8064998/sbi:8056431/sbi:8075354/sbi:8068630/sbi:8060443/sbi:8056596/sbi:8081068/sbi:8067035/sbi:8057674/sbi:8066296/sbi:8061428/sbi:8057730/sbi:8085430/sbi:8079281/sbi:8075354/sbi:8077890/sbi:8070945/sbi…	64	27	h2_7Xm002952/h2_2Xm000994/novel.29/h2_6Ns002292/novel.16008/h2_2Xm000416/h2_1Xm001166/h2_7Xm006802/h2_6Ns004423/h2_4Xm004163/h2_4Ns003363/unanchor001024/h2_3Xm002540/h2_6Xm003063/h2_2Ns002933/h2_7Xm002951/h2_2Xm006092/h2_4Ns000454/h2_2Xm001418/h2_4Ns003541/h2_1Xm000798/h2_4Ns001419/h2_5Ns005005/h2_5Xm006767/h2_2Xm000997/h2_7Xm006804/h2_5Ns004019	37	h2_7Xm006155/h2_1Xm000580/h2_3Ns005220/h2_1Xm003220/h2_1Ns002706/h2_3Xm005865/h2_3Xm006582/h2_5Ns004142/h2_6Xm002932/h2_2Ns003979/h2_2Xm005775/h2_3Xm006237/h2_4Xm002333/novel.5835/novel.7188/h2_3Xm004158/h2_3Xm004212/h2_5Xm003206/h2_1Xm000578/h2_2Xm000807/h2_1Xm002275/h2_2Ns004247/h2_4Ns002547/novel.2973/h2_1Ns001436/h2_1Xm000548/h2_6Xm003873/h2_2Ns003639/h2_4Ns002158/h2_3Ns005029/h2_5Xm002084/h2…
sbi00300	Lysine biosynthesis	8/1287	42/11396	0.0947739	0.398434	h2_5Ns001942/h2_2Ns001972/h2_4Xm002801/novel.4294/novel.3253/h2_2Ns005373/novel.11352/h2_5Xm006637	h2_5Ns001942/h2_2Ns001972/h2_4Xm002801/-/-/h2_2Ns005373/-/h2_5Xm006637	sbi:8062052/sbi:8081893/sbi:8054352/sbi:8081893/sbi:110429778/sbi:8060419/sbi:8060870/sbi:8060870	8	5	h2_2Ns001972/novel.4294/novel.3253/h2_2Ns005373/novel.11352	3	h2_5Ns001942/h2_4Xm002801/h2_5Xm006637
sbi00531	Glycosaminoglycan degradation	8/1287	42/11396	0.0947739	0.398434	h2_4Xm002962/novel.13857/h2_3Xm005228/h2_6Xm005001/h2_6Ns004250/h2_4Ns002792/h2_2Ns001988/h2_5Xm001294	h2_4Xm002962/-/h2_3Xm005228/h2_6Xm005001/h2_6Ns004250/h2_4Ns002792/h2_2Ns001988/h2_5Xm001294	sbi:8085291/sbi:8065389/sbi:8057796/sbi:8084653/sbi:8084653/sbi:8085291/sbi:8056382/sbi:8068132	8	4	h2_3Xm005228/h2_6Xm005001/h2_6Ns004250/h2_2Ns001988	4	h2_4Xm002962/novel.13857/h2_4Ns002792/h2_5Xm001294
sbi00902	Monoterpenoid biosynthesis	4/1287	16/11396	0.0976847	0.398434	h2_7Xm001972/h2_2Xm001846/h2_2Xm004769/h2_1Xm005371	h2_7Xm001972/h2_2Xm001846/h2_2Xm004769/h2_1Xm005371	sbi:8082885/sbi:8074471/sbi:8082883/sbi:8078896	4	4	h2_7Xm001972/h2_2Xm001846/h2_2Xm004769/h2_1Xm005371	0
sbi00280	Valine, leucine and isoleucine degradation	17/1287	108/11396	0.0980761	0.398434	h2_5Xm007017/novel.5792/h2_5Xm001720/h2_4Xm004100/h2_6Ns000543/h2_4Ns001125/h2_1Ns001683/h2_1Xm001981/h2_2Ns000396/h2_7Ns004936/h2_1Xm002398/h2_4Xm001428/novel.6544/h2_6Ns002870/h2_5Xm001736/h2_2Ns004257/h2_5Ns002303	h2_5Xm007017/-/h2_5Xm001720/h2_4Xm004100/h2_6Ns000543/h2_4Ns001125/h2_1Ns001683/h2_1Xm001981/h2_2Ns000396/h2_7Ns004936/h2_1Xm002398/h2_4Xm001428/-/h2_6Ns002870/h2_5Xm001736/h2_2Ns004257/h2_5Ns002303	sbi:110435962/sbi:8078880/sbi:110429745/sbi:8077981/sbi:110432906/sbi:8079744/sbi:8059276/sbi:8071187/sbi:110437679/sbi:110431419/sbi:8059276/sbi:8079744/sbi:8078880/sbi:8078880/sbi:8079901/sbi:8064642/sbi:8080995	17	8	h2_6Ns000543/h2_4Ns001125/h2_1Ns001683/h2_2Ns000396/h2_1Xm002398/h2_4Xm001428/h2_6Ns002870/h2_2Ns004257	9	h2_5Xm007017/novel.5792/h2_5Xm001720/h2_4Xm004100/h2_1Xm001981/h2_7Ns004936/novel.6544/h2_5Xm001736/h2_5Ns002303
sbi00920	Sulfur metabolism	13/1287	79/11396	0.104667	0.412325	h2_2Xm000094/h2_4Xm003141/h2_2Xm003076/novel.12340/h2_5Ns003175/h2_4Ns002964/h2_7Xm001830/h2_2Xm003272/h2_2Ns000022/h2_4Ns003010/h2_7Ns000998/novel.9055/novel.12339	h2_2Xm000094/h2_4Xm003141/h2_2Xm003076/-/h2_5Ns003175/h2_4Ns002964/h2_7Xm001830/h2_2Xm003272/h2_2Ns000022/h2_4Ns003010/h2_7Ns000998/-/-	sbi:8066013/sbi:8081887/sbi:8069528/sbi:8069528/sbi:8066013/sbi:8081871/sbi:110430994/sbi:8080734/sbi:8066013/sbi:8081887/sbi:110430994/sbi:8060484/sbi:8069528	13	6	h2_2Xm000094/h2_4Ns002964/h2_7Xm001830/h2_2Ns000022/h2_7Ns000998/novel.9055	7	h2_4Xm003141/h2_2Xm003076/novel.12340/h2_5Ns003175/h2_2Xm003272/h2_4Ns003010/novel.12339
sbi00250	Alanine, aspartate and glutamate metabolism	19/1287	125/11396	0.109307	0.417938	h2_5Xm002092/h2_3Xm004539/h2_2Ns002733/h2_3Ns004117/h2_5Xm000412/h2_6Xm002278/h2_7Ns000908/h2_4Ns003280/h2_3Ns002675/novel.8650/h2_6Ns001280/h2_6Ns002211/h2_4Ns001407/h2_1Xm003480/h2_2Xm006483/h2_6Xm004238/h2_7Ns003682/h2_1Ns002628/novel.12639	h2_5Xm002092/h2_3Xm004539/h2_2Ns002733/h2_3Ns004117/h2_5Xm000412/h2_6Xm002278/h2_7Ns000908/h2_4Ns003280/h2_3Ns002675/-/h2_6Ns001280/h2_6Ns002211/h2_4Ns001407/h2_1Xm003480/h2_2Xm006483/h2_6Xm004238/h2_7Ns003682/h2_1Ns002628/-	sbi:8067575/sbi:8060995/sbi:110432565/sbi:8060995/sbi:8063302/sbi:8069937/sbi:8078204/sbi:8082030/sbi:8068026/sbi:8063302/sbi:8069937/sbi:8060995/sbi:8070372/sbi:8086129/sbi:8079595/sbi:110434374/sbi:8071169/sbi:8086129/sbi:110435098	19	9	h2_5Xm002092/h2_5Xm000412/h2_4Ns003280/h2_4Ns001407/h2_1Xm003480/h2_6Xm004238/h2_7Ns003682/h2_1Ns002628/novel.12639	10	h2_3Xm004539/h2_2Ns002733/h2_3Ns004117/h2_6Xm002278/h2_7Ns000908/h2_3Ns002675/novel.8650/h2_6Ns001280/h2_6Ns002211/h2_2Xm006483
sbi00600	Sphingolipid metabolism	13/1287	80/11396	0.112762	0.418831	h2_4Xm002962/h2_1Xm002621/h2_3Ns000878/h2_1Xm002622/h2_7Ns003406/h2_1Ns003915/novel.8811/h2_6Ns003633/h2_4Ns002792/h2_2Ns001988/h2_3Xm003948/h2_4Xm002759/h2_4Xm001281	h2_4Xm002962/h2_1Xm002621/h2_3Ns000878/h2_1Xm002622/h2_7Ns003406/h2_1Ns003915/-/h2_6Ns003633/h2_4Ns002792/h2_2Ns001988/h2_3Xm003948/h2_4Xm002759/h2_4Xm001281	sbi:8085291/sbi:8065821/sbi:8072381/sbi:8065821/sbi:8064369/sbi:8066766/sbi:8055035/sbi:8066433/sbi:8085291/sbi:8056382/sbi:8064369/sbi:8054332/sbi:8057162	13	8	h2_1Xm002621/h2_3Ns000878/h2_1Xm002622/h2_7Ns003406/h2_1Ns003915/novel.8811/h2_2Ns001988/h2_3Xm003948	5	h2_4Xm002962/h2_6Ns003633/h2_4Ns002792/h2_4Xm002759/h2_4Xm001281
sbi00380	Tryptophan metabolism	23/1287	159/11396	0.127335	0.441129	h2_6Xm001490/h2_4Xm003836/novel.12686/h2_5Ns001164/h2_4Xm001077/novel.5792/h2_5Ns005184/h2_5Xm005086/h2_4Ns001125/h2_6Ns000620/h2_1Xm001981/h2_5Xm005079/h2_7Xm007169/unanchor000695/h2_2Ns000396/h2_4Xm001428/novel.6544/h2_6Ns002870/h2_2Xm000612/h2_5Xm001736/h2_5Ns002303/h2_7Ns000638/h2_6Xm002258	h2_6Xm001490/h2_4Xm003836/-/h2_5Ns001164/h2_4Xm001077/-/h2_5Ns005184/h2_5Xm005086/h2_4Ns001125/h2_6Ns000620/h2_1Xm001981/h2_5Xm005079/h2_7Xm007169/unanchor000695/h2_2Ns000396/h2_4Xm001428/-/h2_6Ns002870/h2_2Xm000612/h2_5Xm001736/h2_5Ns002303/h2_7Ns000638/h2_6Xm002258	sbi:8068221/sbi:110430724/sbi:8068221/sbi:8064606/sbi:110437027/sbi:8078880/sbi:110430724/sbi:8084125/sbi:8079744/sbi:8068221/sbi:8071187/sbi:8084125/sbi:8069231/sbi:8079206/sbi:110437679/sbi:8079744/sbi:8078880/sbi:8078880/sbi:8080676/sbi:8079901/sbi:8080995/sbi:8067813/sbi:8080956	23	14	h2_6Xm001490/novel.12686/h2_5Ns001164/h2_4Xm001077/h2_4Ns001125/h2_6Ns000620/h2_5Xm005079/h2_7Xm007169/unanchor000695/h2_2Ns000396/h2_4Xm001428/h2_6Ns002870/h2_7Ns000638/h2_6Xm002258	9	h2_4Xm003836/novel.5792/h2_5Ns005184/h2_5Xm005086/h2_1Xm001981/novel.6544/h2_2Xm000612/h2_5Xm001736/h2_5Ns002303
sbi00310	Lysine degradation	15/1287	97/11396	0.128417	0.441129	novel.7/h2_4Xm001077/novel.5792/h2_4Ns001125/h2_7Ns004810/h2_1Xm001981/h2_1Xm004032/h2_3Xm005128/h2_5Ns002918/h2_2Ns000396/h2_4Xm001428/novel.6544/h2_6Ns002870/h2_5Xm001736/h2_5Ns002303	-/h2_4Xm001077/-/h2_4Ns001125/h2_7Ns004810/h2_1Xm001981/h2_1Xm004032/h2_3Xm005128/h2_5Ns002918/h2_2Ns000396/h2_4Xm001428/-/h2_6Ns002870/h2_5Xm001736/h2_5Ns002303	sbi:8081954/sbi:110437027/sbi:8078880/sbi:8079744/sbi:8081297/sbi:8071187/sbi:8064166/sbi:8081297/sbi:8055891/sbi:110437679/sbi:8079744/sbi:8078880/sbi:8078880/sbi:8079901/sbi:8080995	15	7	h2_4Xm001077/h2_4Ns001125/h2_7Ns004810/h2_5Ns002918/h2_2Ns000396/h2_4Xm001428/h2_6Ns002870	8	novel.7/novel.5792/h2_1Xm001981/h2_1Xm004032/h2_3Xm005128/novel.6544/h2_5Xm001736/h2_5Ns002303
sbi00340	Histidine metabolism	8/1287	45/11396	0.128945	0.441129	novel.5792/h2_1Ns002575/h2_4Ns001125/h2_4Xm001428/novel.6544/h2_6Ns002870/h2_5Xm001736/h2_5Ns002303	-/h2_1Ns002575/h2_4Ns001125/h2_4Xm001428/-/h2_6Ns002870/h2_5Xm001736/h2_5Ns002303	sbi:8078880/sbi:8066036/sbi:8079744/sbi:8079744/sbi:8078880/sbi:8078880/sbi:8079901/sbi:8080995	8	4	h2_1Ns002575/h2_4Ns001125/h2_4Xm001428/h2_6Ns002870	4	novel.5792/novel.6544/h2_5Xm001736/h2_5Ns002303
sbi00053	Ascorbate and aldarate metabolism	21/1287	145/11396	0.138901	0.463004	h2_2Xm001607/novel.5792/h2_6Xm005779/h2_7Ns003373/h2_7Ns003212/h2_4Ns001125/h2_4Xm000878/h2_2Xm004116/h2_6Xm004002/h2_7Xm005318/h2_5Ns002980/h2_1Xm005277/h2_2Xm005540/h2_1Ns003023/h2_1Xm003761/h2_4Xm001428/novel.6544/h2_6Ns002870/h2_5Xm001736/h2_4Xm002769/h2_5Ns002303	h2_2Xm001607/-/h2_6Xm005779/h2_7Ns003373/h2_7Ns003212/h2_4Ns001125/h2_4Xm000878/h2_2Xm004116/h2_6Xm004002/h2_7Xm005318/h2_5Ns002980/h2_1Xm005277/h2_2Xm005540/h2_1Ns003023/h2_1Xm003761/h2_4Xm001428/-/h2_6Ns002870/h2_5Xm001736/h2_4Xm002769/h2_5Ns002303	sbi:8077530/sbi:8078880/sbi:8064261/sbi:8068565/sbi:110436954/sbi:8079744/sbi:110436990/sbi:8080310/sbi:8073853/sbi:8065566/sbi:8058966/sbi:8059467/sbi:110436335/sbi:8067730/sbi:8061761/sbi:8079744/sbi:8078880/sbi:8078880/sbi:8079901/sbi:8054338/sbi:8080995	21	12	h2_6Xm005779/h2_7Ns003373/h2_4Ns001125/h2_4Xm000878/h2_2Xm004116/h2_7Xm005318/h2_5Ns002980/h2_1Xm005277/h2_1Xm003761/h2_4Xm001428/h2_6Ns002870/h2_4Xm002769	9	h2_2Xm001607/novel.5792/h2_7Ns003212/h2_6Xm004002/h2_2Xm005540/h2_1Ns003023/novel.6544/h2_5Xm001736/h2_5Ns002303
sbi00908	Zeatin biosynthesis	10/1287	62/11396	0.156626	0.50148	h2_5Xm005335/h2_2Ns002680/h2_7Xm005866/h2_3Ns001600/h2_3Ns003422/h2_1Ns002723/h2_7Ns001942/h2_1Xm001031/h2_2Xm005177/h2_2Ns004274	h2_5Xm005335/h2_2Ns002680/h2_7Xm005866/h2_3Ns001600/h2_3Ns003422/h2_1Ns002723/h2_7Ns001942/h2_1Xm001031/h2_2Xm005177/h2_2Ns004274	sbi:8072714/sbi:8078046/sbi:8056539/sbi:8081535/sbi:8085661/sbi:8076815/sbi:8056539/sbi:8056539/sbi:8055982/sbi:8056588	10	5	h2_2Ns002680/h2_3Ns001600/h2_3Ns003422/h2_1Ns002723/h2_1Xm001031	5	h2_5Xm005335/h2_7Xm005866/h2_7Ns001942/h2_2Xm005177/h2_2Ns004274
sbi00950	Isoquinoline alkaloid biosynthesis	11/1287	70/11396	0.161681	0.50148	h2_7Xm005766/h2_7Xm005782/h2_7Ns000051/h2_3Xm003941/h2_7Xm005785/h2_7Xm001165/h2_4Xm003358/h2_2Ns000748/h2_2Xm004434/h2_7Ns000638/novel.12639	h2_7Xm005766/h2_7Xm005782/h2_7Ns000051/h2_3Xm003941/h2_7Xm005785/h2_7Xm001165/h2_4Xm003358/h2_2Ns000748/h2_2Xm004434/h2_7Ns000638/-	sbi:8071139/sbi:8079268/sbi:110435653/sbi:8079268/sbi:8067652/sbi:8071138/sbi:8056374/sbi:8069427/sbi:8073581/sbi:8067813/sbi:110435098	11	8	h2_7Xm005766/h2_7Xm005782/h2_7Ns000051/h2_7Xm005785/h2_7Xm001165/h2_4Xm003358/h2_7Ns000638/novel.12639	3	h2_3Xm003941/h2_2Ns000748/h2_2Xm004434
sbi00261	Monobactam biosynthesis	6/1287	33/11396	0.162017	0.50148	h2_5Ns001942/h2_4Xm002801/h2_2Ns005373/novel.11352/novel.9055/h2_5Xm006637	h2_5Ns001942/h2_4Xm002801/h2_2Ns005373/-/-/h2_5Xm006637	sbi:8062052/sbi:8054352/sbi:8060419/sbi:8060870/sbi:8060484/sbi:8060870	6	3	h2_2Ns005373/novel.11352/novel.9055	3	h2_5Ns001942/h2_4Xm002801/h2_5Xm006637
sbi00905	Brassinosteroid biosynthesis	8/1287	48/11396	0.168591	0.509693	h2_5Ns002288/h2_5Ns002289/h2_5Ns002291/h2_5Ns002290/h2_5Xm002673/novel.4807/h2_5Xm002675/h2_5Xm002672	h2_5Ns002288/h2_5Ns002289/h2_5Ns002291/h2_5Ns002290/h2_5Xm002673/-/h2_5Xm002675/h2_5Xm002672	sbi:8080997/sbi:8080997/sbi:8080997/sbi:8080997/sbi:8080997/sbi:8080997/sbi:8062747/sbi:8080997	8	8	h2_5Ns002288/h2_5Ns002289/h2_5Ns002291/h2_5Ns002290/h2_5Xm002673/novel.4807/h2_5Xm002675/h2_5Xm002672	0
sbi00591	Linoleic acid metabolism	7/1287	42/11396	0.190144	0.561789	novel.13445/h2_1Xm005342/h2_6Xm002969/h2_5Xm000317/h2_5Xm004523/h2_5Ns000151/h2_1Xm001380	-/h2_1Xm005342/h2_6Xm002969/h2_5Xm000317/h2_5Xm004523/h2_5Ns000151/h2_1Xm001380	sbi:8079231/sbi:8064218/sbi:110434540/sbi:110434540/sbi:8078665/sbi:110434540/sbi:8082015	7	4	h2_1Xm005342/h2_5Xm000317/h2_5Xm004523/h2_5Ns000151	3	novel.13445/h2_6Xm002969/h2_1Xm001380
sbi00350	Tyrosine metabolism	18/1287	129/11396	0.202611	0.574018	h2_7Xm005766/h2_7Xm005782/h2_7Ns000051/h2_3Xm003941/h2_7Xm005785/h2_6Xm002720/h2_7Xm001165/h2_4Xm003619/h2_4Xm001168/h2_7Ns000312/h2_4Xm003358/h2_2Ns000748/h2_2Xm004434/h2_4Ns003448/h2_4Xm003618/h2_1Ns000646/h2_7Ns000638/novel.12639	h2_7Xm005766/h2_7Xm005782/h2_7Ns000051/h2_3Xm003941/h2_7Xm005785/h2_6Xm002720/h2_7Xm001165/h2_4Xm003619/h2_4Xm001168/h2_7Ns000312/h2_4Xm003358/h2_2Ns000748/h2_2Xm004434/h2_4Ns003448/h2_4Xm003618/h2_1Ns000646/h2_7Ns000638/-	sbi:8071139/sbi:8079268/sbi:110435653/sbi:8079268/sbi:8067652/sbi:8077168/sbi:8071138/sbi:8057637/sbi:8054147/sbi:8066857/sbi:8056374/sbi:8069427/sbi:8073581/sbi:8081917/sbi:8081917/sbi:8083829/sbi:8067813/sbi:110435098	18	13	h2_7Xm005766/h2_7Xm005782/h2_7Ns000051/h2_7Xm005785/h2_7Xm001165/h2_4Xm003619/h2_4Xm001168/h2_4Xm003358/h2_4Ns003448/h2_4Xm003618/h2_1Ns000646/h2_7Ns000638/novel.12639	5	h2_3Xm003941/h2_6Xm002720/h2_7Ns000312/h2_2Ns000748/h2_2Xm004434
sbi00750	Vitamin B6 metabolism	5/1287	28/11396	0.203114	0.574018	h2_2Xm003715/h2_6Xm002166/h2_2Ns002799/h2_3Ns002858/h2_4Ns003113	h2_2Xm003715/h2_6Xm002166/h2_2Ns002799/h2_3Ns002858/h2_4Ns003113	sbi:8081595/sbi:110434564/sbi:8081595/sbi:8063100/sbi:110431746	5	1	h2_4Ns003113	4	h2_2Xm003715/h2_6Xm002166/h2_2Ns002799/h2_3Ns002858
sbi00270	Cysteine and methionine metabolism	36/1287	278/11396	0.212862	0.577905	h2_6Ns002606/h2_2Xm000094/h2_4Xm003141/novel.16371/h2_4Xm003295/h2_5Xm007017/h2_5Ns001942/h2_7Ns000051/novel.6981/h2_1Xm004876/h2_2Xm004615/h2_5Ns003175/novel.9580/h2_6Xm003458/h2_7Xm004367/h2_1Xm001881/h2_1Ns004154/h2_7Xm001830/h2_1Ns001090/h2_7Xm005569/h2_1Ns002097/h2_2Ns000022/h2_2Xm001784/novel.11352/h2_5Ns002560/h2_1Xm001882/h2_5Ns004744/h2_2Ns000941/h2_4Ns003113/h2_4Ns003010/h2_7Ns000998/h2…	h2_6Ns002606/h2_2Xm000094/h2_4Xm003141/-/h2_4Xm003295/h2_5Xm007017/h2_5Ns001942/h2_7Ns000051/-/h2_1Xm004876/h2_2Xm004615/h2_5Ns003175/-/h2_6Xm003458/h2_7Xm004367/h2_1Xm001881/h2_1Ns004154/h2_7Xm001830/h2_1Ns001090/h2_7Xm005569/h2_1Ns002097/h2_2Ns000022/h2_2Xm001784/-/h2_5Ns002560/h2_1Xm001882/h2_5Ns004744/h2_2Ns000941/h2_4Ns003113/h2_4Ns003010/h2_7Ns000998/h2_2Ns005355/h2_2Ns004257/h2_5Xm006637/-…	sbi:8075884/sbi:8066013/sbi:8081887/sbi:8082580/sbi:8059853/sbi:110435962/sbi:8062052/sbi:110435653/sbi:8082580/sbi:110431801/sbi:8075884/sbi:8066013/sbi:8085169/sbi:8075884/sbi:8058858/sbi:8069498/sbi:110431801/sbi:110430994/sbi:8069498/sbi:8068348/sbi:8065691/sbi:8066013/sbi:8077509/sbi:8060870/sbi:8081032/sbi:8069498/sbi:8075221/sbi:8077509/sbi:110431746/sbi:8081887/sbi:110430994/sbi:8079596/s…	36	19	h2_2Xm000094/novel.16371/h2_7Ns000051/novel.6981/novel.9580/h2_7Xm004367/h2_1Xm001881/h2_7Xm001830/h2_7Xm005569/h2_1Ns002097/h2_2Ns000022/novel.11352/h2_5Ns002560/h2_5Ns004744/h2_4Ns003113/h2_7Ns000998/h2_2Ns005355/h2_2Ns004257/novel.12639	17	h2_6Ns002606/h2_4Xm003141/h2_4Xm003295/h2_5Xm007017/h2_5Ns001942/h2_1Xm004876/h2_2Xm004615/h2_5Ns003175/h2_6Xm003458/h2_1Ns004154/h2_1Ns001090/h2_2Xm001784/h2_1Xm001882/h2_2Ns000941/h2_4Ns003010/h2_5Xm006637/novel.9191
sbi00640	Propanoate metabolism	10/1287	67/11396	0.22036	0.577905	h2_1Xm002036/h2_5Xm001720/novel.9580/h2_6Ns000543/h2_6Xm005409/h2_1Xm001981/novel.2795/h2_7Ns002307/h2_7Ns004936/novel.9191	h2_1Xm002036/h2_5Xm001720/-/h2_6Ns000543/h2_6Xm005409/h2_1Xm001981/-/h2_7Ns002307/h2_7Ns004936/-	sbi:110430258/sbi:110429745/sbi:8085169/sbi:110432906/sbi:8059611/sbi:8071187/sbi:8056223/sbi:110435557/sbi:110431419/sbi:8085169	10	4	h2_1Xm002036/novel.9580/h2_6Ns000543/h2_6Xm005409	6	h2_5Xm001720/h2_1Xm001981/novel.2795/h2_7Ns002307/h2_7Ns004936/novel.9191
sbi04146	Peroxisome	28/1287	213/11396	0.222197	0.577905	h2_1Xm002036/h2_4Ns002751/h2_6Xm001490/h2_4Xm003836/novel.12686/h2_5Ns005184/h2_1Ns001683/h2_1Xm002843/h2_2Xm002162/h2_6Ns000620/novel.2795/h2_4Xm000355/h2_7Xm007169/h2_6Xm002042/novel.9844/h2_7Ns002307/h2_6Xm004747/h2_3Xm000390/h2_5Ns002918/novel.9319/h2_1Xm002398/h2_5Xm001139/h2_3Xm006613/h2_3Xm000375/novel.5345/h2_4Xm001503/h2_3Xm005091/h2_3Xm000398	h2_1Xm002036/h2_4Ns002751/h2_6Xm001490/h2_4Xm003836/-/h2_5Ns005184/h2_1Ns001683/h2_1Xm002843/h2_2Xm002162/h2_6Ns000620/-/h2_4Xm000355/h2_7Xm007169/h2_6Xm002042/-/h2_7Ns002307/h2_6Xm004747/h2_3Xm000390/h2_5Ns002918/-/h2_1Xm002398/h2_5Xm001139/h2_3Xm006613/h2_3Xm000375/-/h2_4Xm001503/h2_3Xm005091/h2_3Xm000398	sbi:110430258/sbi:8068207/sbi:8068221/sbi:110430724/sbi:8068221/sbi:110430724/sbi:8059276/sbi:110434890/sbi:110431820/sbi:8068221/sbi:8056223/sbi:8076131/sbi:8069231/sbi:8055046/sbi:8083916/sbi:110435557/sbi:110433864/sbi:8072775/sbi:8055891/sbi:8060683/sbi:8059276/sbi:110437067/sbi:8074123/sbi:8072775/sbi:8074729/sbi:8072741/sbi:8059382/sbi:8072775	28	19	h2_1Xm002036/h2_4Ns002751/h2_6Xm001490/novel.12686/h2_1Ns001683/h2_1Xm002843/h2_2Xm002162/h2_6Ns000620/h2_4Xm000355/h2_7Xm007169/h2_6Xm002042/h2_3Xm000390/h2_5Ns002918/novel.9319/h2_1Xm002398/h2_5Xm001139/h2_3Xm000375/novel.5345/h2_4Xm001503	9	h2_4Xm003836/h2_5Ns005184/novel.2795/novel.9844/h2_7Ns002307/h2_6Xm004747/h2_3Xm006613/h2_3Xm005091/h2_3Xm000398
sbi00073	Cutin, suberine and wax biosynthesis	11/1287	75/11396	0.222271	0.577905	h2_4Ns002777/novel.3586/h2_4Xm000355/h2_4Ns002776/h2_2Xm002884/h2_3Xm000390/h2_3Xm003550/novel.2284/h2_3Xm000375/novel.3596/h2_3Xm000398	h2_4Ns002777/-/h2_4Xm000355/h2_4Ns002776/h2_2Xm002884/h2_3Xm000390/h2_3Xm003550/-/h2_3Xm000375/-/h2_3Xm000398	sbi:8085281/sbi:8067437/sbi:8076131/sbi:8085281/sbi:8062378/sbi:8072775/sbi:8065740/sbi:8067437/sbi:8072775/sbi:8067437/sbi:8072775	11	9	h2_4Ns002777/novel.3586/h2_4Xm000355/h2_4Ns002776/h2_2Xm002884/h2_3Xm000390/h2_3Xm003550/novel.2284/h2_3Xm000375	2	novel.3596/h2_3Xm000398
sbi00730	Thiamine metabolism	8/1287	52/11396	0.228762	0.578286	novel.12241/h2_1Xm003385/h2_1Ns002525/h2_7Ns004102/h2_2Xm001935/h2_2Ns001073/h2_4Ns001668/h2_6Xm004800	-/h2_1Xm003385/h2_1Ns002525/h2_7Ns004102/h2_2Xm001935/h2_2Ns001073/h2_4Ns001668/h2_6Xm004800	sbi:110436684/sbi:8085126/sbi:8085126/sbi:8060373/sbi:8075346/sbi:8075346/sbi:110436684/sbi:110436684	8	6	novel.12241/h2_1Xm003385/h2_1Ns002525/h2_7Ns004102/h2_2Ns001073/h2_4Ns001668	2	h2_2Xm001935/h2_6Xm004800
sbi00402	Benzoxazinoid biosynthesis	3/1287	15/11396	0.235763	0.578286	h2_3Ns000433/h2_3Xm000845/h2_7Xm002056	h2_3Ns000433/h2_3Xm000845/h2_7Xm002056	sbi:8061167/sbi:8061167/sbi:110430107	3	2	h2_3Xm000845/h2_7Xm002056	1	h2_3Ns000433
sbi00604	Glycosphingolipid biosynthesis - ganglio series	3/1287	15/11396	0.235763	0.578286	h2_4Xm002962/h2_4Ns002792/h2_2Ns001988	h2_4Xm002962/h2_4Ns002792/h2_2Ns001988	sbi:8085291/sbi:8085291/sbi:8056382	3	1	h2_2Ns001988	2	h2_4Xm002962/h2_4Ns002792
sbi00230	Purine metabolism	26/1287	201/11396	0.258993	0.623501	h2_5Ns005533/novel.12241/h2_5Ns000721/h2_3Xm004539/h2_3Ns004117/h2_4Ns002964/h2_7Ns005118/h2_4Xm001384/h2_3Ns004787/h2_1Xm002843/h2_3Ns000408/h2_2Xm004654/h2_7Ns004102/novel.11230/h2_7Ns000682/h2_5Ns000799/h2_6Ns002211/h2_7Xm001859/novel.530/h2_7Xm006015/h2_4Ns001668/novel.9055/h2_6Xm004800/h2_5Xm001126/h2_6Xm003486/h2_4Ns003531	h2_5Ns005533/-/h2_5Ns000721/h2_3Xm004539/h2_3Ns004117/h2_4Ns002964/h2_7Ns005118/h2_4Xm001384/h2_3Ns004787/h2_1Xm002843/h2_3Ns000408/h2_2Xm004654/h2_7Ns004102/-/h2_7Ns000682/h2_5Ns000799/h2_6Ns002211/h2_7Xm001859/-/h2_7Xm006015/h2_4Ns001668/-/h2_6Xm004800/h2_5Xm001126/h2_6Xm003486/h2_4Ns003531	sbi:8067632/sbi:110436684/sbi:8076633/sbi:8060995/sbi:8060995/sbi:8081871/sbi:8069395/sbi:8080696/sbi:8071173/sbi:110434890/sbi:8083035/sbi:8075898/sbi:8060373/sbi:8059277/sbi:8069051/sbi:8074301/sbi:8060995/sbi:8083035/sbi:110433901/sbi:8069395/sbi:110436684/sbi:8060484/sbi:110436684/sbi:8076633/sbi:8072458/sbi:110437693	26	14	h2_5Ns005533/novel.12241/h2_4Ns002964/h2_1Xm002843/h2_2Xm004654/h2_7Ns004102/novel.11230/h2_5Ns000799/h2_7Xm001859/novel.530/h2_4Ns001668/novel.9055/h2_6Xm003486/h2_4Ns003531	12	h2_5Ns000721/h2_3Xm004539/h2_3Ns004117/h2_7Ns005118/h2_4Xm001384/h2_3Ns004787/h2_3Ns000408/h2_7Ns000682/h2_6Ns002211/h2_7Xm006015/h2_6Xm004800/h2_5Xm001126
sbi01212	Fatty acid metabolism	23/1287	181/11396	0.30511	0.721169	h2_1Xm002036/h2_1Ns003224/novel.5454/h2_1Xm004910/h2_6Ns001600/novel.888/h2_2Xm004206/h2_5Ns001882/novel.889/novel.16578/h2_3Ns003450/h2_1Ns001683/h2_4Xm003809/h2_5Xm002275/h2_7Ns002307/h2_7Xm002915/h2_2Ns000396/h2_5Ns005153/h2_1Xm002398/h2_1Ns003829/h2_6Xm004063/h2_5Xm005595/h2_4Xm001503	h2_1Xm002036/h2_1Ns003224/-/h2_1Xm004910/h2_6Ns001600/-/h2_2Xm004206/h2_5Ns001882/-/-/h2_3Ns003450/h2_1Ns001683/h2_4Xm003809/h2_5Xm002275/h2_7Ns002307/h2_7Xm002915/h2_2Ns000396/h2_5Ns005153/h2_1Xm002398/h2_1Ns003829/h2_6Xm004063/h2_5Xm005595/h2_4Xm001503	sbi:110430258/sbi:8061772/sbi:110433383/sbi:8081173/sbi:8059103/sbi:8059103/sbi:8077306/sbi:110433149/sbi:8059103/sbi:8077306/sbi:8070798/sbi:8059276/sbi:8081173/sbi:110433149/sbi:110435557/sbi:8071155/sbi:110437679/sbi:8081173/sbi:8059276/sbi:8059285/sbi:110435045/sbi:110429844/sbi:8072741	23	19	h2_1Xm002036/h2_1Ns003224/novel.5454/h2_6Ns001600/novel.888/h2_2Xm004206/h2_5Ns001882/novel.889/novel.16578/h2_1Ns001683/h2_4Xm003809/h2_5Xm002275/h2_2Ns000396/h2_5Ns005153/h2_1Xm002398/h2_1Ns003829/h2_6Xm004063/h2_5Xm005595/h2_4Xm001503	4	h2_1Xm004910/h2_3Ns003450/h2_7Ns002307/h2_7Xm002915
sbi04814	Motor proteins	25/1287	199/11396	0.31567	0.724983	h2_1Xm001397/h2_7Ns003915/h2_2Xm003057/h2_4Xm000938/h2_1Ns001196/h2_2Ns002887/h2_2Xm002943/h2_2Ns005020/h2_6Ns003882/h2_3Xm004006/h2_1Xm003534/h2_1Xm004054/h2_4Xm004275/h2_5Xm001210/h2_1Xm001980/novel.1005/h2_7Xm000003/h2_5Xm004845/h2_3Ns003167/h2_4Ns000642/h2_2Ns001991/h2_7Xm003701/novel.14468/h2_1Ns003495/h2_1Xm004409	h2_1Xm001397/h2_7Ns003915/h2_2Xm003057/h2_4Xm000938/h2_1Ns001196/h2_2Ns002887/h2_2Xm002943/h2_2Ns005020/h2_6Ns003882/h2_3Xm004006/h2_1Xm003534/h2_1Xm004054/h2_4Xm004275/h2_5Xm001210/h2_1Xm001980/-/h2_7Xm000003/h2_5Xm004845/h2_3Ns003167/h2_4Ns000642/h2_2Ns001991/h2_7Xm003701/-/h2_1Ns003495/h2_1Xm004409	sbi:8071242/sbi:8078219/sbi:8081749/sbi:110437353/sbi:8071186/sbi:8085783/sbi:110432254/sbi:8074753/sbi:8081927/sbi:8082412/sbi:110433857/sbi:110433857/sbi:8059525/sbi:8074302/sbi:8071186/sbi:8082670/sbi:8068808/sbi:110437353/sbi:8062176/sbi:110437353/sbi:110432254/sbi:8058047/sbi:8076869/sbi:110433857/sbi:8082997	25	21	h2_4Xm000938/h2_1Ns001196/h2_2Ns002887/h2_2Xm002943/h2_2Ns005020/h2_6Ns003882/h2_3Xm004006/h2_1Xm003534/h2_1Xm004054/h2_4Xm004275/h2_1Xm001980/novel.1005/h2_7Xm000003/h2_5Xm004845/h2_3Ns003167/h2_4Ns000642/h2_2Ns001991/h2_7Xm003701/novel.14468/h2_1Ns003495/h2_1Xm004409	4	h2_1Xm001397/h2_7Ns003915/h2_2Xm003057/h2_5Xm001210
sbi00360	Phenylalanine metabolism	17/1287	132/11396	0.31975	0.724983	h2_7Ns000051/h2_6Ns002713/h2_2Xm004973/h2_6Xm003549/h2_6Xm002720/h2_6Ns002715/h2_6Xm003550/h2_4Xm003358/h2_6Ns002714/h2_2Ns000748/h2_2Xm004434/unanchor000695/h2_2Xm000612/h2_7Ns000638/h2_6Ns002716/h2_1Xm001136/novel.12639	h2_7Ns000051/h2_6Ns002713/h2_2Xm004973/h2_6Xm003549/h2_6Xm002720/h2_6Ns002715/h2_6Xm003550/h2_4Xm003358/h2_6Ns002714/h2_2Ns000748/h2_2Xm004434/unanchor000695/h2_2Xm000612/h2_7Ns000638/h2_6Ns002716/h2_1Xm001136/-	sbi:110435653/sbi:8074774/sbi:8054283/sbi:8074774/sbi:8077168/sbi:8074774/sbi:8066166/sbi:8056374/sbi:8074774/sbi:8069427/sbi:8073581/sbi:8079206/sbi:8080676/sbi:8067813/sbi:8066166/sbi:8054283/sbi:110435098	17	13	h2_7Ns000051/h2_6Ns002713/h2_2Xm004973/h2_6Xm003549/h2_6Ns002715/h2_6Xm003550/h2_4Xm003358/h2_6Ns002714/unanchor000695/h2_7Ns000638/h2_6Ns002716/h2_1Xm001136/novel.12639	4	h2_6Xm002720/h2_2Ns000748/h2_2Xm004434/h2_2Xm000612
sbi00565	Ether lipid metabolism	9/1287	66/11396	0.326611	0.724983	novel.13445/novel.12770/h2_2Xm002121/h2_6Ns000991/h2_6Xm001593/h2_1Xm001759/novel.3836/h2_1Xm002078/h2_7Xm004864	-/-/h2_2Xm002121/h2_6Ns000991/h2_6Xm001593/h2_1Xm001759/-/h2_1Xm002078/h2_7Xm004864	sbi:8079231/sbi:8062892/sbi:8068245/sbi:8068243/sbi:8072374/sbi:8062892/sbi:8085735/sbi:8080948/sbi:8065077	9	5	novel.12770/h2_2Xm002121/h2_1Xm001759/novel.3836/h2_7Xm004864	4	novel.13445/h2_6Ns000991/h2_6Xm001593/h2_1Xm002078
sbi00710	Carbon fixation in photosynthetic organisms	22/1287	175/11396	0.329031	0.724983	h2_1Ns003082/h2_3Ns001503/h2_3Xm000498/h2_3Ns000218/h2_3Xm002074/h2_2Ns002733/h2_5Xm000412/h2_5Ns000095/h2_5Ns001269/h2_3Xm003504/novel.1592/h2_2Ns001636/h2_3Ns003308/novel.7297/novel.8650/h2_3Ns000278/h2_5Ns003023/h2_7Xm006736/h2_7Ns005048/novel.12639/novel.6074/h2_4Ns000894	h2_1Ns003082/h2_3Ns001503/h2_3Xm000498/h2_3Ns000218/h2_3Xm002074/h2_2Ns002733/h2_5Xm000412/h2_5Ns000095/h2_5Ns001269/h2_3Xm003504/-/h2_2Ns001636/h2_3Ns003308/-/-/h2_3Ns000278/h2_5Ns003023/h2_7Xm006736/h2_7Ns005048/-/-/h2_4Ns000894	sbi:110430626/sbi:8078313/sbi:8070439/sbi:8070439/sbi:8069872/sbi:110432565/sbi:8063302/sbi:8078313/sbi:8073648/sbi:8075558/sbi:8060801/sbi:8070647/sbi:110433907/sbi:8070439/sbi:8063302/sbi:110430626/sbi:8054783/sbi:110430989/sbi:110431217/sbi:110435098/sbi:110430988/sbi:8057802	22	11	h2_1Ns003082/h2_3Xm000498/h2_3Ns000218/h2_5Xm000412/novel.1592/h2_2Ns001636/h2_3Ns003308/h2_5Ns003023/h2_7Xm006736/novel.12639/h2_4Ns000894	11	h2_3Ns001503/h2_3Xm002074/h2_2Ns002733/h2_5Ns000095/h2_5Ns001269/h2_3Xm003504/novel.7297/novel.8650/h2_3Ns000278/h2_7Ns005048/novel.6074
sbi00561	Glycerolipid metabolism	23/1287	187/11396	0.364041	0.775422	h2_3Ns000588/novel.13445/h2_7Ns003931/h2_1Xm002621/novel.5792/h2_1Xm002622/h2_4Ns001125/h2_7Ns005117/h2_7Xm006058/h2_1Ns003601/h2_3Xm002194/h2_3Ns003780/h2_1Xm003761/h2_1Xm004837/h2_4Xm001428/novel.6544/h2_1Xm003189/h2_6Ns002870/h2_3Xm004387/h2_5Xm001736/h2_5Ns002303/h2_2Xm003027/h2_3Ns002548	h2_3Ns000588/-/h2_7Ns003931/h2_1Xm002621/-/h2_1Xm002622/h2_4Ns001125/h2_7Ns005117/h2_7Xm006058/h2_1Ns003601/h2_3Xm002194/h2_3Ns003780/h2_1Xm003761/h2_1Xm004837/h2_4Xm001428/-/h2_1Xm003189/h2_6Ns002870/h2_3Xm004387/h2_5Xm001736/h2_5Ns002303/h2_2Xm003027/h2_3Ns002548	sbi:8073325/sbi:8079231/sbi:8076727/sbi:8065821/sbi:8078880/sbi:8065821/sbi:8079744/sbi:8081010/sbi:8076727/sbi:8080075/sbi:8060315/sbi:8082104/sbi:8061761/sbi:8061114/sbi:8079744/sbi:8078880/sbi:8077955/sbi:8078880/sbi:8060114/sbi:8079901/sbi:8080995/sbi:8081761/sbi:8085839	23	12	h2_1Xm002621/h2_1Xm002622/h2_4Ns001125/h2_1Ns003601/h2_3Xm002194/h2_3Ns003780/h2_1Xm003761/h2_4Xm001428/h2_1Xm003189/h2_6Ns002870/h2_3Xm004387/h2_3Ns002548	11	h2_3Ns000588/novel.13445/h2_7Ns003931/novel.5792/h2_7Ns005117/h2_7Xm006058/h2_1Xm004837/novel.6544/h2_5Xm001736/h2_5Ns002303/h2_2Xm003027
sbi00760	Nicotinate and nicotinamide metabolism	8/1287	60/11396	0.365582	0.775422	novel.1321/novel.12150/h2_4Xm001414/h2_6Xm002278/h2_5Xm001707/h2_6Ns001280/novel.2791/h2_3Ns000909	-/-/h2_4Xm001414/h2_6Xm002278/h2_5Xm001707/h2_6Ns001280/-/h2_3Ns000909	sbi:8079688/sbi:8077610/sbi:8074305/sbi:8069937/sbi:8086163/sbi:8069937/sbi:8056434/sbi:8072390	8	3	novel.1321/novel.12150/novel.2791	5	h2_4Xm001414/h2_6Xm002278/h2_5Xm001707/h2_6Ns001280/h2_3Ns000909
sbi00450	Selenocompound metabolism	6/1287	44/11396	0.378022	0.775422	novel.3045/h2_1Ns002097/h2_1Xm000461/h2_3Xm005671/unanchor000194/novel.9055	-/h2_1Ns002097/h2_1Xm000461/h2_3Xm005671/unanchor000194/-	sbi:110432868/sbi:8065691/sbi:8066591/sbi:8066591/sbi:8066591/sbi:8060484	6	4	h2_1Ns002097/h2_3Xm005671/unanchor000194/novel.9055	2	novel.3045/h2_1Xm000461
sbi00061	Fatty acid biosynthesis	13/1287	103/11396	0.379068	0.775422	h2_1Xm004910/h2_2Xm004206/h2_5Ns001882/novel.16578/h2_3Ns003450/h2_4Xm003809/h2_5Xm002275/h2_7Xm002915/h2_1Xm001447/h2_5Ns005153/h2_1Ns003829/h2_5Xm005595/h2_4Xm001503	h2_1Xm004910/h2_2Xm004206/h2_5Ns001882/-/h2_3Ns003450/h2_4Xm003809/h2_5Xm002275/h2_7Xm002915/h2_1Xm001447/h2_5Ns005153/h2_1Ns003829/h2_5Xm005595/h2_4Xm001503	sbi:8081173/sbi:8077306/sbi:110433149/sbi:8077306/sbi:8070798/sbi:8081173/sbi:110433149/sbi:8071155/sbi:8054777/sbi:8081173/sbi:8059285/sbi:110429844/sbi:8072741	13	9	h2_2Xm004206/h2_5Ns001882/novel.16578/h2_4Xm003809/h2_5Xm002275/h2_5Ns005153/h2_1Ns003829/h2_5Xm005595/h2_4Xm001503	4	h2_1Xm004910/h2_3Ns003450/h2_7Xm002915/h2_1Xm001447
sbi00260	Glycine, serine and threonine metabolism	20/1287	163/11396	0.381746	0.775422	h2_4Xm002243/h2_5Ns001942/h2_2Ns002733/h2_7Ns002202/h2_1Xm001981/h2_4Xm003358/novel.11352/h2_4Xm000853/h2_2Ns000748/h2_4Ns002056/h2_3Ns002858/h2_2Xm004434/h2_5Ns002918/h2_2Xm007617/h2_4Ns003113/novel.6377/h2_2Ns005355/h2_5Ns002303/h2_5Xm006637/h2_2Ns004913	h2_4Xm002243/h2_5Ns001942/h2_2Ns002733/h2_7Ns002202/h2_1Xm001981/h2_4Xm003358/-/h2_4Xm000853/h2_2Ns000748/h2_4Ns002056/h2_3Ns002858/h2_2Xm004434/h2_5Ns002918/h2_2Xm007617/h2_4Ns003113/-/h2_2Ns005355/h2_5Ns002303/h2_5Xm006637/h2_2Ns004913	sbi:8083675/sbi:8062052/sbi:110432565/sbi:8066987/sbi:8071187/sbi:8056374/sbi:8060870/sbi:8062907/sbi:8069427/sbi:8083675/sbi:8063100/sbi:8073581/sbi:8055891/sbi:8083557/sbi:110431746/sbi:8079923/sbi:8079596/sbi:8080995/sbi:8060870/sbi:8056265	20	7	h2_4Xm003358/novel.11352/h2_4Xm000853/h2_5Ns002918/h2_4Ns003113/h2_2Ns005355/h2_2Ns004913	13	h2_4Xm002243/h2_5Ns001942/h2_2Ns002733/h2_7Ns002202/h2_1Xm001981/h2_2Ns000748/h2_4Ns002056/h2_3Ns002858/h2_2Xm004434/h2_2Xm007617/novel.6377/h2_5Ns002303/h2_5Xm006637
sbi00740	Riboflavin metabolism	6/1287	45/11396	0.399103	0.778768	h2_4Xm000250/h2_2Xm004603/h2_6Xm005472/h2_4Ns000086/novel.1878/h2_2Ns003686	h2_4Xm000250/h2_2Xm004603/h2_6Xm005472/h2_4Ns000086/-/h2_2Ns003686	sbi:110432971/sbi:8079602/sbi:8056667/sbi:110432971/sbi:8077992/sbi:8079602	6	4	h2_4Xm000250/h2_6Xm005472/novel.1878/h2_2Ns003686	2	h2_2Xm004603/h2_4Ns000086
sbi00904	Diterpenoid biosynthesis	8/1287	62/11396	0.401365	0.778768	h2_4Ns004065/h2_2Ns000068/h2_1Ns001346/h2_5Xm007159/h2_1Xm002116/novel.13259/h2_7Xm004734/novel.12454	h2_4Ns004065/h2_2Ns000068/h2_1Ns001346/h2_5Xm007159/h2_1Xm002116/-/h2_7Xm004734/-	sbi:8061378/sbi:8071950/sbi:8064919/sbi:8061378/sbi:8064919/sbi:8063956/sbi:8065021/sbi:8071950	8	7	h2_4Ns004065/h2_1Ns001346/h2_5Xm007159/h2_1Xm002116/novel.13259/h2_7Xm004734/novel.12454	1	h2_2Ns000068
sbi00960	Tropane, piperidine and pyridine alkaloid biosynthesis	8/1287	62/11396	0.401365	0.778768	h2_3Ns004278/h2_7Ns000051/h2_4Xm003358/h2_2Ns000748/h2_2Xm004434/h2_4Ns002441/h2_2Xm000665/novel.12639	h2_3Ns004278/h2_7Ns000051/h2_4Xm003358/h2_2Ns000748/h2_2Xm004434/h2_4Ns002441/h2_2Xm000665/-	sbi:8082051/sbi:110435653/sbi:8056374/sbi:8069427/sbi:8073581/sbi:8084947/sbi:8056976/sbi:110435098	8	3	h2_7Ns000051/h2_4Xm003358/novel.12639	5	h2_3Ns004278/h2_2Ns000748/h2_2Xm004434/h2_4Ns002441/h2_2Xm000665
sbi04145	Phagosome	24/1287	200/11396	0.408033	0.780062	unanchor000190/h2_2Xm008022/h2_4Xm000938/h2_1Xm000226/h2_2Xm002943/h2_3Ns004131/h2_3Xm004006/h2_1Xm003534/h2_1Xm004054/h2_4Xm004275/h2_3Ns002978/h2_7Xm006292/h2_2Ns006323/h2_3Ns003649/h2_5Xm004845/unanchor000936/h2_1Xm004624/h2_4Ns000642/h2_5Xm001167/h2_4Ns002843/h2_3Xm002199/h2_2Ns001991/h2_5Xm006820/h2_1Ns003495	unanchor000190/h2_2Xm008022/h2_4Xm000938/h2_1Xm000226/h2_2Xm002943/h2_3Ns004131/h2_3Xm004006/h2_1Xm003534/h2_1Xm004054/h2_4Xm004275/h2_3Ns002978/h2_7Xm006292/h2_2Ns006323/h2_3Ns003649/h2_5Xm004845/unanchor000936/h2_1Xm004624/h2_4Ns000642/h2_5Xm001167/h2_4Ns002843/h2_3Xm002199/h2_2Ns001991/h2_5Xm006820/h2_1Ns003495	sbi:8068254/sbi:8076523/sbi:110437353/sbi:110436820/sbi:110432254/sbi:8061002/sbi:8082412/sbi:110433857/sbi:110433857/sbi:8059525/sbi:110431024/sbi:8079395/sbi:8076523/sbi:8058272/sbi:110437353/sbi:8076523/sbi:8068987/sbi:110437353/sbi:8065321/sbi:110430079/sbi:8079484/sbi:110432254/sbi:110430079/sbi:110433857	24	16	h2_2Xm008022/h2_4Xm000938/h2_1Xm000226/h2_2Xm002943/h2_3Xm004006/h2_1Xm003534/h2_1Xm004054/h2_4Xm004275/h2_3Ns002978/h2_7Xm006292/h2_5Xm004845/h2_4Ns000642/h2_5Xm001167/h2_3Xm002199/h2_2Ns001991/h2_1Ns003495	8	unanchor000190/h2_3Ns004131/h2_2Ns006323/h2_3Ns003649/unanchor000936/h2_1Xm004624/h2_4Ns002843/h2_5Xm006820
sbi00785	Lipoic acid metabolism	2/1287	13/11396	0.440961	0.807641	h2_1Ns003696/h2_3Xm003668	h2_1Ns003696/h2_3Xm003668	sbi:8072124/sbi:8072124	2	1	h2_1Ns003696	1	h2_3Xm003668
sbi00051	Fructose and mannose metabolism	18/1287	151/11396	0.441247	0.807641	h2_1Ns003082/h2_3Xm000498/h2_3Ns000218/novel.11681/h2_5Ns001269/novel.15739/novel.1592/h2_7Ns002311/h2_7Ns000789/novel.7297/h2_2Ns003498/h2_3Ns000278/h2_7Ns000682/h2_6Xm004054/h2_2Ns005963/h2_5Ns005025/novel.15943/h2_6Ns003192	h2_1Ns003082/h2_3Xm000498/h2_3Ns000218/-/h2_5Ns001269/-/-/h2_7Ns002311/h2_7Ns000789/-/h2_2Ns003498/h2_3Ns000278/h2_7Ns000682/h2_6Xm004054/h2_2Ns005963/h2_5Ns005025/-/h2_6Ns003192	sbi:110430626/sbi:8070439/sbi:8070439/sbi:8075677/sbi:8073648/sbi:8071212/sbi:8060801/sbi:8078241/sbi:8068417/sbi:8070439/sbi:8073561/sbi:110430626/sbi:8069051/sbi:8071788/sbi:8085888/sbi:110436959/sbi:8068797/sbi:8071788	18	10	h2_1Ns003082/h2_3Xm000498/h2_3Ns000218/novel.11681/novel.1592/h2_7Ns002311/h2_7Ns000789/h2_6Xm004054/h2_5Ns005025/h2_6Ns003192	8	h2_5Ns001269/novel.15739/novel.7297/h2_2Ns003498/h2_3Ns000278/h2_7Ns000682/h2_2Ns005963/novel.15943
sbi00630	Glyoxylate and dicarboxylate metabolism	21/1287	178/11396	0.450442	0.807641	h2_6Xm001490/h2_4Xm003836/novel.12686/h2_2Ns002733/h2_7Ns002202/h2_2Ns005483/h2_5Ns005184/h2_6Xm005409/h2_4Ns002200/h2_2Ns001636/h2_6Ns000620/h2_1Xm001981/novel.275/h2_7Xm007169/novel.9844/h2_2Xm002225/h2_2Ns000396/novel.9319/novel.6377/h2_6Xm004238/novel.5345	h2_6Xm001490/h2_4Xm003836/-/h2_2Ns002733/h2_7Ns002202/h2_2Ns005483/h2_5Ns005184/h2_6Xm005409/h2_4Ns002200/h2_2Ns001636/h2_6Ns000620/h2_1Xm001981/-/h2_7Xm007169/-/h2_2Xm002225/h2_2Ns000396/-/-/h2_6Xm004238/-	sbi:8068221/sbi:110430724/sbi:8068221/sbi:110432565/sbi:8066987/sbi:8073811/sbi:110430724/sbi:8059611/sbi:8083998/sbi:8070647/sbi:8068221/sbi:8071187/sbi:8071625/sbi:8069231/sbi:8083916/sbi:8073135/sbi:110437679/sbi:8060683/sbi:8079923/sbi:110434374/sbi:8074729	21	11	h2_6Xm001490/novel.12686/h2_2Ns005483/h2_6Xm005409/h2_2Ns001636/h2_6Ns000620/h2_7Xm007169/h2_2Ns000396/novel.9319/h2_6Xm004238/novel.5345	10	h2_4Xm003836/h2_2Ns002733/h2_7Ns002202/h2_5Ns005184/h2_4Ns002200/h2_1Xm001981/novel.275/novel.9844/h2_2Xm002225/novel.6377
sbi00130	Ubiquinone and other terpenoid-quinone biosynthesis	15/1287	126/11396	0.455345	0.807641	h2_6Ns003314/h2_7Ns000051/h2_7Ns003281/h2_4Ns003065/h2_7Ns005245/h2_6Xm003620/h2_6Xm002720/h2_5Xm006285/h2_6Xm003621/novel.10130/h2_7Ns005253/h2_7Xm006213/novel.10172/h2_4Xm004272/h2_7Ns003280	h2_6Ns003314/h2_7Ns000051/h2_7Ns003281/h2_4Ns003065/h2_7Ns005245/h2_6Xm003620/h2_6Xm002720/h2_5Xm006285/h2_6Xm003621/-/h2_7Ns005253/h2_7Xm006213/-/h2_4Xm004272/h2_7Ns003280	sbi:8073167/sbi:110435653/sbi:8074076/sbi:110430512/sbi:8058455/sbi:8071470/sbi:8077168/sbi:8080177/sbi:8071470/sbi:110430512/sbi:8058452/sbi:8058452/sbi:8065258/sbi:8059757/sbi:8074076	15	10	h2_7Ns000051/h2_7Ns003281/h2_4Ns003065/h2_7Ns005245/novel.10130/h2_7Ns005253/h2_7Xm006213/novel.10172/h2_4Xm004272/h2_7Ns003280	5	h2_6Ns003314/h2_6Xm003620/h2_6Xm002720/h2_5Xm006285/h2_6Xm003621
sbi00020	Citrate cycle (TCA cycle)	16/1287	135/11396	0.458626	0.807641	h2_2Xm003577/h2_1Ns002903/h2_4Ns004015/h2_2Ns002657/h2_4Xm001077/h2_2Ns005483/h2_7Ns003333/h2_1Xm001981/novel.275/novel.3027/h2_4Xm001827/h2_5Xm002623/h2_7Ns002033/h2_6Xm004747/h2_5Ns005303/novel.7963	h2_2Xm003577/h2_1Ns002903/h2_4Ns004015/h2_2Ns002657/h2_4Xm001077/h2_2Ns005483/h2_7Ns003333/h2_1Xm001981/-/-/h2_4Xm001827/h2_5Xm002623/h2_7Ns002033/h2_6Xm004747/h2_5Ns005303/-	sbi:110432855/sbi:8085529/sbi:8065978/sbi:110432855/sbi:110437027/sbi:8073811/sbi:110437047/sbi:8071187/sbi:8071625/sbi:8056475/sbi:8086010/sbi:8055804/sbi:8065712/sbi:110433864/sbi:110433903/sbi:8058978	16	8	h2_1Ns002903/h2_4Ns004015/h2_4Xm001077/h2_2Ns005483/novel.3027/h2_4Xm001827/h2_5Ns005303/novel.7963	8	h2_2Xm003577/h2_2Ns002657/h2_7Ns003333/h2_1Xm001981/novel.275/h2_5Xm002623/h2_7Ns002033/h2_6Xm004747
sbi03450	Non-homologous end-joining	3/1287	22/11396	0.459734	0.807641	h2_2Xm004253/h2_2Xm004254/novel.894	h2_2Xm004253/h2_2Xm004254/-	sbi:8056059/sbi:8056059/sbi:8079542	3	1	novel.894	2	h2_2Xm004253/h2_2Xm004254
sbi00966	Glucosinolate biosynthesis	3/1287	23/11396	0.49005	0.84942	h2_5Xm007017/h2_3Ns003612/h2_2Ns004257	h2_5Xm007017/h2_3Ns003612/h2_2Ns004257	sbi:110435962/sbi:8061413/sbi:8064642	3	1	h2_2Ns004257	2	h2_5Xm007017/h2_3Ns003612
sbi00400	Phenylalanine, tyrosine and tryptophan biosynthesis	12/1287	104/11396	0.514551	0.874507	h2_7Ns000051/h2_7Xm006073/h2_7Ns005399/h2_2Ns003065/h2_7Xm003015/h2_7Ns001466/h2_5Ns005103/h2_2Xm003964/h2_2Ns003066/h2_2Xm006665/h2_7Xm002776/novel.12639	h2_7Ns000051/h2_7Xm006073/h2_7Ns005399/h2_2Ns003065/h2_7Xm003015/h2_7Ns001466/h2_5Ns005103/h2_2Xm003964/h2_2Ns003066/h2_2Xm006665/h2_7Xm002776/-	sbi:110435653/sbi:8080217/sbi:8084507/sbi:8075256/sbi:8064968/sbi:8059069/sbi:8085712/sbi:8075256/sbi:8075256/sbi:8068458/sbi:110434391/sbi:110435098	12	11	h2_7Ns000051/h2_7Xm006073/h2_7Ns005399/h2_2Ns003065/h2_7Ns001466/h2_5Ns005103/h2_2Xm003964/h2_2Ns003066/h2_2Xm006665/h2_7Xm002776/novel.12639	1	h2_7Xm003015
sbi00470	D-Amino acid metabolism	2/1287	15/11396	0.517977	0.874507	novel.3253/h2_5Ns004744	-/h2_5Ns004744	sbi:110429778/sbi:8075221	2	2	novel.3253/h2_5Ns004744	0
sbi01040	Biosynthesis of unsaturated fatty acids	8/1287	70/11396	0.541835	0.903059	h2_1Xm002036/h2_1Ns003224/h2_3Ns003450/h2_1Ns001683/h2_7Ns002307/h2_7Xm002915/h2_1Xm002398/h2_6Xm004063	h2_1Xm002036/h2_1Ns003224/h2_3Ns003450/h2_1Ns001683/h2_7Ns002307/h2_7Xm002915/h2_1Xm002398/h2_6Xm004063	sbi:110430258/sbi:8061772/sbi:8070798/sbi:8059276/sbi:110435557/sbi:8071155/sbi:8059276/sbi:110435045	8	5	h2_1Xm002036/h2_1Ns003224/h2_1Ns001683/h2_1Xm002398/h2_6Xm004063	3	h2_3Ns003450/h2_7Ns002307/h2_7Xm002915
sbi00030	Pentose phosphate pathway	15/1287	134/11396	0.555544	0.914186	h2_1Ns003082/h2_3Xm000498/h2_3Ns000218/novel.11681/h2_2Xm004507/novel.14751/h2_5Ns001269/novel.7297/h2_2Ns003498/h2_3Ns000278/h2_6Xm004054/h2_5Ns003023/h2_1Ns004007/novel.15943/h2_6Ns003192	h2_1Ns003082/h2_3Xm000498/h2_3Ns000218/-/h2_2Xm004507/-/h2_5Ns001269/-/h2_2Ns003498/h2_3Ns000278/h2_6Xm004054/h2_5Ns003023/h2_1Ns004007/-/h2_6Ns003192	sbi:110430626/sbi:8070439/sbi:8070439/sbi:8075677/sbi:110436319/sbi:110430827/sbi:8073648/sbi:8070439/sbi:8073561/sbi:110430626/sbi:8071788/sbi:8054783/sbi:8075790/sbi:8068797/sbi:8071788	15	9	h2_1Ns003082/h2_3Xm000498/h2_3Ns000218/novel.11681/h2_2Xm004507/novel.14751/h2_6Xm004054/h2_5Ns003023/h2_6Ns003192	6	h2_5Ns001269/novel.7297/h2_2Ns003498/h2_3Ns000278/h2_1Ns004007/novel.15943
sbi00220	Arginine biosynthesis	9/1287	81/11396	0.573136	0.931345	h2_2Ns002733/h2_4Xm002579/h2_5Xm000412/novel.8650/h2_1Xm003480/h2_2Ns000392/h2_6Xm004238/h2_1Ns002628/novel.12639	h2_2Ns002733/h2_4Xm002579/h2_5Xm000412/-/h2_1Xm003480/h2_2Ns000392/h2_6Xm004238/h2_1Ns002628/-	sbi:110432565/sbi:8081475/sbi:8063302/sbi:8063302/sbi:8086129/sbi:8057337/sbi:110434374/sbi:8086129/sbi:110435098	9	7	h2_4Xm002579/h2_5Xm000412/h2_1Xm003480/h2_2Ns000392/h2_6Xm004238/h2_1Ns002628/novel.12639	2	h2_2Ns002733/novel.8650
sbi00564	Glycerophospholipid metabolism	28/1287	256/11396	0.602119	0.965184	novel.13445/h2_2Xm006979/novel.12770/h2_5Ns003136/h2_5Xm003579/h2_1Xm002062/h2_2Xm002121/h2_3Xm007225/h2_1Ns004010/h2_1Xm002061/h2_6Ns000991/h2_1Xm004940/h2_6Xm001593/h2_1Xm001759/h2_1Ns003601/novel.3836/h2_3Ns003564/h2_1Xm002078/h2_3Xm003951/h2_3Ns003789/h2_3Xm002194/h2_3Ns003780/h2_1Xm004837/h2_7Xm004864/h2_3Xm004387/h2_2Ns003001/novel.15041/h2_3Ns002548	-/h2_2Xm006979/-/h2_5Ns003136/h2_5Xm003579/h2_1Xm002062/h2_2Xm002121/h2_3Xm007225/h2_1Ns004010/h2_1Xm002061/h2_6Ns000991/h2_1Xm004940/h2_6Xm001593/h2_1Xm001759/h2_1Ns003601/-/h2_3Ns003564/h2_1Xm002078/h2_3Xm003951/h2_3Ns003789/h2_3Xm002194/h2_3Ns003780/h2_1Xm004837/h2_7Xm004864/h2_3Xm004387/h2_2Ns003001/-/h2_3Ns002548	sbi:8079231/sbi:8070297/sbi:8062892/sbi:8058995/sbi:8058995/sbi:8062530/sbi:8068245/sbi:8062530/sbi:8059185/sbi:8062530/sbi:8068243/sbi:8074565/sbi:8072374/sbi:8062892/sbi:8080075/sbi:8085735/sbi:8082380/sbi:8080948/sbi:110433898/sbi:8059588/sbi:8060315/sbi:8082104/sbi:8061114/sbi:8065077/sbi:8060114/sbi:8059588/sbi:8070297/sbi:8085839	28	18	h2_2Xm006979/novel.12770/h2_1Xm002062/h2_2Xm002121/h2_3Xm007225/h2_1Xm002061/h2_1Xm001759/h2_1Ns003601/novel.3836/h2_3Ns003564/h2_3Xm003951/h2_3Ns003789/h2_3Xm002194/h2_3Ns003780/h2_7Xm004864/h2_3Xm004387/novel.15041/h2_3Ns002548	10	novel.13445/h2_5Ns003136/h2_5Xm003579/h2_1Ns004010/h2_6Ns000991/h2_1Xm004940/h2_6Xm001593/h2_1Xm002078/h2_1Xm004837/h2_2Ns003001
sbi01232	Nucleotide metabolism	19/1287	175/11396	0.608809	0.965184	h2_5Ns005533/h2_1Ns004155/novel.12241/novel.992/h2_1Xm005406/h2_4Xm001384/h2_1Xm002843/h2_3Ns000408/h2_2Xm004654/h2_7Ns004102/novel.11230/novel.7044/h2_5Ns000799/h2_7Xm001859/h2_7Xm003625/h2_4Ns001668/h2_6Xm004800/h2_6Xm003486/h2_3Ns000909	h2_5Ns005533/h2_1Ns004155/-/-/h2_1Xm005406/h2_4Xm001384/h2_1Xm002843/h2_3Ns000408/h2_2Xm004654/h2_7Ns004102/-/-/h2_5Ns000799/h2_7Xm001859/h2_7Xm003625/h2_4Ns001668/h2_6Xm004800/h2_6Xm003486/h2_3Ns000909	sbi:8067632/sbi:8066225/sbi:110436684/sbi:110434973/sbi:8083780/sbi:8080696/sbi:110434890/sbi:8083035/sbi:8075898/sbi:8060373/sbi:8059277/sbi:8073152/sbi:8074301/sbi:8083035/sbi:8073152/sbi:110436684/sbi:110436684/sbi:8072458/sbi:8072390	19	13	h2_5Ns005533/novel.12241/h2_1Xm005406/h2_1Xm002843/h2_2Xm004654/h2_7Ns004102/novel.11230/novel.7044/h2_5Ns000799/h2_7Xm001859/h2_7Xm003625/h2_4Ns001668/h2_6Xm003486	6	h2_1Ns004155/novel.992/h2_4Xm001384/h2_3Ns000408/h2_6Xm004800/h2_3Ns000909
sbi00430	Taurine and hypotaurine metabolism	4/1287	38/11396	0.635704	0.984647	h2_2Ns003392/h2_5Xm004133/h2_2Xm001487/h2_1Xm001987	h2_2Ns003392/h2_5Xm004133/h2_2Xm001487/h2_1Xm001987	sbi:8057464/sbi:8074161/sbi:110432380/sbi:110432380	4	2	h2_5Xm004133/h2_2Xm001487	2	h2_2Ns003392/h2_1Xm001987
sbi01210	2-Oxocarboxylic acid metabolism	16/1287	151/11396	0.645792	0.984647	h2_5Xm007017/h2_2Ns002733/h2_4Xm002579/h2_2Ns005483/h2_5Xm000412/novel.275/novel.8650/novel.11352/novel.3027/h2_6Xm004747/novel.8637/h2_3Ns003612/h2_2Xm007608/h2_2Ns004257/h2_5Xm006637/novel.12639	h2_5Xm007017/h2_2Ns002733/h2_4Xm002579/h2_2Ns005483/h2_5Xm000412/-/-/-/-/h2_6Xm004747/-/h2_3Ns003612/h2_2Xm007608/h2_2Ns004257/h2_5Xm006637/-	sbi:110435962/sbi:110432565/sbi:8081475/sbi:8073811/sbi:8063302/sbi:8071625/sbi:8063302/sbi:8060870/sbi:8056475/sbi:110433864/sbi:8083782/sbi:8061413/sbi:8055458/sbi:8064642/sbi:8060870/sbi:110435098	16	9	h2_4Xm002579/h2_2Ns005483/h2_5Xm000412/novel.11352/novel.3027/novel.8637/h2_2Xm007608/h2_2Ns004257/novel.12639	7	h2_5Xm007017/h2_2Ns002733/novel.275/novel.8650/h2_6Xm004747/h2_3Ns003612/h2_5Xm006637
sbi00240	Pyrimidine metabolism	15/1287	142/11396	0.648494	0.984647	h2_5Ns005533/h2_1Ns004155/novel.992/h2_5Xm003434/h2_1Xm005406/h2_3Xm004014/h2_7Ns000908/h2_4Xm001384/h2_4Ns003373/h2_3Ns000408/novel.7044/h2_7Xm001859/h2_7Xm003625/h2_3Xm005982/h2_3Ns000909	h2_5Ns005533/h2_1Ns004155/-/h2_5Xm003434/h2_1Xm005406/h2_3Xm004014/h2_7Ns000908/h2_4Xm001384/h2_4Ns003373/h2_3Ns000408/-/h2_7Xm001859/h2_7Xm003625/h2_3Xm005982/h2_3Ns000909	sbi:8067632/sbi:8066225/sbi:110434973/sbi:8077442/sbi:8083780/sbi:8082416/sbi:8078204/sbi:8080696/sbi:8061374/sbi:8083035/sbi:8073152/sbi:8083035/sbi:8073152/sbi:8077358/sbi:8072390	15	8	h2_5Ns005533/h2_5Xm003434/h2_1Xm005406/h2_3Xm004014/h2_4Ns003373/novel.7044/h2_7Xm001859/h2_7Xm003625	7	h2_1Ns004155/novel.992/h2_7Ns000908/h2_4Xm001384/h2_3Ns000408/h2_3Xm005982/h2_3Ns000909
sbi00590	Arachidonic acid metabolism	3/1287	29/11396	0.651382	0.984647	novel.13445/h2_2Ns003392/h2_2Xm001401	-/h2_2Ns003392/h2_2Xm001401	sbi:8079231/sbi:8057464/sbi:8069412	3	0		3	novel.13445/h2_2Ns003392/h2_2Xm001401
sbi00195	Photosynthesis	11/1287	106/11396	0.663256	0.98913	novel.11161/h2_3Ns003897/h2_3Ns003413/h2_7Xm004199/h2_2Xm004014/h2_2Xm004305/h2_4Ns003688/h2_6Ns004322/h2_6Xm005101/h2_3Xm004306/h2_4Ns002391	-/h2_3Ns003897/h2_3Ns003413/h2_7Xm004199/h2_2Xm004014/h2_2Xm004305/h2_4Ns003688/h2_6Ns004322/h2_6Xm005101/h2_3Xm004306/h2_4Ns002391	sbi:4549136/sbi:8081314/sbi:8072144/sbi:8074044/sbi:8075293/sbi:8054499/sbi:8079664/sbi:8079922/sbi:8079922/sbi:8081314/sbi:8081476	11	7	h2_3Ns003413/h2_7Xm004199/h2_2Xm004014/h2_2Xm004305/h2_4Ns003688/h2_6Ns004322/h2_6Xm005101	4	novel.11161/h2_3Ns003897/h2_3Xm004306/h2_4Ns002391
sbi00520	Amino sugar and nucleotide sugar metabolism	33/1287	310/11396	0.669565	0.98913	h2_4Xm002962/h2_3Xm004449/novel.14751/h2_1Ns004939/h2_1Xm000507/h2_1Ns000186/h2_4Xm000878/h2_5Ns003699/h2_1Xm003441/novel.12237/h2_2Ns003661/h2_2Ns001032/h2_4Xm001820/h2_7Ns000789/h2_1Xm004809/h2_7Xm005318/h2_5Ns002980/h2_1Xm005277/h2_4Ns001407/h2_1Xm005545/h2_4Ns002792/h2_2Ns005963/h2_2Ns001988/h2_4Ns001546/h2_5Ns005025/h2_1Xm003189/h2_6Xm001584/unanchor000914/h2_4Xm002769/h2_1Ns002320/h2_2Xm007…	h2_4Xm002962/h2_3Xm004449/-/h2_1Ns004939/h2_1Xm000507/h2_1Ns000186/h2_4Xm000878/h2_5Ns003699/h2_1Xm003441/-/h2_2Ns003661/h2_2Ns001032/h2_4Xm001820/h2_7Ns000789/h2_1Xm004809/h2_7Xm005318/h2_5Ns002980/h2_1Xm005277/h2_4Ns001407/h2_1Xm005545/h2_4Ns002792/h2_2Ns005963/h2_2Ns001988/h2_4Ns001546/h2_5Ns005025/h2_1Xm003189/h2_6Xm001584/unanchor000914/h2_4Xm002769/h2_1Ns002320/h2_2Xm007989/h2_3Xm006606/h2_…	sbi:8085291/sbi:8062357/sbi:110430827/sbi:8082653/sbi:110430794/sbi:110430794/sbi:110436990/sbi:8077233/sbi:8076873/sbi:8069954/sbi:8060191/sbi:8078569/sbi:8060751/sbi:8068417/sbi:8069868/sbi:8065566/sbi:8058966/sbi:8059467/sbi:8070372/sbi:8083808/sbi:8085291/sbi:8085888/sbi:8056382/sbi:8056623/sbi:110436959/sbi:8077955/sbi:8085210/sbi:8076873/sbi:8054338/sbi:110430794/sbi:8076873/sbi:8070374/sbi…	33	25	h2_3Xm004449/novel.14751/h2_1Xm000507/h2_1Ns000186/h2_4Xm000878/h2_1Xm003441/h2_2Ns003661/h2_4Xm001820/h2_7Ns000789/h2_1Xm004809/h2_7Xm005318/h2_5Ns002980/h2_1Xm005277/h2_4Ns001407/h2_2Ns001988/h2_4Ns001546/h2_5Ns005025/h2_1Xm003189/h2_6Xm001584/unanchor000914/h2_4Xm002769/h2_1Ns002320/h2_2Xm007989/h2_3Xm006606/h2_5Ns005539	8	h2_4Xm002962/h2_1Ns004939/h2_5Ns003699/novel.12237/h2_2Ns001032/h2_1Xm005545/h2_4Ns002792/h2_2Ns005963
sbi03410	Base excision repair	12/1287	118/11396	0.693776	0.999993	novel.13091/h2_7Ns005452/h2_3Xm001840/novel.2862/novel.11541/h2_3Ns003239/h2_3Xm004225/h2_3Xm003975/h2_7Xm005275/novel.6144/h2_3Xm003976/h2_3Ns003534	-/h2_7Ns005452/h2_3Xm001840/-/-/h2_3Ns003239/h2_3Xm004225/h2_3Xm003975/h2_7Xm005275/-/h2_3Xm003976/h2_3Ns003534	sbi:8062546/sbi:8058397/sbi:8083517/sbi:8062546/sbi:8075333/sbi:8075544/sbi:8055370/sbi:8055254/sbi:8075333/sbi:8062546/sbi:8055254/sbi:8055246	12	6	h2_7Ns005452/h2_3Ns003239/h2_3Xm004225/h2_3Xm003975/h2_7Xm005275/h2_3Ns003534	6	novel.13091/h2_3Xm001840/novel.2862/novel.11541/novel.6144/h2_3Xm003976
sbi00290	Valine, leucine and isoleucine biosynthesis	5/1287	53/11396	0.729609	0.999993	h2_5Xm007017/h2_4Xm000853/novel.8637/h2_2Xm007608/h2_2Ns004257	h2_5Xm007017/h2_4Xm000853/-/h2_2Xm007608/h2_2Ns004257	sbi:110435962/sbi:8062907/sbi:8083782/sbi:8055458/sbi:8064642	5	4	h2_4Xm000853/novel.8637/h2_2Xm007608/h2_2Ns004257	1	h2_5Xm007017
sbi03440	Homologous recombination	14/1287	141/11396	0.735289	0.999993	h2_2Xm004253/h2_2Ns006094/h2_3Xm005835/h2_6Ns003231/h2_5Xm000598/h2_1Xm001756/h2_7Xm004983/h2_6Ns003239/h2_2Xm004254/h2_2Xm002820/h2_2Ns000930/h2_4Xm003328/novel.12383/novel.894	h2_2Xm004253/h2_2Ns006094/h2_3Xm005835/h2_6Ns003231/h2_5Xm000598/h2_1Xm001756/h2_7Xm004983/h2_6Ns003239/h2_2Xm004254/h2_2Xm002820/h2_2Ns000930/h2_4Xm003328/-/-	sbi:8056059/sbi:110433489/sbi:8081327/sbi:8073842/sbi:8074306/sbi:8068670/sbi:110431319/sbi:8073842/sbi:8056059/sbi:8076538/sbi:8077514/sbi:8082141/sbi:8073842/sbi:8079542	14	8	h2_3Xm005835/h2_6Ns003231/h2_5Xm000598/h2_7Xm004983/h2_6Ns003239/h2_2Ns000930/novel.12383/novel.894	6	h2_2Xm004253/h2_2Ns006094/h2_1Xm001756/h2_2Xm004254/h2_2Xm002820/h2_4Xm003328
sbi00040	Pentose and glucuronate interconversions	10/1287	103/11396	0.740231	0.999993	novel.6682/h2_4Xm000878/h2_5Ns003699/h2_2Ns003737/h2_7Xm005318/h2_2Ns001459/h2_5Ns003023/h2_1Xm003761/h2_6Xm001584/h2_6Xm002828	-/h2_4Xm000878/h2_5Ns003699/h2_2Ns003737/h2_7Xm005318/h2_2Ns001459/h2_5Ns003023/h2_1Xm003761/h2_6Xm001584/h2_6Xm002828	sbi:8068453/sbi:110436990/sbi:8077233/sbi:8071527/sbi:8065566/sbi:8063547/sbi:8054783/sbi:8061761/sbi:8085210/sbi:8068453	10	7	h2_4Xm000878/h2_7Xm005318/h2_2Ns001459/h2_5Ns003023/h2_1Xm003761/h2_6Xm001584/h2_6Xm002828	3	novel.6682/h2_5Ns003699/h2_2Ns003737
sbi01250	Biosynthesis of nucleotide sugars	20/1287	201/11396	0.759838	0.999993	novel.14751/h2_1Ns004939/h2_4Xm000878/h2_5Ns003699/h2_6Xm002625/novel.12237/h2_7Ns000789/h2_7Xm005318/h2_2Xm000240/h2_5Ns002980/h2_1Xm005277/h2_4Ns001407/h2_1Xm005545/h2_2Ns005963/h2_5Ns005025/h2_1Xm005119/h2_1Xm003189/h2_6Xm001584/h2_4Xm002769/h2_5Ns005539	-/h2_1Ns004939/h2_4Xm000878/h2_5Ns003699/h2_6Xm002625/-/h2_7Ns000789/h2_7Xm005318/h2_2Xm000240/h2_5Ns002980/h2_1Xm005277/h2_4Ns001407/h2_1Xm005545/h2_2Ns005963/h2_5Ns005025/h2_1Xm005119/h2_1Xm003189/h2_6Xm001584/h2_4Xm002769/h2_5Ns005539	sbi:110430827/sbi:8082653/sbi:110436990/sbi:8077233/sbi:8074658/sbi:8069954/sbi:8068417/sbi:8065566/sbi:110429722/sbi:8058966/sbi:8059467/sbi:8070372/sbi:8083808/sbi:8085888/sbi:110436959/sbi:8063591/sbi:8077955/sbi:8085210/sbi:8054338/sbi:8063962	20	13	novel.14751/h2_4Xm000878/h2_6Xm002625/h2_7Ns000789/h2_7Xm005318/h2_5Ns002980/h2_1Xm005277/h2_4Ns001407/h2_5Ns005025/h2_1Xm003189/h2_6Xm001584/h2_4Xm002769/h2_5Ns005539	7	h2_1Ns004939/h2_5Ns003699/novel.12237/h2_2Xm000240/h2_1Xm005545/h2_2Ns005963/h2_1Xm005119
sbi03030	DNA replication	10/1287	109/11396	0.800809	0.999993	novel.13091/h2_3Xm001840/novel.2862/h2_2Xm001337/h2_3Ns004084/h2_1Xm001756/h2_5Xm001833/novel.6144/novel.4804/h2_1Xm003591	-/h2_3Xm001840/-/h2_2Xm001337/h2_3Ns004084/h2_1Xm001756/h2_5Xm001833/-/-/h2_1Xm003591	sbi:8062546/sbi:8083517/sbi:8062546/sbi:8063792/sbi:8062384/sbi:8068670/sbi:8063792/sbi:8062546/sbi:8061510/sbi:8155437	10	4	h2_2Xm001337/h2_3Ns004084/h2_5Xm001833/novel.4804	6	novel.13091/h2_3Xm001840/novel.2862/h2_1Xm001756/novel.6144/h2_1Xm003591
sbi03250	Viral life cycle - HIV-1	9/1287	99/11396	0.800809	0.999993	h2_7Ns003783/h2_7Xm004621/h2_2Ns000426/novel.831/h2_4Ns002851/h2_6Xm004628/novel.11692/novel.5774/h2_7Xm006678	h2_7Ns003783/h2_7Xm004621/h2_2Ns000426/-/h2_4Ns002851/h2_6Xm004628/-/-/h2_7Xm006678	sbi:8082248/sbi:8082248/sbi:8076620/sbi:8065976/sbi:8056480/sbi:8069945/sbi:8065976/sbi:8076620/sbi:8082248	9	3	h2_2Ns000426/h2_4Ns002851/novel.5774	6	h2_7Ns003783/h2_7Xm004621/novel.831/h2_6Xm004628/novel.11692/h2_7Xm006678
sbi04122	Sulfur relay system	2/1287	26/11396	0.809197	0.999993	h2_5Xm001124/novel.2976	h2_5Xm001124/-	sbi:110434604/sbi:110434604	2	1	h2_5Xm001124	1	novel.2976
sbi00513	Various types of N-glycan biosynthesis	9/1287	100/11396	0.810217	0.999993	h2_4Xm002962/h2_3Ns001502/h2_7Ns004980/novel.4491/h2_4Ns002792/h2_2Ns001988/novel.11909/h2_7Xm005283/novel.15281	h2_4Xm002962/h2_3Ns001502/h2_7Ns004980/-/h2_4Ns002792/h2_2Ns001988/-/h2_7Xm005283/-	sbi:8085291/sbi:8081425/sbi:8067914/sbi:8056895/sbi:8085291/sbi:8056382/sbi:8065529/sbi:8069094/sbi:8056895	9	5	h2_3Ns001502/h2_7Ns004980/h2_2Ns001988/h2_7Xm005283/novel.15281	4	h2_4Xm002962/novel.4491/h2_4Ns002792/novel.11909
sbi00944	Flavone and flavonol biosynthesis	1/1287	15/11396	0.834489	0.999993	h2_2Xm005005	h2_2Xm005005	sbi:8082846	1	1	h2_2Xm005005	0
sbi00190	Oxidative phosphorylation	24/1287	251/11396	0.835715	0.999993	h2_2Xm003577/h2_1Ns004190/novel.11126/h2_3Ns004778/h2_5Ns004259/h2_2Ns002657/h2_7Ns003333/h2_3Ns002978/h2_6Xm003988/h2_4Xm003081/h2_4Ns000343/h2_4Ns000344/h2_5Xm001167/h2_4Ns002391/h2_3Xm002199/h2_3Xm005333/h2_7Ns003139/h2_4Ns003047/h2_1Xm001158/h2_3Ns003634/h2_7Xm004119/h2_7Xm005632/h2_7Ns003244/h2_1Ns004033	h2_2Xm003577/h2_1Ns004190/-/h2_3Ns004778/h2_5Ns004259/h2_2Ns002657/h2_7Ns003333/h2_3Ns002978/h2_6Xm003988/h2_4Xm003081/h2_4Ns000343/h2_4Ns000344/h2_5Xm001167/h2_4Ns002391/h2_3Xm002199/h2_3Xm005333/h2_7Ns003139/h2_4Ns003047/h2_1Xm001158/h2_3Ns003634/h2_7Xm004119/h2_7Xm005632/h2_7Ns003244/h2_1Ns004033	sbi:110432855/sbi:110430260/sbi:8081898/sbi:110436949/sbi:110432016/sbi:110432855/sbi:110437047/sbi:110431024/sbi:110434899/sbi:8082201/sbi:8062975/sbi:8072876/sbi:8065321/sbi:8081476/sbi:8079484/sbi:110436949/sbi:8080856/sbi:8081898/sbi:8082120/sbi:8082358/sbi:8067815/sbi:8083311/sbi:8067815/sbi:8069805	24	11	h2_1Ns004190/h2_5Ns004259/h2_3Ns002978/h2_4Xm003081/h2_5Xm001167/h2_3Xm002199/h2_3Xm005333/h2_7Ns003139/h2_4Ns003047/h2_1Xm001158/h2_7Xm005632	13	h2_2Xm003577/novel.11126/h2_3Ns004778/h2_2Ns002657/h2_7Ns003333/h2_6Xm003988/h2_4Ns000343/h2_4Ns000344/h2_4Ns002391/h2_3Ns003634/h2_7Xm004119/h2_7Ns003244/h2_1Ns004033
sbi00562	Inositol phosphate metabolism	14/1287	158/11396	0.866185	0.999993	h2_1Ns000837/h2_1Xm001604/h2_2Xm008022/h2_1Xm000226/h2_3Ns004131/novel.1592/h2_4Xm003176/h2_6Xm001593/h2_2Ns006323/h2_5Ns001695/unanchor000936/h2_4Ns000643/h2_4Xm000939/h2_4Ns000466	h2_1Ns000837/h2_1Xm001604/h2_2Xm008022/h2_1Xm000226/h2_3Ns004131/-/h2_4Xm003176/h2_6Xm001593/h2_2Ns006323/h2_5Ns001695/unanchor000936/h2_4Ns000643/h2_4Xm000939/h2_4Ns000466	sbi:8071261/sbi:8071261/sbi:8076523/sbi:110436820/sbi:8061002/sbi:8060801/sbi:110432775/sbi:8072374/sbi:8076523/sbi:8072899/sbi:8076523/sbi:8059973/sbi:8059973/sbi:8063406	14	9	h2_1Ns000837/h2_1Xm001604/h2_2Xm008022/h2_1Xm000226/novel.1592/h2_5Ns001695/h2_4Ns000643/h2_4Xm000939/h2_4Ns000466	5	h2_3Ns004131/h2_4Xm003176/h2_6Xm001593/h2_2Ns006323/unanchor000936
sbi00670	One carbon pool by folate	3/1287	42/11396	0.868133	0.999993	h2_5Xm005687/h2_3Ns004787/h2_2Xm002923	h2_5Xm005687/h2_3Ns004787/h2_2Xm002923	sbi:8057390/sbi:8071173/sbi:8058353	3	0		3	h2_5Xm005687/h2_3Ns004787/h2_2Xm002923
sbi00790	Folate biosynthesis	5/1287	65/11396	0.871932	0.999993	h2_7Xm005865/novel.3169/h2_5Xm001124/h2_1Ns002020/novel.2976	h2_7Xm005865/-/h2_5Xm001124/h2_1Ns002020/-	sbi:8061592/sbi:8066349/sbi:110434604/sbi:8065198/sbi:110434604	5	2	h2_7Xm005865/h2_5Xm001124	3	novel.3169/h2_1Ns002020/novel.2976
sbi04070	Phosphatidylinositol signaling system	14/1287	162/11396	0.888061	0.999993	h2_1Ns000837/h2_1Xm001604/h2_2Xm008022/h2_1Xm000226/h2_3Ns004131/h2_4Xm002333/h2_2Ns006323/h2_5Ns001695/unanchor000936/h2_4Ns002158/h2_4Ns000643/h2_4Xm000939/h2_5Ns004019/h2_4Ns000466	h2_1Ns000837/h2_1Xm001604/h2_2Xm008022/h2_1Xm000226/h2_3Ns004131/h2_4Xm002333/h2_2Ns006323/h2_5Ns001695/unanchor000936/h2_4Ns002158/h2_4Ns000643/h2_4Xm000939/h2_5Ns004019/h2_4Ns000466	sbi:8071261/sbi:8071261/sbi:8076523/sbi:110436820/sbi:8061002/sbi:8081068/sbi:8076523/sbi:8072899/sbi:8076523/sbi:8081068/sbi:8059973/sbi:8059973/sbi:8085958/sbi:8063406	14	9	h2_1Ns000837/h2_1Xm001604/h2_2Xm008022/h2_1Xm000226/h2_5Ns001695/h2_4Ns000643/h2_4Xm000939/h2_5Ns004019/h2_4Ns000466	5	h2_3Ns004131/h2_4Xm002333/h2_2Ns006323/unanchor000936/h2_4Ns002158
sbi00440	Phosphonate and phosphinate metabolism	1/1287	19/11396	0.897593	0.999993	h2_6Ns000991	h2_6Ns000991	sbi:8068243	1	0		1	h2_6Ns000991
sbi00514	Other types of O-glycan biosynthesis	1/1287	20/11396	0.909178	0.999993	h2_2Ns001912	h2_2Ns001912	sbi:8078975	1	1	h2_2Ns001912	0
sbi04136	Autophagy - other	7/1287	95/11396	0.923009	0.999993	h2_2Xm004074/h2_1Xm000226/h2_5Ns002876/h2_2Xm004075/h2_2Xm004073/novel.7740/h2_1Ns004733	h2_2Xm004074/h2_1Xm000226/h2_5Ns002876/h2_2Xm004075/h2_2Xm004073/-/h2_1Ns004733	sbi:8084825/sbi:110436820/sbi:110437138/sbi:8084825/sbi:8084825/sbi:8082730/sbi:8068230	7	3	h2_1Xm000226/novel.7740/h2_1Ns004733	4	h2_2Xm004074/h2_5Ns002876/h2_2Xm004075/h2_2Xm004073
sbi04130	SNARE interactions in vesicular transport	6/1287	84/11396	0.924087	0.999993	h2_2Xm003492/novel.8180/novel.9432/h2_3Xm001388/h2_2Ns002256/h2_1Ns003928	h2_2Xm003492/-/-/h2_3Xm001388/h2_2Ns002256/h2_1Ns003928	sbi:8081160/sbi:8057218/sbi:8057218/sbi:8059053/sbi:8084063/sbi:8069769	6	4	h2_2Xm003492/novel.8180/h2_3Xm001388/h2_2Ns002256	2	novel.9432/h2_1Ns003928
sbi04712	Circadian rhythm - plant	6/1287	85/11396	0.929026	0.999993	h2_1Xm001736/h2_4Ns000591/h2_1Ns002054/novel.14768/unanchor000776/h2_2Xm000665	h2_1Xm001736/h2_4Ns000591/h2_1Ns002054/-/unanchor000776/h2_2Xm000665	sbi:8071295/sbi:8059991/sbi:110435145/sbi:8054807/sbi:110433966/sbi:8056976	6	3	h2_1Xm001736/h2_4Ns000591/h2_1Ns002054	3	novel.14768/unanchor000776/h2_2Xm000665
sbi03018	RNA degradation	21/1287	245/11396	0.932792	0.999993	h2_1Ns002893/h2_6Ns000113/h2_7Ns001242/novel.11681/h2_1Xm003013/novel.6069/novel.5122/h2_5Xm001064/h2_3Ns005001/h2_3Xm007246/h2_2Ns003498/h2_7Xm004000/novel.16250/novel.12710/novel.15923/h2_5Ns003128/novel.15943/h2_7Ns000769/h2_5Xm003284/h2_7Ns005784/h2_5Ns002140	h2_1Ns002893/h2_6Ns000113/h2_7Ns001242/-/h2_1Xm003013/-/-/h2_5Xm001064/h2_3Ns005001/h2_3Xm007246/h2_2Ns003498/h2_7Xm004000/-/-/-/h2_5Ns003128/-/h2_7Ns000769/h2_5Xm003284/h2_7Ns005784/h2_5Ns002140	sbi:110430397/sbi:110434986/sbi:8062834/sbi:8075677/sbi:8062834/sbi:8066904/sbi:8081948/sbi:8080603/sbi:8072548/sbi:8063580/sbi:8073561/sbi:8060251/sbi:110432373/sbi:8070497/sbi:8066904/sbi:8081948/sbi:8068797/sbi:110431021/sbi:8055880/sbi:8067882/sbi:8065383	21	13	h2_1Ns002893/h2_6Ns000113/h2_7Ns001242/novel.11681/novel.6069/novel.5122/h2_3Xm007246/h2_7Xm004000/novel.12710/novel.15923/h2_5Ns003128/h2_7Ns000769/h2_7Ns005784	8	h2_1Xm003013/h2_5Xm001064/h2_3Ns005001/h2_2Ns003498/novel.16250/novel.15943/h2_5Xm003284/h2_5Ns002140
sbi03050	Proteasome	12/1287	154/11396	0.940825	0.999993	h2_6Xm005060/h2_7Ns001103/h2_2Xm006031/h2_7Ns001019/novel.13927/h2_2Xm005057/h2_6Xm005000/h2_3Ns004528/h2_6Ns004284/novel.3696/h2_1Ns002944/h2_5Xm001431	h2_6Xm005060/h2_7Ns001103/h2_2Xm006031/h2_7Ns001019/-/h2_2Xm005057/h2_6Xm005000/h2_3Ns004528/h2_6Ns004284/-/h2_1Ns002944/h2_5Xm001431	sbi:110434961/sbi:8069165/sbi:110431390/sbi:8065084/sbi:110431390/sbi:8055345/sbi:8084652/sbi:8077519/sbi:110434961/sbi:8062221/sbi:8066568/sbi:8068293	12	9	h2_6Xm005060/h2_7Ns001103/h2_2Xm006031/novel.13927/h2_6Xm005000/h2_3Ns004528/novel.3696/h2_1Ns002944/h2_5Xm001431	3	h2_7Ns001019/h2_2Xm005057/h2_6Ns004284
sbi00650	Butanoate metabolism	4/1287	65/11396	0.945355	0.999993	h2_4Xm004100/h2_4Ns002200/h2_2Ns000396/h2_7Ns003682	h2_4Xm004100/h2_4Ns002200/h2_2Ns000396/h2_7Ns003682	sbi:8077981/sbi:8083998/sbi:110437679/sbi:8071169	4	2	h2_2Ns000396/h2_7Ns003682	2	h2_4Xm004100/h2_4Ns002200
sbi00480	Glutathione metabolism	22/1287	263/11396	0.951842	0.999993	h2_2Xm001607/h2_2Xm004507/h2_6Xm005779/h2_7Xm004367/h2_3Xm005271/h2_2Ns003392/h2_4Ns002344/h2_7Xm005569/h2_2Xm004116/h2_5Ns004410/h2_5Ns002650/h2_1Ns001066/h2_2Xm005540/h2_3Ns003037/h2_6Xm004747/h2_2Xm007463/h2_1Ns003023/h2_5Xm005037/h2_4Xm002545/h2_1Ns004007/h2_4Ns000490/h2_5Xm000566	h2_2Xm001607/h2_2Xm004507/h2_6Xm005779/h2_7Xm004367/h2_3Xm005271/h2_2Ns003392/h2_4Ns002344/h2_7Xm005569/h2_2Xm004116/h2_5Ns004410/h2_5Ns002650/h2_1Ns001066/h2_2Xm005540/h2_3Ns003037/h2_6Xm004747/h2_2Xm007463/h2_1Ns003023/h2_5Xm005037/h2_4Xm002545/h2_1Ns004007/h2_4Ns000490/h2_5Xm000566	sbi:8077530/sbi:110436319/sbi:8064261/sbi:8058858/sbi:110433553/sbi:8057464/sbi:110431693/sbi:8068348/sbi:8080310/sbi:8058387/sbi:8083252/sbi:8069495/sbi:110436335/sbi:8079241/sbi:110433864/sbi:8076489/sbi:8067730/sbi:8058387/sbi:110431693/sbi:8075790/sbi:8062920/sbi:8063167	22	10	h2_2Xm004507/h2_6Xm005779/h2_7Xm004367/h2_3Xm005271/h2_7Xm005569/h2_2Xm004116/h2_5Ns002650/h2_1Ns001066/h2_3Ns003037/h2_5Xm000566	12	h2_2Xm001607/h2_2Ns003392/h2_4Ns002344/h2_5Ns004410/h2_2Xm005540/h2_6Xm004747/h2_2Xm007463/h2_1Ns003023/h2_5Xm005037/h2_4Xm002545/h2_1Ns004007/h2_4Ns000490
sbi00965	Betalain biosynthesis	1/1287	26/11396	0.955815	0.999993	h2_7Ns000638	h2_7Ns000638	sbi:8067813	1	1	h2_7Ns000638	0
sbi03060	Protein export	8/1287	115/11396	0.955944	0.999993	h2_4Ns001367/h2_7Xm006292/h2_7Ns005600/h2_2Xm000093/h2_4Ns002843/h2_5Xm006820/h2_2Xm005929/h2_6Ns001315	h2_4Ns001367/h2_7Xm006292/h2_7Ns005600/h2_2Xm000093/h2_4Ns002843/h2_5Xm006820/h2_2Xm005929/h2_6Ns001315	sbi:8079832/sbi:8079395/sbi:8080371/sbi:8066010/sbi:110430079/sbi:110430079/sbi:8066804/sbi:8059526	8	3	h2_7Xm006292/h2_2Xm000093/h2_2Xm005929	5	h2_4Ns001367/h2_7Ns005600/h2_4Ns002843/h2_5Xm006820/h2_6Ns001315
sbi00660	C5-Branched dibasic acid metabolism	1/1287	27/11396	0.960817	0.999993	h2_2Xm007608	h2_2Xm007608	sbi:8055458	1	1	h2_2Xm007608	0
sbi03020	RNA polymerase	10/1287	141/11396	0.964426	0.999993	h2_1Xm002058/h2_1Xm001994/h2_6Xm003101/h2_3Ns003488/h2_2Xm002677/h2_2Ns001711/novel.10520/novel.16254/h2_6Ns002170/h2_2Ns000660	h2_1Xm002058/h2_1Xm001994/h2_6Xm003101/h2_3Ns003488/h2_2Xm002677/h2_2Ns001711/-/-/h2_6Ns002170/h2_2Ns000660	sbi:8054480/sbi:8060411/sbi:8059770/sbi:110433983/sbi:8059770/sbi:8079185/sbi:8077282/sbi:4549133/sbi:8059770/sbi:8071189	10	7	h2_1Xm002058/h2_6Xm003101/h2_3Ns003488/h2_2Ns001711/novel.10520/novel.16254/h2_2Ns000660	3	h2_1Xm001994/h2_2Xm002677/h2_6Ns002170
sbi04141	Protein processing in endoplasmic reticulum	41/1287	463/11396	0.964865	0.999993	novel.5174/h2_1Xm005762/h2_1Ns000567/novel.12352/h2_5Ns002746/novel.7710/h2_1Ns003149/h2_1Ns004229/h2_7Xm006802/h2_2Xm001699/novel.5835/h2_4Xm002613/h2_6Ns000952/h2_7Ns004980/h2_7Xm006292/h2_5Xm004456/h2_4Ns002584/h2_4Ns002416/novel.10451/h2_2Xm000807/h2_7Xm002118/h2_3Ns000494/h2_4Ns002843/h2_6Xm004432/h2_3Ns003951/h2_4Ns002410/h2_2Xm004131/h2_1Xm003275/h2_2Xm003240/h2_5Xm006820/h2_3Ns003873/h2_1…	-/h2_1Xm005762/h2_1Ns000567/-/h2_5Ns002746/-/h2_1Ns003149/h2_1Ns004229/h2_7Xm006802/h2_2Xm001699/-/h2_4Xm002613/h2_6Ns000952/h2_7Ns004980/h2_7Xm006292/h2_5Xm004456/h2_4Ns002584/h2_4Ns002416/-/h2_2Xm000807/h2_7Xm002118/h2_3Ns000494/h2_4Ns002843/h2_6Xm004432/h2_3Ns003951/h2_4Ns002410/h2_2Xm004131/h2_1Xm003275/h2_2Xm003240/h2_5Xm006820/h2_3Ns003873/h2_1Ns003217/h2_1Ns004813/h2_4Xm003933/h2_2Xm001674…	sbi:8077439/sbi:8067695/sbi:8081004/sbi:8073959/sbi:8055212/sbi:8077009/sbi:8058916/sbi:8067695/sbi:8064998/sbi:8081122/sbi:8067035/sbi:8074234/sbi:110434648/sbi:8067914/sbi:8079395/sbi:8062202/sbi:8081529/sbi:8074234/sbi:8060876/sbi:8057342/sbi:8070875/sbi:8073344/sbi:110430079/sbi:8066206/sbi:8058916/sbi:8057776/sbi:8080314/sbi:8073902/sbi:8084045/sbi:110430079/sbi:8057776/sbi:8057776/sbi:80652…	41	18	h2_1Xm005762/h2_1Ns000567/novel.12352/novel.7710/h2_7Xm006802/h2_7Ns004980/h2_7Xm006292/h2_5Xm004456/h2_3Ns000494/h2_3Ns003951/h2_2Xm004131/h2_1Xm003275/h2_2Xm003240/h2_1Ns004813/h2_2Xm001674/h2_7Xm005283/h2_7Xm006804/h2_4Ns002778	23	novel.5174/h2_5Ns002746/h2_1Ns003149/h2_1Ns004229/h2_2Xm001699/novel.5835/h2_4Xm002613/h2_6Ns000952/h2_4Ns002584/h2_4Ns002416/novel.10451/h2_2Xm000807/h2_7Xm002118/h2_4Ns002843/h2_6Xm004432/h2_4Ns002410/h2_5Xm006820/h2_3Ns003873/h2_1Ns003217/h2_4Xm003933/h2_3Xm004273/h2_5Ns003490/h2_5Xm003096
sbi00563	Glycosylphosphatidylinositol (GPI)-anchor biosynthesis	4/1287	72/11396	0.969115	0.999993	h2_2Ns003865/h2_6Ns000420/h2_5Ns001093/h2_3Ns004378	h2_2Ns003865/h2_6Ns000420/h2_5Ns001093/h2_3Ns004378	sbi:8080756/sbi:8080103/sbi:8085801/sbi:8078697	4	3	h2_6Ns000420/h2_5Ns001093/h2_3Ns004378	1	h2_2Ns003865
sbi00062	Fatty acid elongation	5/1287	86/11396	0.972329	0.999993	h2_1Ns003224/h2_1Xm001166/h2_6Ns004423/h2_4Ns003363/novel.5258	h2_1Ns003224/h2_1Xm001166/h2_6Ns004423/h2_4Ns003363/-	sbi:8061772/sbi:8080750/sbi:8056431/sbi:8057674/sbi:8054865	5	4	h2_1Ns003224/h2_1Xm001166/h2_6Ns004423/h2_4Ns003363	1	novel.5258
sbi03008	Ribosome biogenesis in eukaryotes	14/1287	209/11396	0.991049	0.999993	h2_7Ns003783/h2_7Xm004621/novel.1021/h2_2Xm001757/h2_2Xm002351/h2_5Ns001202/h2_7Ns001285/h2_5Ns000384/h2_6Ns003442/h2_7Xm002534/h2_7Xm006678/h2_3Xm005449/h2_2Ns001273/h2_1Xm002394	h2_7Ns003783/h2_7Xm004621/-/h2_2Xm001757/h2_2Xm002351/h2_5Ns001202/h2_7Ns001285/h2_5Ns000384/h2_6Ns003442/h2_7Xm002534/h2_7Xm006678/h2_3Xm005449/h2_2Ns001273/h2_1Xm002394	sbi:8082248/sbi:8082248/sbi:8077752/sbi:8067906/sbi:8076471/sbi:8077000/sbi:8077814/sbi:8071482/sbi:8071740/sbi:110430935/sbi:8082248/sbi:8064976/sbi:8082289/sbi:8077000	14	7	novel.1021/h2_5Ns001202/h2_7Ns001285/h2_6Ns003442/h2_7Xm002534/h2_3Xm005449/h2_1Xm002394	7	h2_7Ns003783/h2_7Xm004621/h2_2Xm001757/h2_2Xm002351/h2_5Ns000384/h2_7Xm006678/h2_2Ns001273
sbi03420	Nucleotide excision repair	13/1287	199/11396	0.991846	0.999993	novel.13091/h2_3Xm001840/novel.2862/h2_1Xm002058/h2_1Xm001756/novel.13815/h2_4Ns002942/h2_6Xm003101/h2_3Ns003488/h2_2Xm002677/h2_2Ns001711/novel.6144/h2_6Ns002170	-/h2_3Xm001840/-/h2_1Xm002058/h2_1Xm001756/-/h2_4Ns002942/h2_6Xm003101/h2_3Ns003488/h2_2Xm002677/h2_2Ns001711/-/h2_6Ns002170	sbi:8062546/sbi:8083517/sbi:8062546/sbi:8054480/sbi:8068670/sbi:8072575/sbi:8054227/sbi:8059770/sbi:110433983/sbi:8059770/sbi:8079185/sbi:8062546/sbi:8059770	13	6	h2_1Xm002058/novel.13815/h2_4Ns002942/h2_6Xm003101/h2_3Ns003488/h2_2Ns001711	7	novel.13091/h2_3Xm001840/novel.2862/h2_1Xm001756/h2_2Xm002677/novel.6144/h2_6Ns002170
sbi00970	Aminoacyl-tRNA biosynthesis	11/1287	182/11396	0.994699	0.999993	novel.15360/h2_6Xm004610/h2_3Ns001421/h2_6Ns003145/h2_3Ns000546/h2_4Ns003471/h2_2Ns000135/h2_3Ns000251/h2_7Xm006110/h2_7Ns002062/h2_7Xm006986	-/h2_6Xm004610/h2_3Ns001421/h2_6Ns003145/h2_3Ns000546/h2_4Ns003471/h2_2Ns000135/h2_3Ns000251/h2_7Xm006110/h2_7Ns002062/h2_7Xm006986	sbi:8078747/sbi:110437380/sbi:110430625/sbi:8058371/sbi:8063004/sbi:110430328/sbi:8079048/sbi:8079048/sbi:8078747/sbi:8064145/sbi:8075984	11	6	novel.15360/h2_3Ns001421/h2_4Ns003471/h2_2Ns000135/h2_7Xm006110/h2_7Ns002062	5	h2_6Xm004610/h2_6Ns003145/h2_3Ns000546/h2_3Ns000251/h2_7Xm006986
sbi03430	Mismatch repair	3/1287	82/11396	0.996557	0.999993	h2_2Xm007328/h2_1Xm001756/h2_3Xm003862	h2_2Xm007328/h2_1Xm001756/h2_3Xm003862	sbi:8085883/sbi:8068670/sbi:8054699	3	1	h2_3Xm003862	2	h2_2Xm007328/h2_1Xm001756
sbi00510	N-Glycan biosynthesis	4/1287	105/11396	0.998378	0.999993	h2_3Ns001502/h2_7Ns004980/h2_7Xm005283/h2_4Ns002778	h2_3Ns001502/h2_7Ns004980/h2_7Xm005283/h2_4Ns002778	sbi:8081425/sbi:8067914/sbi:8069094/sbi:8056883	4	4	h2_3Ns001502/h2_7Ns004980/h2_7Xm005283/h2_4Ns002778	0
sbi04144	Endocytosis	24/1287	354/11396	0.998605	0.999993	h2_7Ns005597/novel.3881/h2_2Xm003048/novel.12770/h2_4Ns002851/h2_3Xm003524/h2_7Xm005541/h2_2Xm002121/h2_4Xm002613/h2_1Xm001759/h2_4Ns002416/novel.3836/h2_1Xm004624/h2_3Ns003855/h2_1Xm002078/h2_1Xm000254/h2_2Xm004942/h2_4Ns002410/h2_7Xm003526/h2_3Ns003873/h2_1Ns003217/h2_7Xm004864/h2_3Xm004273/h2_4Ns000466	h2_7Ns005597/-/h2_2Xm003048/-/h2_4Ns002851/h2_3Xm003524/h2_7Xm005541/h2_2Xm002121/h2_4Xm002613/h2_1Xm001759/h2_4Ns002416/-/h2_1Xm004624/h2_3Ns003855/h2_1Xm002078/h2_1Xm000254/h2_2Xm004942/h2_4Ns002410/h2_7Xm003526/h2_3Ns003873/h2_1Ns003217/h2_7Xm004864/h2_3Xm004273/h2_4Ns000466	sbi:8069198/sbi:8073187/sbi:8081755/sbi:8062892/sbi:8056480/sbi:8062160/sbi:8065100/sbi:8068245/sbi:8074234/sbi:8062892/sbi:8074234/sbi:8085735/sbi:8068987/sbi:8072553/sbi:8080948/sbi:8066585/sbi:8064470/sbi:8057776/sbi:8062413/sbi:8057776/sbi:8057776/sbi:8065077/sbi:8057776/sbi:8063406	24	13	novel.3881/novel.12770/h2_4Ns002851/h2_7Xm005541/h2_2Xm002121/h2_1Xm001759/novel.3836/h2_3Ns003855/h2_1Xm000254/h2_2Xm004942/h2_7Xm003526/h2_7Xm004864/h2_4Ns000466	11	h2_7Ns005597/h2_2Xm003048/h2_3Xm003524/h2_4Xm002613/h2_4Ns002416/h2_1Xm004624/h2_1Xm002078/h2_4Ns002410/h2_3Ns003873/h2_1Ns003217/h2_3Xm004273
sbi03013	Nucleocytoplasmic transport	18/1287	299/11396	0.999427	0.999993	h2_7Ns003783/h2_7Xm004621/h2_6Ns003782/h2_1Ns000567/h2_4Ns002765/h2_7Xm006800/h2_4Xm002509/h2_3Ns001409/h2_1Ns000457/h2_2Ns006324/h2_5Xm000505/h2_5Xm001955/h2_7Xm006678/h2_6Ns004150/h2_4Ns002750/h2_1Ns003808/h2_5Ns001929/h2_2Xm007943	h2_7Ns003783/h2_7Xm004621/h2_6Ns003782/h2_1Ns000567/h2_4Ns002765/h2_7Xm006800/h2_4Xm002509/h2_3Ns001409/h2_1Ns000457/h2_2Ns006324/h2_5Xm000505/h2_5Xm001955/h2_7Xm006678/h2_6Ns004150/h2_4Ns002750/h2_1Ns003808/h2_5Ns001929/h2_2Xm007943	sbi:8082248/sbi:8082248/sbi:8078925/sbi:8081004/sbi:8056867/sbi:8081751/sbi:8081751/sbi:8059116/sbi:110437059/sbi:8076521/sbi:8078817/sbi:110429832/sbi:8082248/sbi:8081751/sbi:8085268/sbi:8067925/sbi:8071866/sbi:8076521	18	9	h2_1Ns000567/h2_4Ns002765/h2_7Xm006800/h2_4Xm002509/h2_3Ns001409/h2_5Xm001955/h2_4Ns002750/h2_5Ns001929/h2_2Xm007943	9	h2_7Ns003783/h2_7Xm004621/h2_6Ns003782/h2_1Ns000457/h2_2Ns006324/h2_5Xm000505/h2_7Xm006678/h2_6Ns004150/h2_1Ns003808
sbi04120	Ubiquitin mediated proteolysis	23/1287	359/11396	0.999474	0.999993	h2_6Ns001430/h2_1Ns004316/novel.7710/h2_7Xm004831/h2_7Ns004970/h2_3Xm006769/h2_5Ns000281/h2_7Ns004965/h2_1Ns002835/h2_6Ns000952/novel.16309/h2_5Xm000550/h2_3Xm000723/novel.8932/h2_6Xm000734/h2_3Ns001745/h2_6Ns004844/h2_6Ns002981/h2_1Xm002390/h2_1Ns004813/h2_4Xm003933/h2_5Ns003490/novel.8131	h2_6Ns001430/h2_1Ns004316/-/h2_7Xm004831/h2_7Ns004970/h2_3Xm006769/h2_5Ns000281/h2_7Ns004965/h2_1Ns002835/h2_6Ns000952/-/h2_5Xm000550/h2_3Xm000723/-/h2_6Xm000734/h2_3Ns001745/h2_6Ns004844/h2_6Ns002981/h2_1Xm002390/h2_1Ns004813/h2_4Xm003933/h2_5Ns003490/-	sbi:8063786/sbi:8074577/sbi:8077009/sbi:8055007/sbi:8063786/sbi:8079969/sbi:8054623/sbi:8063786/sbi:8061339/sbi:110434648/sbi:8063786/sbi:8054623/sbi:8070408/sbi:8058142/sbi:8078973/sbi:110433916/sbi:8060700/sbi:8073960/sbi:8070528/sbi:8065286/sbi:8072612/sbi:8074154/sbi:8059292	23	17	h2_6Ns001430/h2_1Ns004316/novel.7710/h2_7Ns004970/h2_3Xm006769/h2_5Ns000281/h2_7Ns004965/h2_1Ns002835/novel.16309/h2_5Xm000550/h2_3Xm000723/h2_6Xm000734/h2_6Ns004844/h2_6Ns002981/h2_1Xm002390/h2_1Ns004813/novel.8131	6	h2_7Xm004831/h2_6Ns000952/novel.8932/h2_3Ns001745/h2_4Xm003933/h2_5Ns003490
sbi03022	Basal transcription factors	4/1287	119/11396	0.999576	0.999993	h2_3Ns002616/h2_5Xm003971/novel.753/novel.13815	h2_3Ns002616/h2_5Xm003971/-/-	sbi:8054955/sbi:8063057/sbi:8086107/sbi:8072575	4	4	h2_3Ns002616/h2_5Xm003971/novel.753/novel.13815	0
sbi03040	Spliceosome	30/1287	478/11396	0.999949	0.999993	novel.12234/novel.11568/h2_7Xm000589/h2_3Xm006602/h2_7Xm004300/h2_6Ns004705/h2_3Xm001961/h2_5Xm005652/h2_7Ns003681/h2_4Xm002613/novel.10193/novel.5417/h2_4Xm001802/h2_1Ns004385/h2_4Ns002416/h2_3Ns002854/h2_3Xm004418/h2_7Xm002936/novel.10071/h2_6Ns002601/h2_4Ns002410/h2_1Ns001232/h2_3Ns003873/h2_1Ns003217/novel.1617/unanchor000662/h2_1Xm002945/h2_5Ns001929/h2_3Xm004273/h2_7Xm007440	-/-/h2_7Xm000589/h2_3Xm006602/h2_7Xm004300/h2_6Ns004705/h2_3Xm001961/h2_5Xm005652/h2_7Ns003681/h2_4Xm002613/-/-/h2_4Xm001802/h2_1Ns004385/h2_4Ns002416/h2_3Ns002854/h2_3Xm004418/h2_7Xm002936/-/h2_6Ns002601/h2_4Ns002410/h2_1Ns001232/h2_3Ns003873/h2_1Ns003217/-/unanchor000662/h2_1Xm002945/h2_5Ns001929/h2_3Xm004273/h2_7Xm007440	sbi:8082304/sbi:8065977/sbi:8065093/sbi:8068671/sbi:8057452/sbi:8069247/sbi:8059125/sbi:8064256/sbi:8062407/sbi:8074234/sbi:8065977/sbi:8058939/sbi:8086033/sbi:8055974/sbi:8074234/sbi:8079637/sbi:8058939/sbi:8063540/sbi:8065609/sbi:110434668/sbi:8057776/sbi:8059125/sbi:8057776/sbi:8057776/sbi:8070895/sbi:8073514/sbi:8069245/sbi:8071866/sbi:8057776/sbi:8069247	30	15	novel.12234/novel.11568/h2_3Xm006602/h2_7Xm004300/h2_6Ns004705/h2_3Xm001961/h2_5Xm005652/novel.5417/h2_4Xm001802/h2_3Xm004418/h2_7Xm002936/h2_6Ns002601/novel.1617/h2_1Xm002945/h2_5Ns001929	15	h2_7Xm000589/h2_7Ns003681/h2_4Xm002613/novel.10193/h2_1Ns004385/h2_4Ns002416/h2_3Ns002854/novel.10071/h2_4Ns002410/h2_1Ns001232/h2_3Ns003873/h2_1Ns003217/unanchor000662/h2_3Xm004273/h2_7Xm007440
sbi03015	mRNA surveillance pathway	12/1287	282/11396	0.999993	0.999993	h2_1Xm003237/novel.6190/h2_5Ns002876/h2_6Xm005568/h2_5Xm004280/h2_6Ns004614/h2_1Ns004256/novel.16250/h2_4Ns003995/h2_1Xm004953/novel.15421/h2_7Ns004530	h2_1Xm003237/-/h2_5Ns002876/h2_6Xm005568/h2_5Xm004280/h2_6Ns004614/h2_1Ns004256/-/h2_4Ns003995/h2_1Xm004953/-/h2_7Ns004530	sbi:8055826/sbi:8069499/sbi:110437138/sbi:110434642/sbi:8061396/sbi:8078397/sbi:8063560/sbi:110432373/sbi:8061396/sbi:8063560/sbi:8069499/sbi:8065461	12	5	h2_6Xm005568/h2_5Xm004280/h2_1Ns004256/h2_4Ns003995/h2_1Xm004953	7	h2_1Xm003237/novel.6190/h2_5Ns002876/h2_6Ns004614/novel.16250/novel.15421/h2_7Ns004530

## Sheet: 129条Lc5-S2 vs. Lc5-S0
KEGGID	Description	GeneRatio	BgRatio	pvalue	padj	geneID	geneName	keggID	Count	Up	Up_Gene_id	Down	Down_Gene_id
sbi00900	Terpenoid backbone biosynthesis	38/1596	130/11440	4.27239e-06	0.000427244	h2_3Xm002521/h2_5Ns002854/h2_3Ns000028/h2_5Xm003297/h2_1Ns003906/novel.11839/h2_3Ns001960/h2_2Xm006386/h2_6Ns002563/h2_4Xm004100/h2_1Xm003535/novel.14586/h2_6Xm003421/h2_4Xm000999/h2_2Xm003144/novel.14196/novel.7171/h2_2Ns005300/h2_2Xm000597/h2_3Xm004737/h2_7Ns001314/h2_1Xm003385/novel.9609/h2_6Xm003848/h2_7Ns004926/h2_3Ns000086/h2_6Ns003049/h2_3Ns003993/h2_1Ns002525/h2_5Ns001671/h2_1Xm003331/h2_…	h2_3Xm002521/h2_5Ns002854/h2_3Ns000028/h2_5Xm003297/h2_1Ns003906/-/h2_3Ns001960/h2_2Xm006386/h2_6Ns002563/h2_4Xm004100/h2_1Xm003535/-/h2_6Xm003421/h2_4Xm000999/h2_2Xm003144/-/-/h2_2Ns005300/h2_2Xm000597/h2_3Xm004737/h2_7Ns001314/h2_1Xm003385/-/h2_6Xm003848/h2_7Ns004926/h2_3Ns000086/h2_6Ns003049/h2_3Ns003993/h2_1Ns002525/h2_5Ns001671/h2_1Xm003331/h2_3Ns005458/h2_4Ns003007/h2_3Xm005791/h2_7Xm000206…	sbi:8085832/sbi:8054742/sbi:110433457/sbi:8054742/sbi:8061092/sbi:8064304/sbi:8085832/sbi:8080492/sbi:8072432/sbi:8077981/sbi:8076958/sbi:8083094/sbi:8072432/sbi:8059949/sbi:8081719/sbi:8083094/sbi:8083094/sbi:8080492/sbi:8083449/sbi:8062447/sbi:110431000/sbi:8085126/sbi:8064304/sbi:8076034/sbi:8061614/sbi:8079086/sbi:8076034/sbi:8058935/sbi:8085126/sbi:8055486/sbi:8073597/sbi:8083094/sbi:1104318…	38	14	h2_3Xm002521/h2_5Ns002854/h2_5Xm003297/h2_1Ns003906/novel.11839/h2_3Ns001960/h2_1Xm003385/novel.9609/h2_7Ns004926/h2_3Ns000086/h2_1Ns002525/h2_3Ns005458/h2_3Xm005791/h2_2Xm008100	24	h2_3Ns000028/h2_2Xm006386/h2_6Ns002563/h2_4Xm004100/h2_1Xm003535/novel.14586/h2_6Xm003421/h2_4Xm000999/h2_2Xm003144/novel.14196/novel.7171/h2_2Ns005300/h2_2Xm000597/h2_3Xm004737/h2_7Ns001314/h2_6Xm003848/h2_6Ns003049/h2_3Ns003993/h2_5Ns001671/h2_1Xm003331/h2_4Ns003007/h2_7Xm000206/h2_7Ns001316/h2_4Xm003566
sbi00940	Phenylpropanoid biosynthesis	77/1596	339/11440	6.62394e-06	0.000427244	h2_6Xm000973/h2_5Xm000350/h2_7Ns003746/h2_5Xm003176/h2_2Xm001963/h2_7Xm004363/h2_3Xm002575/h2_7Xm003091/h2_2Xm001634/h2_7Ns000906/h2_1Ns003574/h2_7Ns001579/h2_5Ns001630/h2_1Ns001078/h2_2Xm001969/h2_5Xm004031/h2_3Ns003751/h2_7Ns003539/h2_6Ns003855/h2_2Xm006433/h2_3Xm004113/h2_4Ns001357/h2_2Xm003628/h2_7Ns002168/h2_1Ns000933/h2_1Xm001854/h2_2Xm007688/h2_4Ns001358/h2_7Ns005253/h2_2Ns006303/novel.590…	h2_6Xm000973/h2_5Xm000350/h2_7Ns003746/h2_5Xm003176/h2_2Xm001963/h2_7Xm004363/h2_3Xm002575/h2_7Xm003091/h2_2Xm001634/h2_7Ns000906/h2_1Ns003574/h2_7Ns001579/h2_5Ns001630/h2_1Ns001078/h2_2Xm001969/h2_5Xm004031/h2_3Ns003751/h2_7Ns003539/h2_6Ns003855/h2_2Xm006433/h2_3Xm004113/h2_4Ns001357/h2_2Xm003628/h2_7Ns002168/h2_1Ns000933/h2_1Xm001854/h2_2Xm007688/h2_4Ns001358/h2_7Ns005253/h2_2Ns006303/-/h2_2Ns0…	sbi:8061352/sbi:8086302/sbi:8086302/sbi:8063763/sbi:8078552/sbi:8071179/sbi:8074519/sbi:8068633/sbi:8062699/sbi:8086300/sbi:8067465/sbi:8061352/sbi:8079999/sbi:8083642/sbi:8078552/sbi:8065424/sbi:8085395/sbi:8071179/sbi:8067223/sbi:8061352/sbi:8085395/sbi:8080000/sbi:8084240/sbi:8068633/sbi:8068191/sbi:8083642/sbi:8076510/sbi:8071397/sbi:8058452/sbi:8066080/sbi:8061352/sbi:8078552/sbi:8055468/sbi…	77	64	h2_5Xm000350/h2_7Ns003746/h2_5Xm003176/h2_2Xm001963/h2_3Xm002575/h2_7Xm003091/h2_2Xm001634/h2_7Ns000906/h2_1Ns003574/h2_5Ns001630/h2_1Ns001078/h2_2Xm001969/h2_3Ns003751/h2_6Ns003855/h2_2Xm006433/h2_3Xm004113/h2_4Ns001357/h2_7Ns002168/h2_1Ns000933/h2_1Xm001854/h2_2Xm007688/h2_4Ns001358/h2_7Ns005253/h2_2Ns006303/h2_2Ns001085/h2_2Xm007736/h2_4Xm001592/h2_3Xm004630/h2_2Ns000821/h2_1Xm001707/h2_2Xm001…	13	h2_6Xm000973/h2_7Xm004363/h2_7Ns001579/h2_5Xm004031/h2_7Ns003539/h2_2Xm003628/novel.5906/h2_6Ns004266/h2_2Ns002707/h2_5Xm005171/h2_6Xm000325/h2_5Xm003070/h2_3Ns004695
sbi00073	Cutin, suberine and wax biosynthesis	22/1596	75/11440	0.000407725	0.0158	novel.3596/h2_2Xm002884/h2_7Xm002990/h2_4Xm000363/h2_1Xm002573/h2_2Xm003971/h2_7Xm002992/h2_2Xm004735/h2_3Xm000390/h2_6Xm004716/h2_3Xm004386/h2_2Ns001926/h2_5Xm002473/h2_1Ns001871/h2_1Ns001759/novel.2284/h2_2Ns001925/h2_2Xm002885/h2_2Xm005153/h2_4Ns003353/h2_3Xm000375/h2_6Xm003713	-/h2_2Xm002884/h2_7Xm002990/h2_4Xm000363/h2_1Xm002573/h2_2Xm003971/h2_7Xm002992/h2_2Xm004735/h2_3Xm000390/h2_6Xm004716/h2_3Xm004386/h2_2Ns001926/h2_5Xm002473/h2_1Ns001871/h2_1Ns001759/-/h2_2Ns001925/h2_2Xm002885/h2_2Xm005153/h2_4Ns003353/h2_3Xm000375/h2_6Xm003713	sbi:8067437/sbi:8062378/sbi:8065740/sbi:8062537/sbi:8067126/sbi:8072954/sbi:8065742/sbi:8075924/sbi:8072775/sbi:8065742/sbi:8058930/sbi:8062378/sbi:8055580/sbi:8067126/sbi:8067437/sbi:8067437/sbi:8062378/sbi:8062378/sbi:8073927/sbi:8082128/sbi:8072775/sbi:8073927	22	18	h2_2Xm002884/h2_4Xm000363/h2_1Xm002573/h2_2Xm003971/h2_7Xm002992/h2_2Xm004735/h2_3Xm000390/h2_2Ns001926/h2_5Xm002473/h2_1Ns001871/h2_1Ns001759/novel.2284/h2_2Ns001925/h2_2Xm002885/h2_2Xm005153/h2_4Ns003353/h2_3Xm000375/h2_6Xm003713	4	novel.3596/h2_7Xm002990/h2_6Xm004716/h2_3Xm004386
sbi04075	Plant hormone signal transduction	91/1596	468/11440	0.000489923	0.0158	h2_7Xm002952/novel.5962/h2_1Xm001736/h2_4Ns003211/h2_1Ns000978/h2_4Ns002439/h2_2Ns003189/h2_4Xm002646/h2_5Xm002396/h2_2Ns006181/h2_2Xm004099/h2_5Ns000256/novel.8571/h2_4Ns000236/h2_7Ns003423/h2_5Ns000694/novel.8582/h2_7Xm004525/h2_4Xm002935/h2_3Ns002963/h2_5Ns000257/h2_5Xm001109/h2_1Ns002079/h2_4Ns000562/h2_7Ns004555/h2_3Xm003512/unanchor000776/novel.16008/h2_2Ns001878/h2_5Xm006117/h2_5Xm001108/h…	h2_7Xm002952/-/h2_1Xm001736/h2_4Ns003211/h2_1Ns000978/h2_4Ns002439/h2_2Ns003189/h2_4Xm002646/h2_5Xm002396/h2_2Ns006181/h2_2Xm004099/h2_5Ns000256/-/h2_4Ns000236/h2_7Ns003423/h2_5Ns000694/-/h2_7Xm004525/h2_4Xm002935/h2_3Ns002963/h2_5Ns000257/h2_5Xm001109/h2_1Ns002079/h2_4Ns000562/h2_7Ns004555/h2_3Xm003512/unanchor000776/-/h2_2Ns001878/h2_5Xm006117/h2_5Xm001108/h2_3Xm004320/h2_6Xm004595/h2_3Ns003915…	sbi:8066280/sbi:8063415/sbi:8071295/sbi:8077075/sbi:8071295/sbi:8084948/sbi:110436350/sbi:8084948/sbi:8054565/sbi:8076517/sbi:110436350/sbi:8069801/sbi:8078161/sbi:8056746/sbi:8068536/sbi:8070109/sbi:8078161/sbi:8079408/sbi:8056866/sbi:8061070/sbi:8069801/sbi:8070109/sbi:8065860/sbi:8060004/sbi:8063814/sbi:110433889/sbi:110433966/sbi:8066280/sbi:8059110/sbi:8084611/sbi:8076648/sbi:8058897/sbi:807…	91	51	h2_7Xm002952/h2_1Xm001736/h2_4Ns003211/h2_1Ns000978/h2_4Ns002439/h2_2Ns003189/h2_4Xm002646/h2_5Xm002396/h2_2Ns006181/h2_2Xm004099/h2_5Ns000694/h2_3Ns002963/h2_5Xm001109/h2_7Ns004555/h2_3Xm003512/novel.16008/h2_2Ns001878/h2_5Xm006117/h2_5Xm001108/h2_3Xm004320/h2_6Xm004595/h2_3Ns003915/h2_1Ns003752/h2_7Xm005407/h2_5Ns000693/h2_3Xm004399/h2_5Xm003948/h2_3Xm003228/h2_5Ns002314/h2_5Ns001998/h2_5Xm0026…	40	novel.5962/h2_5Ns000256/novel.8571/h2_4Ns000236/h2_7Ns003423/novel.8582/h2_7Xm004525/h2_4Xm002935/h2_5Ns000257/h2_1Ns002079/h2_4Ns000562/unanchor000776/h2_3Ns004011/h2_3Xm004595/novel.14805/h2_3Ns004183/h2_3Ns001127/h2_1Ns000979/h2_2Xm004162/h2_2Ns003251/h2_4Xm003519/h2_7Xm002386/h2_3Ns005128/h2_1Ns001171/h2_3Ns002708/h2_2Xm003567/h2_5Xm003263/h2_3Xm001870/h2_4Ns003366/h2_4Xm000259/h2_2Ns005522/h…
sbi00906	Carotenoid biosynthesis	18/1596	58/11440	0.000638067	0.0164621	h2_4Ns003400/h2_7Xm006438/h2_5Xm002969/h2_6Xm003982/h2_6Ns003295/h2_4Xm003553/h2_5Ns000393/h2_5Ns005092/h2_6Ns002084/h2_5Xm004470/h2_5Ns003917/h2_5Ns002521/h2_6Xm003025/h2_6Ns004499/h2_5Xm004250/h2_4Xm003749/h2_6Xm005474/h2_6Xm003979	h2_4Ns003400/h2_7Xm006438/h2_5Xm002969/h2_6Xm003982/h2_6Ns003295/h2_4Xm003553/h2_5Ns000393/h2_5Ns005092/h2_6Ns002084/h2_5Xm004470/h2_5Ns003917/h2_5Ns002521/h2_6Xm003025/h2_6Ns004499/h2_5Xm004250/h2_4Xm003749/h2_6Xm005474/h2_6Xm003979	sbi:110436156/sbi:110432873/sbi:8083090/sbi:110434687/sbi:110434687/sbi:110436156/sbi:8062208/sbi:8085716/sbi:8077659/sbi:8062208/sbi:8062208/sbi:8083090/sbi:8077659/sbi:8055312/sbi:8077239/sbi:8085716/sbi:8055312/sbi:8073163	18	10	h2_4Ns003400/h2_7Xm006438/h2_5Xm002969/h2_5Ns000393/h2_5Ns005092/h2_5Xm004470/h2_5Ns003917/h2_5Ns002521/h2_5Xm004250/h2_4Xm003749	8	h2_6Xm003982/h2_6Ns003295/h2_4Xm003553/h2_6Ns002084/h2_6Xm003025/h2_6Ns004499/h2_6Xm005474/h2_6Xm003979
sbi00999	Biosynthesis of various plant secondary metabolites	37/1596	159/11440	0.000988401	0.0212506	novel.6451/h2_5Ns004074/h2_2Xm004949/h2_2Ns000941/h2_2Ns005454/novel.705/h2_4Xm000777/h2_4Xm003012/h2_7Xm002056/h2_2Xm001784/h2_4Xm000776/h2_6Xm003744/h2_2Xm004224/h2_1Xm000970/h2_5Ns003126/h2_3Xm000845/novel.6235/h2_6Ns002057/h2_5Xm004632/h2_3Xm005213/h2_5Xm004639/h2_6Xm003009/h2_3Ns000433/h2_6Ns002942/h2_4Xm003011/h2_3Ns003796/h2_1Ns003142/h2_7Xm006173/h2_7Xm003095/h2_3Xm005205/h2_7Ns000475/h2_…	-/h2_5Ns004074/h2_2Xm004949/h2_2Ns000941/h2_2Ns005454/-/h2_4Xm000777/h2_4Xm003012/h2_7Xm002056/h2_2Xm001784/h2_4Xm000776/h2_6Xm003744/h2_2Xm004224/h2_1Xm000970/h2_5Ns003126/h2_3Xm000845/-/h2_6Ns002057/h2_5Xm004632/h2_3Xm005213/h2_5Xm004639/h2_6Xm003009/h2_3Ns000433/h2_6Ns002942/h2_4Xm003011/h2_3Ns003796/h2_1Ns003142/h2_7Xm006173/h2_7Xm003095/h2_3Xm005205/h2_7Ns000475/h2_6Ns002943/h2_2Ns003322/h2_…	sbi:8082425/sbi:110437359/sbi:8064486/sbi:8077509/sbi:110436329/sbi:110432520/sbi:8062935/sbi:8067457/sbi:110430107/sbi:8077509/sbi:110432056/sbi:110433826/sbi:110436329/sbi:8060703/sbi:110432520/sbi:8061167/sbi:8076731/sbi:8060304/sbi:110437359/sbi:8082425/sbi:110431790/sbi:8060304/sbi:8061167/sbi:110433826/sbi:8067457/sbi:8082425/sbi:110430318/sbi:110430107/sbi:110429730/sbi:8082425/sbi:8064596…	37	17	h2_5Ns004074/h2_2Ns005454/novel.705/h2_4Xm000777/h2_7Xm002056/h2_4Xm000776/h2_3Xm000845/h2_6Ns002057/h2_5Xm004632/h2_5Xm004639/h2_6Xm003009/h2_3Ns003796/h2_7Xm003095/h2_3Xm005214/h2_5Xm004638/novel.14701/h2_2Ns005045	20	novel.6451/h2_2Xm004949/h2_2Ns000941/h2_4Xm003012/h2_2Xm001784/h2_6Xm003744/h2_2Xm004224/h2_1Xm000970/h2_5Ns003126/novel.6235/h2_3Xm005213/h2_3Ns000433/h2_6Ns002942/h2_4Xm003011/h2_1Ns003142/h2_7Xm006173/h2_3Xm005205/h2_7Ns000475/h2_6Ns002943/h2_2Ns003322
sbi00250	Alanine, aspartate and glutamate metabolism	31/1596	129/11440	0.00141956	0.0261605	h2_6Xm002278/h2_5Xm002092/h2_6Ns001280/h2_2Xm006486/h2_5Ns001681/h2_4Ns001407/h2_3Xm004539/h2_2Ns005358/h2_6Xm004238/h2_4Ns003280/h2_2Ns002733/h2_4Ns002283/h2_2Ns004067/h2_3Ns004117/h2_3Ns002675/h2_2Xm006483/h2_4Ns003295/novel.12639/h2_3Xm003406/h2_2Xm003652/h2_4Ns003322/h2_1Xm003929/h2_6Ns002211/h2_5Ns004520/h2_5Xm000412/h2_1Ns002628/h2_2Xm004878/h2_1Ns003043/h2_2Ns005359/h2_7Xm000209/h2_2Ns0044…	h2_6Xm002278/h2_5Xm002092/h2_6Ns001280/h2_2Xm006486/h2_5Ns001681/h2_4Ns001407/h2_3Xm004539/h2_2Ns005358/h2_6Xm004238/h2_4Ns003280/h2_2Ns002733/h2_4Ns002283/h2_2Ns004067/h2_3Ns004117/h2_3Ns002675/h2_2Xm006483/h2_4Ns003295/-/h2_3Xm003406/h2_2Xm003652/h2_4Ns003322/h2_1Xm003929/h2_6Ns002211/h2_5Ns004520/h2_5Xm000412/h2_1Ns002628/h2_2Xm004878/h2_1Ns003043/h2_2Ns005359/h2_7Xm000209/h2_2Ns004410	sbi:8069937/sbi:8067575/sbi:8069937/sbi:8079595/sbi:8067575/sbi:8070372/sbi:8060995/sbi:8079595/sbi:110434374/sbi:8082030/sbi:110432565/sbi:110430248/sbi:8055934/sbi:8060995/sbi:8068026/sbi:8079595/sbi:8059802/sbi:110435098/sbi:8068026/sbi:110432565/sbi:8059808/sbi:8064129/sbi:8060995/sbi:110433762/sbi:8063302/sbi:8086129/sbi:8055934/sbi:8058504/sbi:8079595/sbi:8085236/sbi:8072343	31	16	h2_5Xm002092/h2_5Ns001681/h2_4Ns001407/h2_6Xm004238/h2_4Ns003280/h2_4Ns002283/h2_2Ns004067/h2_4Ns003295/novel.12639/h2_4Ns003322/h2_1Xm003929/h2_5Xm000412/h2_1Ns002628/h2_2Xm004878/h2_1Ns003043/h2_2Ns004410	15	h2_6Xm002278/h2_6Ns001280/h2_2Xm006486/h2_3Xm004539/h2_2Ns005358/h2_2Ns002733/h2_3Ns004117/h2_3Ns002675/h2_2Xm006483/h2_3Xm003406/h2_2Xm003652/h2_6Ns002211/h2_5Ns004520/h2_2Ns005359/h2_7Xm000209
sbi00909	Sesquiterpenoid and triterpenoid biosynthesis	10/1596	26/11440	0.00171061	0.0275835	h2_6Ns001422/novel.15623/h2_5Xm005491/h2_6Xm002419/h2_6Ns001421/h2_4Ns002722/h2_5Ns004721/novel.14587/h2_7Ns002405/h2_4Xm003566	h2_6Ns001422/-/h2_5Xm005491/h2_6Xm002419/h2_6Ns001421/h2_4Ns002722/h2_5Ns004721/-/h2_7Ns002405/h2_4Xm003566	sbi:110434442/sbi:8061131/sbi:8061131/sbi:110434442/sbi:110434442/sbi:8056854/sbi:8061131/sbi:8062668/sbi:8063842/sbi:8082002	10	6	novel.15623/h2_5Xm005491/h2_4Ns002722/h2_5Ns004721/novel.14587/h2_7Ns002405	4	h2_6Ns001422/h2_6Xm002419/h2_6Ns001421/h2_4Xm003566
sbi00910	Nitrogen metabolism	17/1596	60/11440	0.00269732	0.0386616	h2_6Xm000871/h2_6Ns000236/h2_6Xm004599/h2_6Xm004238/h2_6Ns003770/h2_2Xm002225/h2_5Ns002601/h2_2Ns004067/h2_3Ns002675/h2_2Xm003999/h2_2Ns001318/h2_6Ns003834/h2_3Xm003406/h2_5Ns004520/h2_7Ns000907/h2_2Xm004878/h2_5Xm003419	h2_6Xm000871/h2_6Ns000236/h2_6Xm004599/h2_6Xm004238/h2_6Ns003770/h2_2Xm002225/h2_5Ns002601/h2_2Ns004067/h2_3Ns002675/h2_2Xm003999/h2_2Ns001318/h2_6Ns003834/h2_3Xm003406/h2_5Ns004520/h2_7Ns000907/h2_2Xm004878/h2_5Xm003419	sbi:8083522/sbi:8083522/sbi:8075200/sbi:110434374/sbi:8075200/sbi:8073135/sbi:110432850/sbi:8055934/sbi:8068026/sbi:8075274/sbi:8073135/sbi:8078943/sbi:8068026/sbi:110433762/sbi:8080665/sbi:8055934/sbi:8058646	17	5	h2_6Xm004238/h2_5Ns002601/h2_2Ns004067/h2_7Ns000907/h2_2Xm004878	12	h2_6Xm000871/h2_6Ns000236/h2_6Xm004599/h2_6Ns003770/h2_2Xm002225/h2_3Ns002675/h2_2Xm003999/h2_2Ns001318/h2_6Ns003834/h2_3Xm003406/h2_5Ns004520/h2_5Xm003419
sbi00500	Starch and sucrose metabolism	66/1596	343/11440	0.00358568	0.0456466	novel.6451/h2_5Ns004074/h2_5Xm005628/h2_2Xm004949/h2_1Ns001112/h2_7Xm000923/h2_2Ns001254/novel.705/h2_4Xm000777/h2_4Xm003012/h2_4Xm000776/h2_2Ns002211/h2_5Ns005459/h2_7Xm000909/h2_7Xm002067/h2_5Ns003126/h2_6Xm005589/h2_7Xm000907/novel.6235/h2_7Ns001934/h2_3Ns003954/h2_5Xm004632/h2_3Xm003607/h2_3Xm005213/h2_5Xm004639/h2_5Ns004140/h2_7Ns001221/h2_1Ns003779/h2_2Xm002675/h2_2Ns001702/h2_4Xm003011/h2_…	-/h2_5Ns004074/h2_5Xm005628/h2_2Xm004949/h2_1Ns001112/h2_7Xm000923/h2_2Ns001254/-/h2_4Xm000777/h2_4Xm003012/h2_4Xm000776/h2_2Ns002211/h2_5Ns005459/h2_7Xm000909/h2_7Xm002067/h2_5Ns003126/h2_6Xm005589/h2_7Xm000907/-/h2_7Ns001934/h2_3Ns003954/h2_5Xm004632/h2_3Xm003607/h2_3Xm005213/h2_5Xm004639/h2_5Ns004140/h2_7Ns001221/h2_1Ns003779/h2_2Xm002675/h2_2Ns001702/h2_4Xm003011/h2_3Ns003796/h2_1Ns003142/-/h…	sbi:8082425/sbi:110437359/sbi:8063704/sbi:8064486/sbi:8085013/sbi:8077078/sbi:8072271/sbi:110432520/sbi:8062935/sbi:8067457/sbi:110432056/sbi:8084089/sbi:110434887/sbi:8077078/sbi:110430978/sbi:110432520/sbi:8082723/sbi:8077078/sbi:8076731/sbi:8081295/sbi:8060105/sbi:110437359/sbi:8069810/sbi:8082425/sbi:110431790/sbi:110431626/sbi:110430978/sbi:8067517/sbi:8077078/sbi:8077078/sbi:8067457/sbi:808…	66	34	h2_5Ns004074/h2_5Xm005628/h2_7Xm000923/novel.705/h2_4Xm000777/h2_4Xm000776/h2_5Ns005459/h2_7Xm000909/h2_6Xm005589/h2_7Xm000907/h2_7Ns001934/h2_5Xm004632/h2_5Xm004639/h2_5Ns004140/h2_1Ns003779/h2_3Ns003796/novel.14751/h2_1Xm004376/h2_5Xm002499/h2_4Ns002878/h2_2Ns001598/h2_7Ns002095/h2_4Ns000731/h2_7Ns000675/h2_7Ns000484/h2_1Ns002389/h2_1Xm002144/h2_5Ns004141/h2_3Xm005214/h2_2Ns003683/h2_7Xm002813/…	32	novel.6451/h2_2Xm004949/h2_1Ns001112/h2_2Ns001254/h2_4Xm003012/h2_2Ns002211/h2_7Xm002067/h2_5Ns003126/novel.6235/h2_3Ns003954/h2_3Xm003607/h2_3Xm005213/h2_7Ns001221/h2_2Xm002675/h2_2Ns001702/h2_4Xm003011/h2_1Ns003142/h2_2Xm003268/novel.3720/novel.8846/novel.2005/h2_7Ns005449/novel.2855/h2_4Xm002934/h2_3Xm005205/h2_4Xm001294/h2_7Ns000682/h2_4Ns000981/h2_3Xm004366/h2_1Xm004384/h2_4Xm003036/novel.43…
sbi00196	Photosynthesis - antenna proteins	15/1596	52/11440	0.00389235	0.0456466	novel.11585/h2_7Xm002932/h2_7Xm002931/h2_1Xm005294/h2_1Ns003460/h2_5Xm005489/novel.2883/h2_5Ns004717/h2_5Xm004172/h2_6Ns001241/h2_5Ns004719/h2_5Ns003399/h2_5Xm005490/h2_1Ns003461/h2_5Ns002480	-/h2_7Xm002932/h2_7Xm002931/h2_1Xm005294/h2_1Ns003460/h2_5Xm005489/-/h2_5Ns004717/h2_5Xm004172/h2_6Ns001241/h2_5Ns004719/h2_5Ns003399/h2_5Xm005490/h2_1Ns003461/h2_5Ns002480	sbi:8082496/sbi:8074608/sbi:8074608/sbi:8074608/sbi:8082204/sbi:8074608/sbi:8057152/sbi:8074608/sbi:8082204/sbi:8082496/sbi:8074608/sbi:8062994/sbi:8074608/sbi:8082496/sbi:110437218	15	13	novel.11585/h2_7Xm002932/h2_7Xm002931/h2_1Xm005294/h2_1Ns003460/h2_5Xm005489/h2_5Ns004717/h2_5Xm004172/h2_6Ns001241/h2_5Ns004719/h2_5Xm005490/h2_1Ns003461/h2_5Ns002480	2	novel.2883/h2_5Ns003399
sbi00460	Cyanoamino acid metabolism	33/1596	152/11440	0.00574519	0.0617608	novel.6451/h2_5Ns004074/h2_2Xm006486/h2_2Ns000026/h2_2Xm004949/h2_2Xm000094/novel.705/h2_4Xm000777/h2_4Xm003012/h2_2Ns005358/h2_4Xm000776/h2_5Ns003126/h2_5Ns003175/novel.6235/h2_3Ns003612/h2_4Xm001056/h2_5Xm004632/h2_3Xm005213/h2_2Xm006483/h2_2Xm000085/h2_5Xm004639/h2_7Ns005256/h2_4Ns000752/h2_6Ns002759/h2_4Xm003011/h2_3Ns003796/h2_1Ns003142/h2_3Xm005205/h2_3Xm005214/h2_2Ns005359/h2_5Xm004638/nov…	-/h2_5Ns004074/h2_2Xm006486/h2_2Ns000026/h2_2Xm004949/h2_2Xm000094/-/h2_4Xm000777/h2_4Xm003012/h2_2Ns005358/h2_4Xm000776/h2_5Ns003126/h2_5Ns003175/-/h2_3Ns003612/h2_4Xm001056/h2_5Xm004632/h2_3Xm005213/h2_2Xm006483/h2_2Xm000085/h2_5Xm004639/h2_7Ns005256/h2_4Ns000752/h2_6Ns002759/h2_4Xm003011/h2_3Ns003796/h2_1Ns003142/h2_3Xm005205/h2_3Xm005214/h2_2Ns005359/h2_5Xm004638/-/h2_6Ns002760	sbi:8082425/sbi:110437359/sbi:8079595/sbi:8066013/sbi:8064486/sbi:8066013/sbi:110432520/sbi:8062935/sbi:8067457/sbi:8079595/sbi:110432056/sbi:110432520/sbi:8066013/sbi:8076731/sbi:8061413/sbi:110437606/sbi:110437359/sbi:8082425/sbi:8079595/sbi:8066013/sbi:110431790/sbi:8069366/sbi:110437606/sbi:8074792/sbi:8067457/sbi:8082425/sbi:110430318/sbi:8082425/sbi:8082425/sbi:8079595/sbi:110437359/sbi:808…	33	13	h2_5Ns004074/h2_2Xm000094/novel.705/h2_4Xm000777/h2_4Xm000776/h2_5Xm004632/h2_2Xm000085/h2_5Xm004639/h2_6Ns002759/h2_3Ns003796/h2_3Xm005214/h2_5Xm004638/novel.14701	20	novel.6451/h2_2Xm006486/h2_2Ns000026/h2_2Xm004949/h2_4Xm003012/h2_2Ns005358/h2_5Ns003126/h2_5Ns003175/novel.6235/h2_3Ns003612/h2_4Xm001056/h2_3Xm005213/h2_2Xm006483/h2_7Ns005256/h2_4Ns000752/h2_4Xm003011/h2_1Ns003142/h2_3Xm005205/h2_2Ns005359/h2_6Ns002760
sbi00290	Valine, leucine and isoleucine biosynthesis	15/1596	55/11440	0.00689641	0.0684336	h2_2Xm007608/h2_4Ns002721/novel.3730/h2_4Xm000853/h2_6Ns001062/h2_2Xm005156/h2_6Ns003466/h2_2Ns004257/h2_5Xm007017/h2_5Xm001903/novel.5672/novel.794/h2_3Ns000069/h2_3Xm000182/novel.16702	h2_2Xm007608/h2_4Ns002721/-/h2_4Xm000853/h2_6Ns001062/h2_2Xm005156/h2_6Ns003466/h2_2Ns004257/h2_5Xm007017/h2_5Xm001903/-/-/h2_3Ns000069/h2_3Xm000182/-	sbi:8055458/sbi:110435962/sbi:8056510/sbi:8062907/sbi:8055065/sbi:8064642/sbi:8056085/sbi:8064642/sbi:110435962/sbi:8085635/sbi:8055065/sbi:8083782/sbi:8055458/sbi:8055458/sbi:8055065	15	10	h2_2Xm007608/h2_4Ns002721/novel.3730/h2_4Xm000853/h2_2Xm005156/h2_2Ns004257/h2_5Xm001903/novel.794/h2_3Ns000069/h2_3Xm000182	5	h2_6Ns001062/h2_6Ns003466/h2_5Xm007017/novel.5672/novel.16702
sbi00230	Purine metabolism	41/1596	203/11440	0.00848934	0.0782232	novel.12241/h2_7Xm001859/h2_3Xm004539/h2_3Xm002048/h2_1Ns001780/h2_4Ns002964/h2_5Ns005533/h2_4Xm004253/h2_6Ns001233/novel.14200/h2_7Ns005118/h2_4Xm002180/h2_3Ns004117/h2_7Xm002553/h2_5Xm004227/novel.15903/h2_3Ns004787/h2_7Xm006015/h2_5Ns005034/h2_4Ns003295/h2_4Ns001668/h2_1Xm002843/h2_5Xm005960/h2_5Ns000799/h2_4Ns002336/h2_6Ns002211/h2_7Xm004933/novel.9559/h2_3Ns004051/novel.11230/h2_7Ns000675/h2…	-/h2_7Xm001859/h2_3Xm004539/h2_3Xm002048/h2_1Ns001780/h2_4Ns002964/h2_5Ns005533/h2_4Xm004253/h2_6Ns001233/-/h2_7Ns005118/h2_4Xm002180/h2_3Ns004117/h2_7Xm002553/h2_5Xm004227/-/h2_3Ns004787/h2_7Xm006015/h2_5Ns005034/h2_4Ns003295/h2_4Ns001668/h2_1Xm002843/h2_5Xm005960/h2_5Ns000799/h2_4Ns002336/h2_6Ns002211/h2_7Xm004933/-/h2_3Ns004051/-/h2_7Ns000675/h2_7Ns004102/h2_6Ns001213/h2_7Ns000682/h2_6Xm001975…	sbi:110436684/sbi:8083035/sbi:8060995/sbi:8084329/sbi:8079613/sbi:8081871/sbi:8067632/sbi:8067632/sbi:8070903/sbi:8084665/sbi:8069395/sbi:8082317/sbi:8060995/sbi:8083035/sbi:8074182/sbi:8084665/sbi:8071173/sbi:8069395/sbi:8054525/sbi:8059802/sbi:110436684/sbi:110434890/sbi:8054525/sbi:8074301/sbi:8080457/sbi:8060995/sbi:8060373/sbi:8084665/sbi:110433901/sbi:8059277/sbi:8069051/sbi:8060373/sbi:110…	41	24	novel.12241/h2_7Xm001859/h2_4Ns002964/h2_5Ns005533/h2_6Ns001233/novel.14200/h2_5Xm004227/h2_4Ns003295/h2_4Ns001668/h2_1Xm002843/h2_5Ns000799/h2_4Ns002336/h2_7Xm004933/h2_3Ns004051/novel.11230/h2_7Ns000675/h2_7Ns004102/h2_6Ns001213/h2_6Xm001975/h2_2Ns003745/h2_3Xm004472/h2_1Ns003043/h2_1Ns003074/h2_5Ns003876	17	h2_3Xm004539/h2_3Xm002048/h2_1Ns001780/h2_4Xm004253/h2_7Ns005118/h2_4Xm002180/h2_3Ns004117/h2_7Xm002553/novel.15903/h2_3Ns004787/h2_7Xm006015/h2_5Ns005034/h2_5Xm005960/h2_6Ns002211/novel.9559/h2_7Ns000682/h2_4Xm004425
sbi00010	Glycolysis / Gluconeogenesis	63/1596	339/11440	0.00953589	0.0819019	novel.7963/h2_5Ns002007/h2_4Xm002739/h2_2Ns003398/h2_1Ns002903/h2_7Xm004917/novel.7055/novel.5792/h2_3Xm004485/novel.11681/novel.6544/h2_3Xm001680/h2_2Xm004299/h2_4Xm001495/h2_7Ns005048/h2_6Xm005409/h2_4Xm000562/h2_2Xm007475/novel.2072/h2_4Ns002200/h2_4Xm000351/h2_3Xm003128/h2_7Xm007419/novel.1592/h2_2Xm004899/h2_6Xm004054/h2_1Xm003761/h2_3Xm003607/h2_2Xm004390/h2_5Ns001269/h2_4Xm001428/h2_2Xm004…	-/h2_5Ns002007/h2_4Xm002739/h2_2Ns003398/h2_1Ns002903/h2_7Xm004917/-/-/h2_3Xm004485/-/-/h2_3Xm001680/h2_2Xm004299/h2_4Xm001495/h2_7Ns005048/h2_6Xm005409/h2_4Xm000562/h2_2Xm007475/-/h2_4Ns002200/h2_4Xm000351/h2_3Xm003128/h2_7Xm007419/-/h2_2Xm004899/h2_6Xm004054/h2_1Xm003761/h2_3Xm003607/h2_2Xm004390/h2_5Ns001269/h2_4Xm001428/h2_2Xm004389/h2_5Ns002140/h2_1Ns003191/-/h2_5Xm000721/-/h2_2Ns005305/h2_4…	sbi:8058978/sbi:8075824/sbi:110433065/sbi:110435065/sbi:8085529/sbi:8082275/sbi:8069314/sbi:8078880/sbi:110433572/sbi:8075677/sbi:8078880/sbi:8075118/sbi:110435065/sbi:8073648/sbi:110431217/sbi:8059611/sbi:8056731/sbi:8084715/sbi:8061760/sbi:8083998/sbi:8078880/sbi:8061808/sbi:8081917/sbi:8060801/sbi:8083334/sbi:8071788/sbi:8061761/sbi:8069810/sbi:8073561/sbi:8073648/sbi:8079744/sbi:8073561/sbi:8…	63	38	novel.7963/h2_2Ns003398/h2_1Ns002903/novel.11681/h2_3Xm001680/h2_2Xm004299/h2_6Xm005409/h2_4Xm000562/h2_2Xm007475/novel.2072/h2_3Xm003128/h2_7Xm007419/novel.1592/h2_2Xm004899/h2_6Xm004054/h2_1Xm003761/h2_2Xm004390/h2_4Xm001428/h2_2Xm004389/h2_1Ns003191/h2_5Xm000721/novel.3104/h2_2Ns005305/h2_4Ns003448/h2_3Xm000498/h2_4Ns004015/h2_1Ns003082/novel.14751/h2_4Xm003619/h2_4Ns001125/h2_2Xm007495/h2_2Xm…	25	h2_5Ns002007/h2_4Xm002739/h2_7Xm004917/novel.7055/novel.5792/h2_3Xm004485/novel.6544/h2_4Xm001495/h2_7Ns005048/h2_4Ns002200/h2_4Xm000351/h2_3Xm003607/h2_5Ns001269/h2_5Ns002140/novel.7297/h2_5Ns000849/novel.261/h2_7Ns004085/novel.3659/novel.10325/novel.8445/novel.2855/h2_1Ns002425/h2_2Ns001847/novel.6074
sbi00511	Other glycan degradation	13/1596	47/11440	0.0101584	0.0819019	h2_4Xm002962/novel.8281/h2_1Ns002181/h2_4Xm001281/h2_5Xm005947/h2_1Ns000580/h2_1Xm001783/h2_1Ns001010/h2_7Ns003406/h2_4Ns000962/h2_1Xm004617/h2_2Ns001988/h2_2Ns002466	h2_4Xm002962/-/h2_1Ns002181/h2_4Xm001281/h2_5Xm005947/h2_1Ns000580/h2_1Xm001783/h2_1Ns001010/h2_7Ns003406/h2_4Ns000962/h2_1Xm004617/h2_2Ns001988/h2_2Ns002466	sbi:8085291/sbi:8083737/sbi:8155699/sbi:8057162/sbi:8083152/sbi:8067346/sbi:8083862/sbi:8083862/sbi:8064369/sbi:8057162/sbi:8068989/sbi:8056382/sbi:8083862	13	7	novel.8281/h2_5Xm005947/h2_1Ns000580/h2_1Xm001783/h2_1Ns001010/h2_7Ns003406/h2_2Ns001988	6	h2_4Xm002962/h2_1Ns002181/h2_4Xm001281/h2_4Ns000962/h2_1Xm004617/h2_2Ns002466
sbi00053	Ascorbate and aldarate metabolism	30/1596	141/11440	0.0109137	0.0828154	h2_6Xm005779/novel.5792/novel.6544/h2_4Ns000564/h2_7Ns003373/novel.2072/h2_7Xm004086/h2_4Xm000351/h2_7Ns003946/h2_2Xm004899/h2_1Xm003761/h2_4Xm001428/h2_4Xm000878/h2_1Ns003191/h2_2Xm001607/h2_6Xm004002/h2_2Xm004116/h2_7Ns003212/h2_7Xm004738/h2_7Xm005318/h2_4Ns001125/h2_7Xm004777/h2_1Xm003986/h2_6Xm002085/novel.10310/h2_5Xm004704/h2_7Ns003913/h2_7Xm003455/h2_7Xm003795/h2_5Ns002980	h2_6Xm005779/-/-/h2_4Ns000564/h2_7Ns003373/-/h2_7Xm004086/h2_4Xm000351/h2_7Ns003946/h2_2Xm004899/h2_1Xm003761/h2_4Xm001428/h2_4Xm000878/h2_1Ns003191/h2_2Xm001607/h2_6Xm004002/h2_2Xm004116/h2_7Ns003212/h2_7Xm004738/h2_7Xm005318/h2_4Ns001125/h2_7Xm004777/h2_1Xm003986/h2_6Xm002085/-/h2_5Xm004704/h2_7Ns003913/h2_7Xm003455/h2_7Xm003795/h2_5Ns002980	sbi:8064261/sbi:8078880/sbi:8078880/sbi:110436990/sbi:8068565/sbi:8061760/sbi:110436954/sbi:8078880/sbi:110431002/sbi:8083334/sbi:8061761/sbi:8079744/sbi:110436990/sbi:8061761/sbi:8077530/sbi:8073853/sbi:8080310/sbi:110436954/sbi:8076887/sbi:8065566/sbi:8079744/sbi:110431002/sbi:8064152/sbi:8065667/sbi:8064261/sbi:110436990/sbi:8076742/sbi:8081349/sbi:8057994/sbi:8058966	30	19	h2_6Xm005779/h2_4Ns000564/h2_7Ns003373/novel.2072/h2_7Ns003946/h2_2Xm004899/h2_1Xm003761/h2_4Xm001428/h2_4Xm000878/h2_1Ns003191/h2_2Xm004116/h2_7Xm004738/h2_7Xm005318/h2_4Ns001125/h2_7Xm004777/h2_5Xm004704/h2_7Ns003913/h2_7Xm003795/h2_5Ns002980	11	novel.5792/novel.6544/h2_7Xm004086/h2_4Xm000351/h2_2Xm001607/h2_6Xm004002/h2_7Ns003212/h2_1Xm003986/h2_6Xm002085/novel.10310/h2_7Xm003455
sbi00030	Pentose phosphate pathway	28/1596	133/11440	0.0156042	0.11183	h2_1Ns004007/h2_7Xm004917/h2_3Xm004485/novel.11681/h2_4Xm001495/h2_5Ns003023/novel.9983/h2_6Xm004054/h2_4Xm003377/h2_2Xm004390/h2_1Xm004645/h2_5Ns001269/h2_2Xm004389/h2_2Ns000725/novel.7297/h2_5Ns000849/h2_3Xm000498/h2_1Ns003082/novel.261/novel.14751/h2_7Ns004085/novel.3659/h2_2Xm001530/h2_2Xm003753/h2_6Ns003192/novel.15070/h2_4Xm004425/novel.12099	h2_1Ns004007/h2_7Xm004917/h2_3Xm004485/-/h2_4Xm001495/h2_5Ns003023/-/h2_6Xm004054/h2_4Xm003377/h2_2Xm004390/h2_1Xm004645/h2_5Ns001269/h2_2Xm004389/h2_2Ns000725/-/h2_5Ns000849/h2_3Xm000498/h2_1Ns003082/-/-/h2_7Ns004085/-/h2_2Xm001530/h2_2Xm003753/h2_6Ns003192/-/h2_4Xm004425/-	sbi:8075790/sbi:8082275/sbi:110433572/sbi:8075677/sbi:8073648/sbi:8054783/sbi:8054887/sbi:8071788/sbi:110433451/sbi:8073561/sbi:8075790/sbi:8073648/sbi:8073561/sbi:8085774/sbi:8070439/sbi:110432881/sbi:8070439/sbi:110430626/sbi:8071788/sbi:110430827/sbi:8082275/sbi:110430626/sbi:8085774/sbi:8074233/sbi:8071788/sbi:110431266/sbi:8059545/sbi:110430827	28	14	novel.11681/h2_5Ns003023/novel.9983/h2_6Xm004054/h2_2Xm004390/h2_2Xm004389/h2_2Ns000725/h2_3Xm000498/h2_1Ns003082/novel.14751/h2_2Xm001530/h2_6Ns003192/novel.15070/novel.12099	14	h2_1Ns004007/h2_7Xm004917/h2_3Xm004485/h2_4Xm001495/h2_4Xm003377/h2_1Xm004645/h2_5Ns001269/novel.7297/h2_5Ns000849/novel.261/h2_7Ns004085/novel.3659/h2_2Xm003753/h2_4Xm004425
sbi00966	Glucosinolate biosynthesis	8/1596	25/11440	0.0168697	0.114001	h2_4Ns002721/h2_3Ns003612/h2_6Ns001062/h2_2Xm005156/h2_2Ns004257/h2_5Xm007017/novel.5672/novel.16702	h2_4Ns002721/h2_3Ns003612/h2_6Ns001062/h2_2Xm005156/h2_2Ns004257/h2_5Xm007017/-/-	sbi:110435962/sbi:8061413/sbi:8055065/sbi:8064642/sbi:8064642/sbi:110435962/sbi:8055065/sbi:8055065	8	3	h2_4Ns002721/h2_2Xm005156/h2_2Ns004257	5	h2_3Ns003612/h2_6Ns001062/h2_5Xm007017/novel.5672/novel.16702
sbi00051	Fructose and mannose metabolism	31/1596	152/11440	0.0176746	0.114001	h2_2Xm002106/h2_7Xm004917/h2_3Xm004485/novel.11681/h2_4Xm001495/novel.1592/h2_1Ns001242/h2_6Xm004054/h2_3Xm003607/h2_2Xm004390/h2_5Ns001269/h2_2Xm004389/novel.7297/h2_5Ns000849/h2_3Xm000498/h2_1Ns003082/novel.261/h2_7Ns002311/h2_7Ns000789/h2_7Ns004085/novel.3659/novel.2855/h2_1Xm002041/h2_6Ns003192/h2_7Ns000675/h2_2Ns005963/h2_4Ns002898/h2_7Ns000682/h2_1Xm002144/h2_3Ns002779/h2_1Ns001241	h2_2Xm002106/h2_7Xm004917/h2_3Xm004485/-/h2_4Xm001495/-/h2_1Ns001242/h2_6Xm004054/h2_3Xm003607/h2_2Xm004390/h2_5Ns001269/h2_2Xm004389/-/h2_5Ns000849/h2_3Xm000498/h2_1Ns003082/-/h2_7Ns002311/h2_7Ns000789/h2_7Ns004085/-/-/h2_1Xm002041/h2_6Ns003192/h2_7Ns000675/h2_2Ns005963/h2_4Ns002898/h2_7Ns000682/h2_1Xm002144/h2_3Ns002779/h2_1Ns001241	sbi:110432936/sbi:8082275/sbi:110433572/sbi:8075677/sbi:8073648/sbi:8060801/sbi:8071212/sbi:8071788/sbi:8069810/sbi:8073561/sbi:8073648/sbi:8073561/sbi:8070439/sbi:110432881/sbi:8070439/sbi:110430626/sbi:8071788/sbi:8078241/sbi:8068417/sbi:8082275/sbi:110430626/sbi:8055699/sbi:8071212/sbi:8071788/sbi:8069051/sbi:8085888/sbi:8054219/sbi:8069051/sbi:8055699/sbi:8060141/sbi:8071212	31	15	h2_2Xm002106/novel.11681/novel.1592/h2_6Xm004054/h2_2Xm004390/h2_2Xm004389/h2_3Xm000498/h2_1Ns003082/h2_7Ns002311/h2_7Ns000789/h2_6Ns003192/h2_7Ns000675/h2_4Ns002898/h2_1Xm002144/h2_3Ns002779	16	h2_7Xm004917/h2_3Xm004485/h2_4Xm001495/h2_1Ns001242/h2_3Xm003607/h2_5Ns001269/novel.7297/h2_5Ns000849/novel.261/h2_7Ns004085/novel.3659/novel.2855/h2_1Xm002041/h2_2Ns005963/h2_7Ns000682/h2_1Ns001241
sbi00630	Glyoxylate and dicarboxylate metabolism	35/1596	181/11440	0.0264094	0.151035	h2_6Ns000002/h2_6Xm000069/h2_6Xm001490/novel.12355/h2_7Ns002398/h2_5Xm005039/novel.12686/h2_6Xm004238/novel.9844/h2_5Ns004255/h2_2Ns002733/h2_7Ns002202/h2_6Xm005409/h2_2Xm002225/h2_5Ns005184/h2_4Ns002200/h2_4Xm003836/h2_4Xm001056/h2_2Ns001318/h2_6Xm004392/h2_5Ns004305/h2_7Xm007169/h2_2Xm000819/h2_4Ns000752/h2_5Ns004413/h2_2Xm003652/h2_3Ns000086/h2_2Xm003534/h2_2Xm000810/h2_3Xm002552/novel.5345/no…	h2_6Ns000002/h2_6Xm000069/h2_6Xm001490/-/h2_7Ns002398/h2_5Xm005039/-/h2_6Xm004238/-/h2_5Ns004255/h2_2Ns002733/h2_7Ns002202/h2_6Xm005409/h2_2Xm002225/h2_5Ns005184/h2_4Ns002200/h2_4Xm003836/h2_4Xm001056/h2_2Ns001318/h2_6Xm004392/h2_5Ns004305/h2_7Xm007169/h2_2Xm000819/h2_4Ns000752/h2_5Ns004413/h2_2Xm003652/h2_3Ns000086/h2_2Xm003534/h2_2Xm000810/h2_3Xm002552/-/-/h2_3Xm003236/h2_2Ns006023/h2_2Xm004520	sbi:110434935/sbi:110434935/sbi:8068221/sbi:8071625/sbi:8072945/sbi:8083916/sbi:8068221/sbi:110434374/sbi:8083916/sbi:110430391/sbi:110432565/sbi:8066987/sbi:8059611/sbi:8073135/sbi:110430724/sbi:8083998/sbi:110430724/sbi:110437606/sbi:8073135/sbi:8054115/sbi:8073811/sbi:8069231/sbi:8080292/sbi:110437606/sbi:8083916/sbi:110432565/sbi:8079086/sbi:8083916/sbi:8079923/sbi:8085012/sbi:8074729/sbi:807…	35	14	h2_6Xm001490/novel.12355/h2_7Ns002398/novel.12686/h2_6Xm004238/h2_6Xm005409/h2_6Xm004392/h2_5Ns004305/h2_7Xm007169/h2_3Ns000086/h2_2Xm000810/novel.5345/h2_2Ns006023/h2_2Xm004520	21	h2_6Ns000002/h2_6Xm000069/h2_5Xm005039/novel.9844/h2_5Ns004255/h2_2Ns002733/h2_7Ns002202/h2_2Xm002225/h2_5Ns005184/h2_4Ns002200/h2_4Xm003836/h2_4Xm001056/h2_2Ns001318/h2_2Xm000819/h2_4Ns000752/h2_5Ns004413/h2_2Xm003652/h2_2Xm003534/h2_3Xm002552/novel.6377/h2_3Xm003236
sbi00660	C5-Branched dibasic acid metabolism	8/1596	27/11440	0.0268738	0.151035	h2_2Xm007608/novel.3730/h2_6Ns001062/h2_6Ns003466/novel.5672/h2_3Ns000069/h2_3Xm000182/novel.16702	h2_2Xm007608/-/h2_6Ns001062/h2_6Ns003466/-/h2_3Ns000069/h2_3Xm000182/-	sbi:8055458/sbi:8056510/sbi:8055065/sbi:8056085/sbi:8055065/sbi:8055458/sbi:8055458/sbi:8055065	8	4	h2_2Xm007608/novel.3730/h2_3Ns000069/h2_3Xm000182	4	h2_6Ns001062/h2_6Ns003466/novel.5672/novel.16702
sbi04016	MAPK signaling pathway - plant	58/1596	325/11440	0.0269288	0.151035	h2_6Xm001490/h2_7Xm002952/novel.5962/h2_1Xm002974/h2_4Ns002439/h2_6Xm002951/h2_2Ns003189/h2_4Xm002646/h2_5Xm002396/h2_2Ns006181/novel.12686/h2_2Xm004099/h2_1Xm002275/h2_3Ns002963/h2_1Ns000186/h2_5Ns005184/h2_4Xm003836/h2_1Ns004550/novel.16008/h2_5Xm006117/h2_3Xm004320/h2_3Xm002540/h2_3Ns003915/h2_4Ns004109/h2_7Xm007169/h2_1Xm000507/h2_3Xm002625/novel.14805/h2_4Xm002333/h2_3Xm003228/h2_5Ns001998/h…	h2_6Xm001490/h2_7Xm002952/-/h2_1Xm002974/h2_4Ns002439/h2_6Xm002951/h2_2Ns003189/h2_4Xm002646/h2_5Xm002396/h2_2Ns006181/-/h2_2Xm004099/h2_1Xm002275/h2_3Ns002963/h2_1Ns000186/h2_5Ns005184/h2_4Xm003836/h2_1Ns004550/-/h2_5Xm006117/h2_3Xm004320/h2_3Xm002540/h2_3Ns003915/h2_4Ns004109/h2_7Xm007169/h2_1Xm000507/h2_3Xm002625/-/h2_4Xm002333/h2_3Xm003228/h2_5Ns001998/h2_5Ns005208/h2_1Ns001171/h2_1Xm004525/h…	sbi:8068221/sbi:8066280/sbi:8063415/sbi:110430794/sbi:8084948/sbi:8082897/sbi:110436350/sbi:8084948/sbi:8054565/sbi:8076517/sbi:8068221/sbi:110436350/sbi:110430291/sbi:8061070/sbi:110430794/sbi:110430724/sbi:110430724/sbi:110430794/sbi:8066280/sbi:8084611/sbi:8058897/sbi:8075354/sbi:8058897/sbi:110436940/sbi:8069231/sbi:110430794/sbi:8064169/sbi:8063415/sbi:8081068/sbi:8061070/sbi:8054565/sbi:805…	58	43	h2_6Xm001490/h2_7Xm002952/h2_1Xm002974/h2_4Ns002439/h2_6Xm002951/h2_2Ns003189/h2_4Xm002646/h2_5Xm002396/h2_2Ns006181/novel.12686/h2_2Xm004099/h2_3Ns002963/h2_1Ns000186/h2_1Ns004550/novel.16008/h2_5Xm006117/h2_3Xm004320/h2_3Xm002540/h2_3Ns003915/h2_4Ns004109/h2_7Xm007169/h2_1Xm000507/h2_3Xm002625/h2_3Xm003228/h2_5Ns001998/h2_5Ns005208/h2_1Xm004525/h2_1Ns002320/h2_4Ns000454/h2_5Xm003605/h2_1Xm00452…	15	novel.5962/h2_1Xm002275/h2_5Ns005184/h2_4Xm003836/novel.14805/h2_4Xm002333/h2_1Ns001171/h2_2Xm005184/h2_5Xm003263/h2_2Ns004807/h2_2Xm000021/h2_1Xm004520/h2_6Ns004017/h2_3Xm003300/h2_2Ns004806
sbi00531	Glycosaminoglycan degradation	10/1596	39/11440	0.037632	0.202272	h2_4Xm002962/h2_3Xm005228/h2_1Ns000580/h2_5Xm001294/novel.13857/h2_3Ns004700/novel.12111/h2_4Xm003031/h2_1Xm004617/h2_2Ns001988	h2_4Xm002962/h2_3Xm005228/h2_1Ns000580/h2_5Xm001294/-/h2_3Ns004700/-/h2_4Xm003031/h2_1Xm004617/h2_2Ns001988	sbi:8085291/sbi:8057796/sbi:8067346/sbi:8068132/sbi:8065389/sbi:8057796/sbi:8084653/sbi:8067461/sbi:8068989/sbi:8056382	10	3	h2_3Xm005228/h2_1Ns000580/h2_2Ns001988	7	h2_4Xm002962/h2_5Xm001294/novel.13857/h2_3Ns004700/novel.12111/h2_4Xm003031/h2_1Xm004617
sbi00941	Flavonoid biosynthesis	18/1596	84/11440	0.0393707	0.203153	h2_6Xm000973/h2_5Xm003176/h2_2Xm006132/h2_7Ns001579/h2_5Xm004031/h2_3Ns003751/h2_6Xm004574/h2_2Xm006433/h2_3Xm004113/novel.5906/h2_2Ns000463/h2_5Xm005171/h2_3Ns001522/h2_5Ns004948/h2_2Ns005044/h2_5Xm002800/unanchor000601/h2_4Xm004008	h2_6Xm000973/h2_5Xm003176/h2_2Xm006132/h2_7Ns001579/h2_5Xm004031/h2_3Ns003751/h2_6Xm004574/h2_2Xm006433/h2_3Xm004113/-/h2_2Ns000463/h2_5Xm005171/h2_3Ns001522/h2_5Ns004948/h2_2Ns005044/h2_5Xm002800/unanchor000601/h2_4Xm004008	sbi:8061352/sbi:8063763/sbi:8066842/sbi:8061352/sbi:8065424/sbi:8085395/sbi:8078926/sbi:8061352/sbi:8085395/sbi:8061352/sbi:8056944/sbi:8077042/sbi:8059757/sbi:8057048/sbi:8066842/sbi:8060265/sbi:8085307/sbi:8078926	18	11	h2_5Xm003176/h2_2Xm006132/h2_3Ns003751/h2_2Xm006433/h2_3Xm004113/h2_2Ns000463/h2_3Ns001522/h2_5Ns004948/h2_2Ns005044/h2_5Xm002800/unanchor000601	7	h2_6Xm000973/h2_7Ns001579/h2_5Xm004031/h2_6Xm004574/novel.5906/h2_5Xm005171/h2_4Xm004008
sbi00770	Pantothenate and CoA biosynthesis	22/1596	108/11440	0.0413099	0.204961	novel.5792/h2_4Ns002721/novel.6544/h2_7Ns001718/h2_4Xm000351/h2_2Xm004899/novel.3730/h2_3Xm000282/h2_4Xm001428/h2_2Xm005156/h2_2Xm005924/h2_6Ns002899/novel.16076/h2_6Ns003466/h2_2Ns004257/h2_7Ns001843/h2_2Xm007054/h2_3Ns000146/h2_4Ns001125/h2_5Xm007017/h2_5Xm006844/novel.794	-/h2_4Ns002721/-/h2_7Ns001718/h2_4Xm000351/h2_2Xm004899/-/h2_3Xm000282/h2_4Xm001428/h2_2Xm005156/h2_2Xm005924/h2_6Ns002899/-/h2_6Ns003466/h2_2Ns004257/h2_7Ns001843/h2_2Xm007054/h2_3Ns000146/h2_4Ns001125/h2_5Xm007017/h2_5Xm006844/-	sbi:8078880/sbi:110435962/sbi:8078880/sbi:110431044/sbi:8078880/sbi:8083334/sbi:8056510/sbi:8077841/sbi:8079744/sbi:8064642/sbi:8074727/sbi:8081195/sbi:110431044/sbi:8056085/sbi:8064642/sbi:8059506/sbi:8082588/sbi:8077841/sbi:8079744/sbi:110435962/sbi:8060864/sbi:8083782	22	15	h2_4Ns002721/h2_7Ns001718/h2_2Xm004899/novel.3730/h2_3Xm000282/h2_4Xm001428/h2_2Xm005156/h2_2Xm005924/h2_2Ns004257/h2_7Ns001843/h2_2Xm007054/h2_3Ns000146/h2_4Ns001125/h2_5Xm006844/novel.794	7	novel.5792/novel.6544/h2_4Xm000351/h2_6Ns002899/novel.16076/h2_6Ns003466/h2_5Xm007017
sbi00270	Cysteine and methionine metabolism	49/1596	277/11440	0.0450278	0.215133	h2_4Xm003141/h2_5Ns001942/h2_2Ns000026/h2_5Ns002561/h2_2Xm000094/h2_2Ns000941/novel.6981/h2_1Ns002097/h2_7Xm004367/h2_7Xm005569/h2_2Xm001784/h2_5Xm002320/h2_4Xm003295/h2_4Ns003149/h2_6Xm003744/h2_4Ns002721/h2_5Ns004255/h2_5Xm006637/h2_5Ns003175/h2_3Xm001721/h2_6Ns002057/h2_4Ns003113/h2_1Xm004876/h2_6Ns003922/h2_5Xm006666/h2_2Ns005355/h2_1Xm002770/h2_2Xm000085/h2_6Xm003009/h2_7Ns000051/h2_2Xm00515…	h2_4Xm003141/h2_5Ns001942/h2_2Ns000026/h2_5Ns002561/h2_2Xm000094/h2_2Ns000941/-/h2_1Ns002097/h2_7Xm004367/h2_7Xm005569/h2_2Xm001784/h2_5Xm002320/h2_4Xm003295/h2_4Ns003149/h2_6Xm003744/h2_4Ns002721/h2_5Ns004255/h2_5Xm006637/h2_5Ns003175/h2_3Xm001721/h2_6Ns002057/h2_4Ns003113/h2_1Xm004876/h2_6Ns003922/h2_5Xm006666/h2_2Ns005355/h2_1Xm002770/h2_2Xm000085/h2_6Xm003009/h2_7Ns000051/h2_2Xm005156/h2_6Ns0…	sbi:8081887/sbi:8062052/sbi:8066013/sbi:8081032/sbi:8066013/sbi:8077509/sbi:8082580/sbi:8065691/sbi:8058858/sbi:8068348/sbi:8077509/sbi:8062052/sbi:8059853/sbi:8059853/sbi:110433826/sbi:110435962/sbi:110430391/sbi:8060870/sbi:8066013/sbi:8084354/sbi:8060304/sbi:110431746/sbi:110431801/sbi:8078226/sbi:8060870/sbi:8079596/sbi:8065691/sbi:8066013/sbi:8060304/sbi:110435653/sbi:8064642/sbi:8075884/sbi…	49	30	h2_5Ns002561/h2_2Xm000094/novel.6981/h2_1Ns002097/h2_7Xm004367/h2_7Xm005569/h2_4Ns003149/h2_4Ns002721/h2_3Xm001721/h2_6Ns002057/h2_4Ns003113/h2_6Ns003922/h2_5Xm006666/h2_2Ns005355/h2_1Xm002770/h2_2Xm000085/h2_6Xm003009/h2_7Ns000051/h2_2Xm005156/novel.12639/h2_4Ns003322/h2_1Xm003929/h2_1Xm001615/h2_5Ns002560/h2_4Xm000951/h2_2Ns004257/h2_5Xm001050/h2_6Xm004525/h2_1Xm001881/h2_2Xm006478	19	h2_4Xm003141/h2_5Ns001942/h2_2Ns000026/h2_2Ns000941/h2_2Xm001784/h2_5Xm002320/h2_4Xm003295/h2_6Xm003744/h2_5Ns004255/h2_5Xm006637/h2_5Ns003175/h2_1Xm004876/h2_6Ns002606/h2_6Ns002942/h2_6Xm002982/h2_5Xm007017/h2_6Ns002943/h2_1Xm001882/h2_5Xm006657
sbi00902	Monoterpenoid biosynthesis	5/1596	15/11440	0.0471104	0.217044	h2_2Xm004769/h2_2Ns003855/h2_2Xm001846/novel.4065/h2_7Xm001972	h2_2Xm004769/h2_2Ns003855/h2_2Xm001846/-/h2_7Xm001972	sbi:8082883/sbi:8082883/sbi:8074471/sbi:8078896/sbi:8082885	5	4	h2_2Xm004769/h2_2Xm001846/novel.4065/h2_7Xm001972	1	h2_2Ns003855
sbi01210	2-Oxocarboxylic acid metabolism	28/1596	151/11440	0.0680216	0.302579	novel.12355/h2_4Xm002579/h2_2Xm007608/h2_4Ns002721/h2_2Ns002733/h2_5Xm006637/h2_3Ns003612/novel.3730/h2_6Xm004747/h2_5Ns004305/h2_5Xm006666/h2_6Xm003896/h2_6Ns001062/h2_2Xm005156/novel.12639/h2_2Xm003652/h2_6Ns003466/h2_2Ns004257/h2_5Xm000412/h2_3Xm002552/h2_5Xm007017/h2_5Xm001903/novel.5672/novel.794/h2_5Xm006657/h2_3Ns000069/h2_3Xm000182/novel.16702	-/h2_4Xm002579/h2_2Xm007608/h2_4Ns002721/h2_2Ns002733/h2_5Xm006637/h2_3Ns003612/-/h2_6Xm004747/h2_5Ns004305/h2_5Xm006666/h2_6Xm003896/h2_6Ns001062/h2_2Xm005156/-/h2_2Xm003652/h2_6Ns003466/h2_2Ns004257/h2_5Xm000412/h2_3Xm002552/h2_5Xm007017/h2_5Xm001903/-/-/h2_5Xm006657/h2_3Ns000069/h2_3Xm000182/-	sbi:8071625/sbi:8081475/sbi:8055458/sbi:110435962/sbi:110432565/sbi:8060870/sbi:8061413/sbi:8056510/sbi:110433864/sbi:8073811/sbi:8060870/sbi:8073186/sbi:8055065/sbi:8064642/sbi:110435098/sbi:110432565/sbi:8056085/sbi:8064642/sbi:8063302/sbi:8085012/sbi:110435962/sbi:8085635/sbi:8055065/sbi:8083782/sbi:8060870/sbi:8055458/sbi:8055458/sbi:8055065	28	16	novel.12355/h2_4Xm002579/h2_2Xm007608/h2_4Ns002721/novel.3730/h2_5Ns004305/h2_5Xm006666/h2_6Xm003896/h2_2Xm005156/novel.12639/h2_2Ns004257/h2_5Xm000412/h2_5Xm001903/novel.794/h2_3Ns000069/h2_3Xm000182	12	h2_2Ns002733/h2_5Xm006637/h2_3Ns003612/h2_6Xm004747/h2_6Ns001062/h2_2Xm003652/h2_6Ns003466/h2_3Xm002552/h2_5Xm007017/novel.5672/h2_5Xm006657/novel.16702
sbi00904	Diterpenoid biosynthesis	13/1596	61/11440	0.0751521	0.31934	h2_5Xm007159/h2_4Ns004065/h2_7Xm000637/novel.13259/h2_3Xm003770/h2_2Ns000068/h2_2Ns000067/h2_3Ns001494/h2_3Ns003102/h2_3Xm002083/h2_1Xm003587/h2_7Xm004734/h2_2Ns004500	h2_5Xm007159/h2_4Ns004065/h2_7Xm000637/-/h2_3Xm003770/h2_2Ns000068/h2_2Ns000067/h2_3Ns001494/h2_3Ns003102/h2_3Xm002083/h2_1Xm003587/h2_7Xm004734/h2_2Ns004500	sbi:8061378/sbi:8061378/sbi:8067910/sbi:8063956/sbi:8072094/sbi:8071950/sbi:8064919/sbi:8081423/sbi:8072094/sbi:8081423/sbi:8076978/sbi:8065021/sbi:8065021	13	11	h2_5Xm007159/h2_4Ns004065/h2_7Xm000637/novel.13259/h2_3Xm003770/h2_3Ns001494/h2_3Ns003102/h2_3Xm002083/h2_1Xm003587/h2_7Xm004734/h2_2Ns004500	2	h2_2Ns000068/h2_2Ns000067
sbi00603	Glycosphingolipid biosynthesis - globo and isoglobo series	5/1596	17/11440	0.0767407	0.31934	h2_4Xm002962/h2_1Xm002621/h2_1Xm002622/h2_1Ns000580/h2_2Ns001988	h2_4Xm002962/h2_1Xm002621/h2_1Xm002622/h2_1Ns000580/h2_2Ns001988	sbi:8085291/sbi:8065821/sbi:8065821/sbi:8067346/sbi:8056382	5	4	h2_1Xm002621/h2_1Xm002622/h2_1Ns000580/h2_2Ns001988	1	h2_4Xm002962
sbi00860	Porphyrin metabolism	21/1596	110/11440	0.0810843	0.326871	h2_2Xm007297/h2_2Ns005905/h2_3Xm002521/h2_3Xm003006/h2_3Ns002547/h2_4Ns003509/h2_6Xm002385/h2_3Ns001960/h2_6Ns001388/h2_5Ns003372/novel.929/h2_1Xm001158/novel.7735/h2_5Xm003810/h2_7Xm002124/h2_7Xm003577/h2_6Ns002539/h2_6Xm005245/h2_4Ns001995/h2_2Xm005427/h2_6Xm005244	h2_2Xm007297/h2_2Ns005905/h2_3Xm002521/h2_3Xm003006/h2_3Ns002547/h2_4Ns003509/h2_6Xm002385/h2_3Ns001960/h2_6Ns001388/h2_5Ns003372/-/h2_1Xm001158/-/h2_5Xm003810/h2_7Xm002124/h2_7Xm003577/h2_6Ns002539/h2_6Xm005245/h2_4Ns001995/h2_2Xm005427/h2_6Xm005244	sbi:8076468/sbi:8076468/sbi:8085832/sbi:8084878/sbi:8084878/sbi:8085484/sbi:110431267/sbi:8085832/sbi:110431267/sbi:8054896/sbi:8064288/sbi:8082120/sbi:8063950/sbi:8054896/sbi:8079551/sbi:110430175/sbi:8063950/sbi:8057813/sbi:8082327/sbi:8063950/sbi:8057813	21	15	h2_2Xm007297/h2_2Ns005905/h2_3Xm002521/h2_4Ns003509/h2_6Xm002385/h2_3Ns001960/h2_6Ns001388/h2_5Ns003372/novel.929/h2_1Xm001158/h2_5Xm003810/h2_7Xm003577/h2_6Ns002539/h2_4Ns001995/h2_2Xm005427	6	h2_3Xm003006/h2_3Ns002547/novel.7735/h2_7Xm002124/h2_6Xm005245/h2_6Xm005244
sbi00260	Glycine, serine and threonine metabolism	29/1596	161/11440	0.0864649	0.337999	h2_6Ns000002/h2_6Xm000069/h2_5Ns001942/h2_5Xm002320/h2_2Ns003969/h2_2Ns002733/h2_7Ns002202/h2_5Xm006637/h2_5Ns002918/h2_4Xm001056/h2_4Ns003113/h2_6Xm004392/h2_4Xm000853/h2_5Xm006666/h2_2Ns005355/h2_2Xm000819/h2_4Ns000752/h2_2Xm003652/h2_4Ns003322/h2_1Xm003929/h2_4Xm003358/h2_2Xm000810/h2_2Ns004913/h2_1Ns004114/novel.6377/h2_3Xm003236/h2_5Xm006657/h2_2Xm006478/h2_2Ns000748	h2_6Ns000002/h2_6Xm000069/h2_5Ns001942/h2_5Xm002320/h2_2Ns003969/h2_2Ns002733/h2_7Ns002202/h2_5Xm006637/h2_5Ns002918/h2_4Xm001056/h2_4Ns003113/h2_6Xm004392/h2_4Xm000853/h2_5Xm006666/h2_2Ns005355/h2_2Xm000819/h2_4Ns000752/h2_2Xm003652/h2_4Ns003322/h2_1Xm003929/h2_4Xm003358/h2_2Xm000810/h2_2Ns004913/h2_1Ns004114/-/h2_3Xm003236/h2_5Xm006657/h2_2Xm006478/h2_2Ns000748	sbi:110434935/sbi:110434935/sbi:8062052/sbi:8062052/sbi:110436673/sbi:110432565/sbi:8066987/sbi:8060870/sbi:8055891/sbi:110437606/sbi:110431746/sbi:8054115/sbi:8062907/sbi:8060870/sbi:8079596/sbi:8080292/sbi:110437606/sbi:110432565/sbi:8059808/sbi:8064129/sbi:8056374/sbi:8079923/sbi:8056265/sbi:8061103/sbi:8079923/sbi:8066987/sbi:8060870/sbi:8079596/sbi:8069427	29	14	h2_2Ns003969/h2_5Ns002918/h2_4Ns003113/h2_6Xm004392/h2_4Xm000853/h2_5Xm006666/h2_2Ns005355/h2_4Ns003322/h2_1Xm003929/h2_4Xm003358/h2_2Xm000810/h2_2Ns004913/h2_1Ns004114/h2_2Xm006478	15	h2_6Ns000002/h2_6Xm000069/h2_5Ns001942/h2_5Xm002320/h2_2Ns002733/h2_7Ns002202/h2_5Xm006637/h2_4Xm001056/h2_2Xm000819/h2_4Ns000752/h2_2Xm003652/novel.6377/h2_3Xm003236/h2_5Xm006657/h2_2Ns000748
sbi00945	Stilbenoid, diarylheptanoid and gingerol biosynthesis	14/1596	70/11440	0.101786	0.386187	h2_6Xm000973/h2_5Xm003176/h2_7Ns001579/h2_6Xm000860/h2_5Xm004031/h2_3Ns003751/h2_2Xm006433/h2_3Xm004113/novel.5906/h2_6Xm000849/h2_5Xm005171/h2_3Ns001522/h2_5Xm002800/h2_6Xm000854	h2_6Xm000973/h2_5Xm003176/h2_7Ns001579/h2_6Xm000860/h2_5Xm004031/h2_3Ns003751/h2_2Xm006433/h2_3Xm004113/-/h2_6Xm000849/h2_5Xm005171/h2_3Ns001522/h2_5Xm002800/h2_6Xm000854	sbi:8061352/sbi:8063763/sbi:8061352/sbi:8057988/sbi:8065424/sbi:8085395/sbi:8061352/sbi:8085395/sbi:8061352/sbi:8057988/sbi:8077042/sbi:8059757/sbi:8060265/sbi:8057988	14	6	h2_5Xm003176/h2_3Ns003751/h2_2Xm006433/h2_3Xm004113/h2_3Ns001522/h2_5Xm002800	8	h2_6Xm000973/h2_7Ns001579/h2_6Xm000860/h2_5Xm004031/novel.5906/h2_6Xm000849/h2_5Xm005171/h2_6Xm000854
sbi00604	Glycosphingolipid biosynthesis - ganglio series	4/1596	14/11440	0.119719	0.439316	h2_4Xm002962/h2_1Ns000580/h2_1Xm004617/h2_2Ns001988	h2_4Xm002962/h2_1Ns000580/h2_1Xm004617/h2_2Ns001988	sbi:8085291/sbi:8067346/sbi:8068989/sbi:8056382	4	2	h2_1Ns000580/h2_2Ns001988	2	h2_4Xm002962/h2_1Xm004617
sbi00740	Riboflavin metabolism	10/1596	48/11440	0.123295	0.439316	h2_4Xm000250/h2_4Ns000799/h2_4Xm002837/h2_5Xm004227/h2_3Xm005511/novel.7937/h2_2Ns003686/h2_3Xm003761/h2_6Xm005472/h2_5Xm001502	h2_4Xm000250/h2_4Ns000799/h2_4Xm002837/h2_5Xm004227/h2_3Xm005511/-/h2_2Ns003686/h2_3Xm003761/h2_6Xm005472/h2_5Xm001502	sbi:110432971/sbi:8066758/sbi:8078871/sbi:8074182/sbi:8075358/sbi:8077992/sbi:8079602/sbi:8072097/sbi:8056667/sbi:110429643	10	6	h2_4Xm000250/h2_5Xm004227/novel.7937/h2_2Ns003686/h2_6Xm005472/h2_5Xm001502	4	h2_4Ns000799/h2_4Xm002837/h2_3Xm005511/h2_3Xm003761
sbi00710	Carbon fixation in photosynthetic organisms	30/1596	174/11440	0.126005	0.439316	h2_3Ns001503/h2_3Xm002074/h2_4Xm002739/h2_7Xm004917/h2_3Xm004485/h2_5Ns004255/h2_2Ns002733/h2_4Xm001495/h2_7Ns005048/h2_5Ns003023/novel.1592/h2_4Xm003377/h2_5Ns001269/h2_2Ns000725/novel.7297/novel.12639/h2_2Xm003652/h2_3Xm000498/h2_1Ns003082/h2_5Ns000095/h2_7Ns004085/h2_5Xm000412/novel.3659/novel.10325/h2_2Xm001530/h2_4Xm003804/h2_2Xm003753/h2_6Xm003931/novel.6074/h2_1Ns001376	h2_3Ns001503/h2_3Xm002074/h2_4Xm002739/h2_7Xm004917/h2_3Xm004485/h2_5Ns004255/h2_2Ns002733/h2_4Xm001495/h2_7Ns005048/h2_5Ns003023/-/h2_4Xm003377/h2_5Ns001269/h2_2Ns000725/-/-/h2_2Xm003652/h2_3Xm000498/h2_1Ns003082/h2_5Ns000095/h2_7Ns004085/h2_5Xm000412/-/-/h2_2Xm001530/h2_4Xm003804/h2_2Xm003753/h2_6Xm003931/-/h2_1Ns001376	sbi:8078313/sbi:8069872/sbi:110433065/sbi:8082275/sbi:110433572/sbi:110430391/sbi:110432565/sbi:8073648/sbi:110431217/sbi:8054783/sbi:8060801/sbi:110433451/sbi:8073648/sbi:8085774/sbi:8070439/sbi:110435098/sbi:110432565/sbi:8070439/sbi:110430626/sbi:8078313/sbi:8082275/sbi:8063302/sbi:110430626/sbi:8076121/sbi:8085774/sbi:110431784/sbi:8074233/sbi:110434320/sbi:110430988/sbi:8065884	30	9	h2_5Ns003023/novel.1592/h2_2Ns000725/novel.12639/h2_3Xm000498/h2_1Ns003082/h2_5Xm000412/h2_2Xm001530/h2_1Ns001376	21	h2_3Ns001503/h2_3Xm002074/h2_4Xm002739/h2_7Xm004917/h2_3Xm004485/h2_5Ns004255/h2_2Ns002733/h2_4Xm001495/h2_7Ns005048/h2_4Xm003377/h2_5Ns001269/novel.7297/h2_2Xm003652/h2_5Ns000095/h2_7Ns004085/novel.3659/novel.10325/h2_4Xm003804/h2_2Xm003753/h2_6Xm003931/novel.6074
sbi00300	Lysine biosynthesis	9/1596	43/11440	0.136227	0.462456	h2_5Ns001942/h2_5Xm002320/h2_5Xm006637/h2_5Xm006666/h2_2Ns001972/novel.3253/h2_5Xm006657/h2_4Ns002227/h2_4Xm002417	h2_5Ns001942/h2_5Xm002320/h2_5Xm006637/h2_5Xm006666/h2_2Ns001972/-/h2_5Xm006657/h2_4Ns002227/h2_4Xm002417	sbi:8062052/sbi:8062052/sbi:8060870/sbi:8060870/sbi:8081893/sbi:110429778/sbi:8060870/sbi:8084016/sbi:8084016	9	5	h2_5Xm006666/h2_2Ns001972/novel.3253/h2_4Ns002227/h2_4Xm002417	4	h2_5Ns001942/h2_5Xm002320/h2_5Xm006637/h2_5Xm006657
sbi04626	Plant-pathogen interaction	77/1596	494/11440	0.157051	0.514356	h2_7Xm006155/h2_7Xm002952/h2_1Xm000580/h2_2Xm000994/h2_4Xm004245/h2_4Ns003363/h2_5Xm003206/h2_3Xm006237/h2_6Ns002292/h2_3Ns004687/novel.5835/h2_3Xm006582/novel.7188/h2_3Xm005865/h2_7Xm006802/h2_3Xm000940/novel.29/h2_1Xm000578/h2_1Xm002275/h2_4Ns003541/h2_7Xm003696/h2_6Xm002932/h2_6Ns002162/novel.16008/h2_5Xm006117/h2_3Xm002540/h2_2Ns003639/h2_6Ns002530/h2_4Ns001419/h2_5Xm003191/h2_3Xm002625/h2_4X…	h2_7Xm006155/h2_7Xm002952/h2_1Xm000580/h2_2Xm000994/h2_4Xm004245/h2_4Ns003363/h2_5Xm003206/h2_3Xm006237/h2_6Ns002292/h2_3Ns004687/-/h2_3Xm006582/-/h2_3Xm005865/h2_7Xm006802/h2_3Xm000940/-/h2_1Xm000578/h2_1Xm002275/h2_4Ns003541/h2_7Xm003696/h2_6Xm002932/h2_6Ns002162/-/h2_5Xm006117/h2_3Xm002540/h2_2Ns003639/h2_6Ns002530/h2_4Ns001419/h2_5Xm003191/h2_3Xm002625/h2_4Xm001734/h2_1Xm005652/h2_1Xm003220/h…	sbi:8054730/sbi:8066280/sbi:8074325/sbi:8055838/sbi:8061428/sbi:8057674/sbi:8079281/sbi:8056596/sbi:8061408/sbi:8060034/sbi:8067035/sbi:8083354/sbi:8061428/sbi:8066629/sbi:8064998/sbi:8061350/sbi:8066296/sbi:8066296/sbi:110430291/sbi:8059201/sbi:8060573/sbi:8071638/sbi:8082244/sbi:8066280/sbi:8084611/sbi:8075354/sbi:8060180/sbi:8066171/sbi:8069284/sbi:8055207/sbi:8064169/sbi:8062340/sbi:8064754/s…	77	46	h2_7Xm002952/h2_2Xm000994/h2_4Ns003363/h2_6Ns002292/h2_7Xm006802/h2_3Xm000940/novel.29/h2_4Ns003541/h2_7Xm003696/h2_6Ns002162/novel.16008/h2_5Xm006117/h2_3Xm002540/h2_4Ns001419/h2_5Xm003191/h2_3Xm002625/h2_4Xm001734/h2_1Xm005652/h2_5Xm006767/h2_7Ns002787/h2_4Ns003917/h2_1Xm000537/h2_1Xm000536/h2_5Ns005208/unanchor001074/novel.1757/h2_4Ns000454/h2_7Xm003374/h2_5Xm003605/h2_4Ns002795/h2_6Xm003063/h…	31	h2_7Xm006155/h2_1Xm000580/h2_4Xm004245/h2_5Xm003206/h2_3Xm006237/h2_3Ns004687/novel.5835/h2_3Xm006582/novel.7188/h2_3Xm005865/h2_1Xm000578/h2_1Xm002275/h2_6Xm002932/h2_2Ns003639/h2_6Ns002530/h2_1Xm003220/novel.2973/h2_4Xm002333/h2_6Xm003873/h2_6Xm005918/novel.1762/h2_2Ns003979/unanchor001049/h2_2Xm003001/h2_7Xm000863/h2_3Ns005220/h2_6Ns004017/novel.5258/h2_3Ns005029/h2_1Xm000614/h2_2Ns004247
sbi00380	Tryptophan metabolism	27/1596	159/11440	0.15949	0.514356	h2_6Xm001490/h2_4Xm001077/novel.12686/novel.5792/h2_6Xm003318/novel.6544/h2_1Ns001277/h2_7Xm001320/h2_5Ns005184/h2_4Xm003836/h2_4Xm000351/h2_7Ns005798/h2_2Xm004899/unanchor000696/h2_7Xm007169/h2_5Ns001164/h2_4Xm001428/h2_6Xm002258/h2_3Ns000086/h2_1Ns004658/h2_4Ns001125/h2_2Xm004432/h2_7Xm007249/h2_5Ns004457/h2_5Xm001585/h2_5Xm005086/h2_6Ns002463	h2_6Xm001490/h2_4Xm001077/-/-/h2_6Xm003318/-/h2_1Ns001277/h2_7Xm001320/h2_5Ns005184/h2_4Xm003836/h2_4Xm000351/h2_7Ns005798/h2_2Xm004899/unanchor000696/h2_7Xm007169/h2_5Ns001164/h2_4Xm001428/h2_6Xm002258/h2_3Ns000086/h2_1Ns004658/h2_4Ns001125/h2_2Xm004432/h2_7Xm007249/h2_5Ns004457/h2_5Xm001585/h2_5Xm005086/h2_6Ns002463	sbi:8068221/sbi:110437027/sbi:8068221/sbi:8078880/sbi:8084544/sbi:8078880/sbi:8080940/sbi:8054652/sbi:110430724/sbi:110430724/sbi:8078880/sbi:8067546/sbi:8083334/sbi:8079206/sbi:8069231/sbi:8064606/sbi:8079744/sbi:8080956/sbi:8079086/sbi:8062792/sbi:8079744/sbi:8058709/sbi:8067546/sbi:8084125/sbi:8064606/sbi:8084125/sbi:8058709	27	17	h2_6Xm001490/h2_4Xm001077/novel.12686/h2_6Xm003318/h2_7Ns005798/h2_2Xm004899/h2_7Xm007169/h2_5Ns001164/h2_4Xm001428/h2_6Xm002258/h2_3Ns000086/h2_4Ns001125/h2_2Xm004432/h2_7Xm007249/h2_5Ns004457/h2_5Xm001585/h2_6Ns002463	10	novel.5792/novel.6544/h2_1Ns001277/h2_7Xm001320/h2_5Ns005184/h2_4Xm003836/h2_4Xm000351/unanchor000696/h2_1Ns004658/h2_5Xm005086
sbi01232	Nucleotide metabolism	29/1596	174/11440	0.174722	0.549735	h2_1Xm005406/h2_1Xm005408/novel.12241/h2_7Xm001859/h2_5Ns005533/h2_4Xm004253/h2_6Ns001233/novel.14200/h2_7Xm002553/novel.15903/h2_1Ns004155/h2_1Ns004586/h2_5Ns003022/h2_4Ns003295/h2_4Ns001668/h2_1Xm002843/h2_5Ns000799/h2_7Xm004933/novel.9559/h2_1Xm005411/novel.11230/h2_7Ns004102/h2_6Ns001213/h2_6Xm001975/h2_2Ns003745/h2_3Ns002967/h2_2Ns000398/h2_3Xm002007/h2_2Ns001488	h2_1Xm005406/h2_1Xm005408/-/h2_7Xm001859/h2_5Ns005533/h2_4Xm004253/h2_6Ns001233/-/h2_7Xm002553/-/h2_1Ns004155/h2_1Ns004586/h2_5Ns003022/h2_4Ns003295/h2_4Ns001668/h2_1Xm002843/h2_5Ns000799/h2_7Xm004933/-/h2_1Xm005411/-/h2_7Ns004102/h2_6Ns001213/h2_6Xm001975/h2_2Ns003745/h2_3Ns002967/h2_2Ns000398/h2_3Xm002007/h2_2Ns001488	sbi:8083780/sbi:8083780/sbi:110436684/sbi:8083035/sbi:8067632/sbi:8067632/sbi:8070903/sbi:8084665/sbi:8083035/sbi:8084665/sbi:8066225/sbi:8083780/sbi:8054782/sbi:8059802/sbi:110436684/sbi:110434890/sbi:8074301/sbi:8060373/sbi:8084665/sbi:8083780/sbi:8059277/sbi:8060373/sbi:110434890/sbi:8057928/sbi:8075898/sbi:8069781/sbi:8056954/sbi:8067908/sbi:8063548	29	22	h2_1Xm005406/h2_1Xm005408/novel.12241/h2_7Xm001859/h2_5Ns005533/h2_6Ns001233/novel.14200/h2_1Ns004586/h2_4Ns003295/h2_4Ns001668/h2_1Xm002843/h2_5Ns000799/h2_7Xm004933/h2_1Xm005411/novel.11230/h2_7Ns004102/h2_6Ns001213/h2_6Xm001975/h2_2Ns003745/h2_3Ns002967/h2_3Xm002007/h2_2Ns001488	7	h2_4Xm004253/h2_7Xm002553/novel.15903/h2_1Ns004155/h2_5Ns003022/novel.9559/h2_2Ns000398
sbi00920	Sulfur metabolism	14/1596	77/11440	0.179243	0.550533	h2_4Xm003141/h2_2Ns000026/h2_2Xm000094/h2_4Ns002964/h2_2Xm003272/h2_3Ns004477/h2_5Ns003175/h2_1Xm004226/h2_2Xm000085/h2_1Ns003629/h2_2Ns002345/h2_7Ns001015/h2_3Xm003172/h2_6Xm003586	h2_4Xm003141/h2_2Ns000026/h2_2Xm000094/h2_4Ns002964/h2_2Xm003272/h2_3Ns004477/h2_5Ns003175/h2_1Xm004226/h2_2Xm000085/h2_1Ns003629/h2_2Ns002345/h2_7Ns001015/h2_3Xm003172/h2_6Xm003586	sbi:8081887/sbi:8066013/sbi:8066013/sbi:8081871/sbi:8080734/sbi:8059355/sbi:8066013/sbi:8080077/sbi:8066013/sbi:8080077/sbi:8080734/sbi:8082771/sbi:8060399/sbi:8069528	14	5	h2_2Xm000094/h2_4Ns002964/h2_3Ns004477/h2_2Xm000085/h2_3Xm003172	9	h2_4Xm003141/h2_2Ns000026/h2_2Xm003272/h2_5Ns003175/h2_1Xm004226/h2_1Ns003629/h2_2Ns002345/h2_7Ns001015/h2_6Xm003586
sbi00950	Isoquinoline alkaloid biosynthesis	13/1596	71/11440	0.183712	0.551136	h2_7Xm005766/h2_7Ns005798/h2_6Ns003922/h2_7Ns000051/novel.12639/h2_1Xm001615/h2_6Xm002982/h2_4Xm003358/h2_7Xm005782/h2_3Xm003941/h2_7Xm007249/h2_7Xm005785/h2_2Ns000748	h2_7Xm005766/h2_7Ns005798/h2_6Ns003922/h2_7Ns000051/-/h2_1Xm001615/h2_6Xm002982/h2_4Xm003358/h2_7Xm005782/h2_3Xm003941/h2_7Xm007249/h2_7Xm005785/h2_2Ns000748	sbi:8071139/sbi:8067546/sbi:8078226/sbi:110435653/sbi:110435098/sbi:8058608/sbi:8055490/sbi:8056374/sbi:8079268/sbi:8079268/sbi:8067546/sbi:8067652/sbi:8069427	13	10	h2_7Xm005766/h2_7Ns005798/h2_6Ns003922/h2_7Ns000051/novel.12639/h2_1Xm001615/h2_4Xm003358/h2_7Xm005782/h2_7Xm007249/h2_7Xm005785	3	h2_6Xm002982/h2_3Xm003941/h2_2Ns000748
sbi04814	Motor proteins	32/1596	196/11440	0.191956	0.562781	h2_3Xm004006/h2_2Ns001991/h2_1Xm001397/h2_7Ns003915/h2_4Xm004699/h2_2Xm003057/h2_5Xm001210/novel.14468/h2_4Ns001593/h2_4Xm000938/h2_2Xm002943/h2_5Xm003774/h2_3Ns003487/h2_1Xm004054/h2_1Ns003495/h2_1Xm003534/h2_4Ns002212/h2_5Ns001018/h2_4Ns003689/h2_1Ns001196/h2_2Ns002101/h2_3Ns003167/h2_7Ns001715/h2_4Xm002400/h2_2Ns005020/h2_7Ns000003/h2_5Xm004845/novel.14993/novel.1005/h2_6Xm003211/h2_6Xm002327/…	h2_3Xm004006/h2_2Ns001991/h2_1Xm001397/h2_7Ns003915/h2_4Xm004699/h2_2Xm003057/h2_5Xm001210/-/h2_4Ns001593/h2_4Xm000938/h2_2Xm002943/h2_5Xm003774/h2_3Ns003487/h2_1Xm004054/h2_1Ns003495/h2_1Xm003534/h2_4Ns002212/h2_5Ns001018/h2_4Ns003689/h2_1Ns001196/h2_2Ns002101/h2_3Ns003167/h2_7Ns001715/h2_4Xm002400/h2_2Ns005020/h2_7Ns000003/h2_5Xm004845/-/-/h2_6Xm003211/h2_6Xm002327/h2_1Ns000685	sbi:8082412/sbi:110432254/sbi:8071242/sbi:8078219/sbi:8078006/sbi:8081749/sbi:8074302/sbi:8076869/sbi:8082081/sbi:110437353/sbi:110432254/sbi:8054890/sbi:8082412/sbi:110433857/sbi:110433857/sbi:110433857/sbi:8081097/sbi:8076869/sbi:8083089/sbi:8071186/sbi:8081749/sbi:8062176/sbi:8081927/sbi:8081097/sbi:8074753/sbi:8068808/sbi:110437353/sbi:8082081/sbi:8082670/sbi:8073799/sbi:8067915/sbi:8071242	32	22	h2_3Xm004006/h2_2Ns001991/novel.14468/h2_4Xm000938/h2_2Xm002943/h2_3Ns003487/h2_1Xm004054/h2_1Ns003495/h2_1Xm003534/h2_4Ns002212/h2_5Ns001018/h2_4Ns003689/h2_1Ns001196/h2_3Ns003167/h2_7Ns001715/h2_4Xm002400/h2_2Ns005020/h2_7Ns000003/h2_5Xm004845/novel.14993/novel.1005/h2_6Xm003211	10	h2_1Xm001397/h2_7Ns003915/h2_4Xm004699/h2_2Xm003057/h2_5Xm001210/h2_4Ns001593/h2_5Xm003774/h2_2Ns002101/h2_6Xm002327/h2_1Ns000685
sbi00402	Benzoxazinoid biosynthesis	4/1596	17/11440	0.204616	0.581499	h2_7Xm002056/h2_3Xm000845/h2_3Ns000433/h2_7Xm006173	h2_7Xm002056/h2_3Xm000845/h2_3Ns000433/h2_7Xm006173	sbi:110430107/sbi:8061167/sbi:8061167/sbi:110430107	4	2	h2_7Xm002056/h2_3Xm000845	2	h2_3Ns000433/h2_7Xm006173
sbi00564	Glycerophospholipid metabolism	41/1596	259/11440	0.211841	0.581499	h2_2Xm006979/h2_5Xm003579/h2_5Ns003136/h2_1Ns003848/h2_1Xm002911/h2_1Xm004490/h2_4Xm004405/novel.12770/h2_1Ns004215/h2_1Xm002062/h2_1Ns002728/h2_3Ns003977/h2_5Ns003549/h2_5Ns001583/h2_3Xm003722/novel.3836/h2_1Ns003601/h2_7Xm006072/h2_1Xm002814/h2_7Ns004200/h2_3Ns005423/h2_3Xm005230/h2_1Xm002078/h2_3Xm003951/h2_1Ns001293/h2_3Xm004387/novel.3737/h2_5Xm001999/h2_7Xm006391/h2_1Xm003239/h2_1Xm004839/h…	h2_2Xm006979/h2_5Xm003579/h2_5Ns003136/h2_1Ns003848/h2_1Xm002911/h2_1Xm004490/h2_4Xm004405/-/h2_1Ns004215/h2_1Xm002062/h2_1Ns002728/h2_3Ns003977/h2_5Ns003549/h2_5Ns001583/h2_3Xm003722/-/h2_1Ns003601/h2_7Xm006072/h2_1Xm002814/h2_7Ns004200/h2_3Ns005423/h2_3Xm005230/h2_1Xm002078/h2_3Xm003951/h2_1Ns001293/h2_3Xm004387/-/h2_5Xm001999/h2_7Xm006391/h2_1Xm003239/h2_1Xm004839/h2_1Xm000596/h2_7Xm006446/h2_…	sbi:8070297/sbi:8058995/sbi:8058995/sbi:8069007/sbi:8055124/sbi:8069007/sbi:8065077/sbi:8062892/sbi:8074565/sbi:8062530/sbi:8066282/sbi:8060114/sbi:8054988/sbi:8083030/sbi:8079239/sbi:8085735/sbi:8080075/sbi:8080216/sbi:8062892/sbi:8069683/sbi:8061030/sbi:110433399/sbi:8080948/sbi:110433898/sbi:8080948/sbi:8060114/sbi:8072403/sbi:8083030/sbi:8069342/sbi:8066282/sbi:110432009/sbi:110433280/sbi:808…	41	30	h2_2Xm006979/h2_1Xm002911/novel.12770/h2_1Ns004215/h2_1Xm002062/h2_1Ns002728/h2_3Ns003977/h2_5Ns003549/h2_5Ns001583/novel.3836/h2_1Ns003601/h2_7Xm006072/h2_1Xm002814/h2_7Ns004200/h2_3Ns005423/h2_3Xm005230/h2_3Xm003951/h2_3Xm004387/novel.3737/h2_5Xm001999/h2_1Xm003239/h2_1Xm004839/h2_3Ns005310/h2_1Ns002147/h2_2Ns005599/h2_7Xm006728/h2_3Xm001812/h2_5Ns003876/h2_5Xm002578/h2_5Xm001409	11	h2_5Xm003579/h2_5Ns003136/h2_1Ns003848/h2_1Xm004490/h2_4Xm004405/h2_3Xm003722/h2_1Xm002078/h2_1Ns001293/h2_7Xm006391/h2_1Xm000596/h2_7Xm006446
sbi00330	Arginine and proline metabolism	24/1596	145/11440	0.211864	0.581499	h2_7Ns005973/h2_7Xm004367/novel.5792/novel.6544/h2_7Xm006927/h2_2Ns000392/h2_4Xm000351/h2_2Xm004899/h2_7Xm004895/unanchor000696/h2_1Ns002377/h2_4Xm001428/h2_1Ns003172/h2_1Xm003033/h2_6Ns002606/novel.12639/h2_2Xm005924/h2_6Ns004702/h2_1Ns004658/h2_5Ns000315/h2_2Xm007054/h2_4Ns001125/h2_1Ns001970/h2_1Xm002662	h2_7Ns005973/h2_7Xm004367/-/-/h2_7Xm006927/h2_2Ns000392/h2_4Xm000351/h2_2Xm004899/h2_7Xm004895/unanchor000696/h2_1Ns002377/h2_4Xm001428/h2_1Ns003172/h2_1Xm003033/h2_6Ns002606/-/h2_2Xm005924/h2_6Ns004702/h2_1Ns004658/h2_5Ns000315/h2_2Xm007054/h2_4Ns001125/h2_1Ns001970/h2_1Xm002662	sbi:8068388/sbi:8058858/sbi:8078880/sbi:8078880/sbi:8085037/sbi:8057337/sbi:8078880/sbi:8083334/sbi:110429801/sbi:8079206/sbi:8058116/sbi:8079744/sbi:8068388/sbi:8058116/sbi:8075884/sbi:110435098/sbi:8074727/sbi:8055347/sbi:8062792/sbi:8059630/sbi:8082588/sbi:8079744/sbi:8065808/sbi:8065808	24	17	h2_7Ns005973/h2_7Xm004367/h2_7Xm006927/h2_2Ns000392/h2_2Xm004899/h2_1Ns002377/h2_4Xm001428/h2_1Ns003172/h2_1Xm003033/novel.12639/h2_2Xm005924/h2_6Ns004702/h2_5Ns000315/h2_2Xm007054/h2_4Ns001125/h2_1Ns001970/h2_1Xm002662	7	novel.5792/novel.6544/h2_4Xm000351/h2_7Xm004895/unanchor000696/h2_6Ns002606/h2_1Ns004658
sbi00220	Arginine biosynthesis	14/1596	80/11440	0.219393	0.589619	h2_4Xm002579/h2_6Xm004238/h2_2Ns002733/h2_2Ns000392/h2_2Ns004067/h2_6Xm003896/h2_5Ns005034/novel.12639/h2_2Xm003652/h2_5Xm005960/h2_5Ns004520/h2_5Xm000412/h2_1Ns002628/h2_2Xm004878	h2_4Xm002579/h2_6Xm004238/h2_2Ns002733/h2_2Ns000392/h2_2Ns004067/h2_6Xm003896/h2_5Ns005034/-/h2_2Xm003652/h2_5Xm005960/h2_5Ns004520/h2_5Xm000412/h2_1Ns002628/h2_2Xm004878	sbi:8081475/sbi:110434374/sbi:110432565/sbi:8057337/sbi:8055934/sbi:8073186/sbi:8054525/sbi:110435098/sbi:110432565/sbi:8054525/sbi:110433762/sbi:8063302/sbi:8086129/sbi:8055934	14	9	h2_4Xm002579/h2_6Xm004238/h2_2Ns000392/h2_2Ns004067/h2_6Xm003896/novel.12639/h2_5Xm000412/h2_1Ns002628/h2_2Xm004878	5	h2_2Ns002733/h2_5Ns005034/h2_2Xm003652/h2_5Xm005960/h2_5Ns004520
sbi00565	Ether lipid metabolism	12/1596	68/11440	0.233343	0.597092	h2_4Xm004405/novel.12770/h2_5Ns003549/novel.3836/h2_7Xm006072/h2_1Xm002814/h2_1Xm002078/h2_1Ns001293/h2_7Xm006391/h2_1Xm004839/h2_1Ns002147/h2_5Xm002578	h2_4Xm004405/-/h2_5Ns003549/-/h2_7Xm006072/h2_1Xm002814/h2_1Xm002078/h2_1Ns001293/h2_7Xm006391/h2_1Xm004839/h2_1Ns002147/h2_5Xm002578	sbi:8065077/sbi:8062892/sbi:8054988/sbi:8085735/sbi:8080216/sbi:8062892/sbi:8080948/sbi:8080948/sbi:8069342/sbi:110432009/sbi:8062892/sbi:8054460	12	8	novel.12770/h2_5Ns003549/novel.3836/h2_7Xm006072/h2_1Xm002814/h2_1Xm004839/h2_1Ns002147/h2_5Xm002578	4	h2_4Xm004405/h2_1Xm002078/h2_1Ns001293/h2_7Xm006391
sbi04712	Circadian rhythm - plant	14/1596	81/11440	0.233572	0.597092	h2_1Xm001736/h2_1Ns000978/h2_7Xm004040/h2_4Ns000591/h2_1Ns002054/unanchor000776/h2_4Xm004420/h2_5Ns003376/h2_3Xm001930/h2_3Ns001206/h2_7Ns003163/h2_3Xm001817/h2_5Xm003813/h2_3Ns001363	h2_1Xm001736/h2_1Ns000978/h2_7Xm004040/h2_4Ns000591/h2_1Ns002054/unanchor000776/h2_4Xm004420/h2_5Ns003376/h2_3Xm001930/h2_3Ns001206/h2_7Ns003163/h2_3Xm001817/h2_5Xm003813/h2_3Ns001363	sbi:8071295/sbi:8071295/sbi:8080836/sbi:8059991/sbi:110435145/sbi:110433966/sbi:110431830/sbi:110432809/sbi:8078473/sbi:110433900/sbi:8080836/sbi:110433900/sbi:110432809/sbi:8082929	14	10	h2_1Xm001736/h2_1Ns000978/h2_4Ns000591/h2_1Ns002054/h2_5Ns003376/h2_3Xm001930/h2_3Ns001206/h2_3Xm001817/h2_5Xm003813/h2_3Ns001363	4	h2_7Xm004040/unanchor000776/h2_4Xm004420/h2_7Ns003163
sbi00440	Phosphonate and phosphinate metabolism	4/1596	18/11440	0.23606	0.597092	h2_1Xm002911/h2_5Ns001583/h2_5Xm001999/h2_7Xm006728	h2_1Xm002911/h2_5Ns001583/h2_5Xm001999/h2_7Xm006728	sbi:8055124/sbi:8083030/sbi:8083030/sbi:8055124	4	4	h2_1Xm002911/h2_5Ns001583/h2_5Xm001999/h2_7Xm006728	0
sbi02010	ABC transporters	33/1596	209/11440	0.246301	0.611016	h2_3Ns002886/novel.13490/h2_4Ns002350/h2_5Ns004852/novel.121/novel.11157/h2_7Ns004083/h2_6Xm003029/h2_2Xm001276/h2_5Ns002220/h2_2Xm006134/h2_1Ns001423/novel.1910/h2_3Ns002431/h2_3Ns003242/h2_4Xm002548/h2_3Xm006613/h2_6Ns003363/h2_7Ns005113/h2_7Ns002987/h2_3Ns002432/h2_3Ns001287/h2_1Xm003201/h2_1Ns000949/h2_3Xm007089/h2_2Ns005471/h2_5Ns002682/h2_6Ns001777/h2_3Xm003276/h2_3Xm002702/novel.10658/h2_4…	h2_3Ns002886/-/h2_4Ns002350/h2_5Ns004852/-/-/h2_7Ns004083/h2_6Xm003029/h2_2Xm001276/h2_5Ns002220/h2_2Xm006134/h2_1Ns001423/-/h2_3Ns002431/h2_3Ns003242/h2_4Xm002548/h2_3Xm006613/h2_6Ns003363/h2_7Ns005113/h2_7Ns002987/h2_3Ns002432/h2_3Ns001287/h2_1Xm003201/h2_1Ns000949/h2_3Xm007089/h2_2Ns005471/h2_5Ns002682/h2_6Ns001777/h2_3Xm003276/h2_3Xm002702/-/h2_4Ns003376/-	sbi:8068061/sbi:8081469/sbi:8081460/sbi:8086346/sbi:8078474/sbi:8076705/sbi:110432523/sbi:8079444/sbi:8083426/sbi:8067959/sbi:8054365/sbi:8066626/sbi:8070428/sbi:8054364/sbi:8074144/sbi:8081460/sbi:8074123/sbi:8073890/sbi:8074874/sbi:8054828/sbi:8054365/sbi:8055713/sbi:8077950/sbi:8071289/sbi:8074144/sbi:8079561/sbi:8083267/sbi:8076583/sbi:8069762/sbi:8060300/sbi:8080533/sbi:8065998/sbi:8086346	33	17	novel.13490/h2_4Ns002350/novel.11157/h2_6Xm003029/h2_2Xm001276/h2_2Xm006134/h2_1Ns001423/novel.1910/h2_3Ns002431/h2_3Ns003242/h2_4Xm002548/h2_6Ns003363/h2_7Ns002987/h2_1Xm003201/h2_2Ns005471/h2_3Xm002702/h2_4Ns003376	16	h2_3Ns002886/h2_5Ns004852/novel.121/h2_7Ns004083/h2_5Ns002220/h2_3Xm006613/h2_7Ns005113/h2_3Ns002432/h2_3Ns001287/h2_1Ns000949/h2_3Xm007089/h2_5Ns002682/h2_6Ns001777/h2_3Xm003276/novel.10658/novel.13158
sbi00600	Sphingolipid metabolism	13/1596	77/11440	0.272298	0.641143	h2_4Xm002962/h2_1Xm002621/h2_1Xm002622/h2_3Ns000878/h2_1Ns002181/h2_4Xm001281/h2_1Ns000580/h2_7Ns003406/h2_4Ns000962/h2_3Ns003635/h2_1Xm004617/h2_2Ns001988/h2_6Ns003312	h2_4Xm002962/h2_1Xm002621/h2_1Xm002622/h2_3Ns000878/h2_1Ns002181/h2_4Xm001281/h2_1Ns000580/h2_7Ns003406/h2_4Ns000962/h2_3Ns003635/h2_1Xm004617/h2_2Ns001988/h2_6Ns003312	sbi:8085291/sbi:8065821/sbi:8065821/sbi:8072381/sbi:8155699/sbi:8057162/sbi:8067346/sbi:8064369/sbi:8057162/sbi:8054712/sbi:8068989/sbi:8056382/sbi:8073166	13	8	h2_1Xm002621/h2_1Xm002622/h2_3Ns000878/h2_1Ns000580/h2_7Ns003406/h2_3Ns003635/h2_2Ns001988/h2_6Ns003312	5	h2_4Xm002962/h2_1Ns002181/h2_4Xm001281/h2_4Ns000962/h2_1Xm004617
sbi00130	Ubiquinone and other terpenoid-quinone biosynthesis	20/1596	124/11440	0.276284	0.641143	h2_7Ns005245/h2_3Ns003751/h2_7Ns003281/h2_3Xm004113/h2_1Ns003593/h2_6Ns003922/h2_7Ns005253/h2_7Ns000051/h2_3Xm004630/h2_1Xm001615/h2_3Ns003604/h2_6Xm002982/h2_4Ns003257/h2_3Ns001522/h2_5Xm006375/h2_7Xm006213/h2_4Xm002598/h2_4Ns002401/h2_5Xm006285/h2_4Ns003065	h2_7Ns005245/h2_3Ns003751/h2_7Ns003281/h2_3Xm004113/h2_1Ns003593/h2_6Ns003922/h2_7Ns005253/h2_7Ns000051/h2_3Xm004630/h2_1Xm001615/h2_3Ns003604/h2_6Xm002982/h2_4Ns003257/h2_3Ns001522/h2_5Xm006375/h2_7Xm006213/h2_4Xm002598/h2_4Ns002401/h2_5Xm006285/h2_4Ns003065	sbi:8058455/sbi:8085395/sbi:8074076/sbi:8085395/sbi:110430606/sbi:8078226/sbi:8058452/sbi:110435653/sbi:8056122/sbi:8058608/sbi:110433905/sbi:8055490/sbi:8054503/sbi:8059757/sbi:8084454/sbi:8058452/sbi:8054503/sbi:8054503/sbi:8080177/sbi:110430512	20	16	h2_7Ns005245/h2_3Ns003751/h2_7Ns003281/h2_3Xm004113/h2_6Ns003922/h2_7Ns005253/h2_7Ns000051/h2_3Xm004630/h2_1Xm001615/h2_3Ns003604/h2_4Ns003257/h2_3Ns001522/h2_7Xm006213/h2_4Xm002598/h2_4Ns002401/h2_4Ns003065	4	h2_1Ns003593/h2_6Xm002982/h2_5Xm006375/h2_5Xm006285
sbi00350	Tyrosine metabolism	21/1596	131/11440	0.279532	0.641143	h2_7Xm005766/h2_5Ns000578/h2_7Ns004994/h2_7Ns005798/h2_7Xm007419/h2_6Ns003922/h2_7Ns000051/novel.12639/h2_7Xm005354/h2_1Xm001615/h2_4Ns003448/h2_6Xm002982/h2_4Xm003358/h2_4Xm003619/h2_7Xm005782/h2_3Xm003941/h2_6Xm003596/h2_7Xm007249/h2_4Xm001168/h2_7Xm005785/h2_2Ns000748	h2_7Xm005766/h2_5Ns000578/h2_7Ns004994/h2_7Ns005798/h2_7Xm007419/h2_6Ns003922/h2_7Ns000051/-/h2_7Xm005354/h2_1Xm001615/h2_4Ns003448/h2_6Xm002982/h2_4Xm003358/h2_4Xm003619/h2_7Xm005782/h2_3Xm003941/h2_6Xm003596/h2_7Xm007249/h2_4Xm001168/h2_7Xm005785/h2_2Ns000748	sbi:8071139/sbi:8068911/sbi:8058134/sbi:8067546/sbi:8081917/sbi:8078226/sbi:110435653/sbi:110435098/sbi:8063823/sbi:8058608/sbi:8081917/sbi:8055490/sbi:8056374/sbi:8057637/sbi:8079268/sbi:8079268/sbi:8074802/sbi:8067546/sbi:8054147/sbi:8067652/sbi:8069427	21	17	h2_7Xm005766/h2_5Ns000578/h2_7Ns004994/h2_7Ns005798/h2_7Xm007419/h2_6Ns003922/h2_7Ns000051/novel.12639/h2_1Xm001615/h2_4Ns003448/h2_4Xm003358/h2_4Xm003619/h2_7Xm005782/h2_6Xm003596/h2_7Xm007249/h2_4Xm001168/h2_7Xm005785	4	h2_7Xm005354/h2_6Xm002982/h2_3Xm003941/h2_2Ns000748
sbi00280	Valine, leucine and isoleucine degradation	18/1596	111/11440	0.28204	0.641143	novel.5792/h2_4Xm004100/h2_4Ns002721/novel.6544/h2_4Xm000351/h2_2Xm004899/h2_4Xm001428/h2_2Xm005156/h2_4Ns003322/h2_1Xm003929/h2_3Ns000086/h2_2Ns004257/h2_7Ns004936/h2_1Ns001683/h2_4Ns001125/h2_5Xm007017/h2_2Xm001525/h2_2Ns000722	-/h2_4Xm004100/h2_4Ns002721/-/h2_4Xm000351/h2_2Xm004899/h2_4Xm001428/h2_2Xm005156/h2_4Ns003322/h2_1Xm003929/h2_3Ns000086/h2_2Ns004257/h2_7Ns004936/h2_1Ns001683/h2_4Ns001125/h2_5Xm007017/h2_2Xm001525/h2_2Ns000722	sbi:8078880/sbi:8077981/sbi:110435962/sbi:8078880/sbi:8078880/sbi:8083334/sbi:8079744/sbi:8064642/sbi:8059808/sbi:8064129/sbi:8079086/sbi:8064642/sbi:110431419/sbi:8059276/sbi:8079744/sbi:110435962/sbi:8079630/sbi:8079630	18	12	h2_4Ns002721/h2_2Xm004899/h2_4Xm001428/h2_2Xm005156/h2_4Ns003322/h2_1Xm003929/h2_3Ns000086/h2_2Ns004257/h2_1Ns001683/h2_4Ns001125/h2_2Xm001525/h2_2Ns000722	6	novel.5792/h2_4Xm004100/novel.6544/h2_4Xm000351/h2_7Ns004936/h2_5Xm007017
sbi00100	Steroid biosynthesis	15/1596	91/11440	0.283296	0.641143	h2_6Xm002411/h2_4Ns001140/h2_4Xm001443/novel.15623/h2_5Xm005491/h2_6Ns001417/h2_4Ns002722/novel.11219/h2_5Ns004721/h2_7Xm001400/h2_5Ns005298/h2_1Xm001042/h2_3Ns000469/h2_6Ns000466/h2_4Xm001777	h2_6Xm002411/h2_4Ns001140/h2_4Xm001443/-/h2_5Xm005491/h2_6Ns001417/h2_4Ns002722/-/h2_5Ns004721/h2_7Xm001400/h2_5Ns005298/h2_1Xm001042/h2_3Ns000469/h2_6Ns000466/h2_4Xm001777	sbi:8062823/sbi:8062847/sbi:8062847/sbi:8061131/sbi:8061131/sbi:8062823/sbi:8056854/sbi:8062847/sbi:8061131/sbi:8085054/sbi:8064726/sbi:8081764/sbi:8061354/sbi:8059782/sbi:8061435	15	12	novel.15623/h2_5Xm005491/h2_6Ns001417/h2_4Ns002722/novel.11219/h2_5Ns004721/h2_7Xm001400/h2_5Ns005298/h2_1Xm001042/h2_3Ns000469/h2_6Ns000466/h2_4Xm001777	3	h2_6Xm002411/h2_4Ns001140/h2_4Xm001443
sbi00040	Pentose and glucuronate interconversions	17/1596	106/11440	0.305943	0.68046	h2_2Xm002106/h2_2Ns003737/h2_4Ns000564/h2_5Ns003023/novel.6682/novel.2072/h2_1Xm003761/h2_4Xm003377/h2_1Ns000729/h2_4Xm000878/h2_1Ns003191/h2_5Ns000531/h2_5Xm000919/h2_7Xm005318/h2_3Ns003573/h2_5Xm004704/h2_2Ns000215	h2_2Xm002106/h2_2Ns003737/h2_4Ns000564/h2_5Ns003023/-/-/h2_1Xm003761/h2_4Xm003377/h2_1Ns000729/h2_4Xm000878/h2_1Ns003191/h2_5Ns000531/h2_5Xm000919/h2_7Xm005318/h2_3Ns003573/h2_5Xm004704/h2_2Ns000215	sbi:110432936/sbi:8071527/sbi:110436990/sbi:8054783/sbi:8068453/sbi:8061760/sbi:8061761/sbi:110433451/sbi:8057327/sbi:110436990/sbi:8061761/sbi:8079626/sbi:8079626/sbi:8065566/sbi:8054729/sbi:110436990/sbi:8080293	17	13	h2_2Xm002106/h2_4Ns000564/h2_5Ns003023/novel.2072/h2_1Xm003761/h2_4Xm000878/h2_1Ns003191/h2_5Ns000531/h2_5Xm000919/h2_7Xm005318/h2_3Ns003573/h2_5Xm004704/h2_2Ns000215	4	h2_2Ns003737/novel.6682/h2_4Xm003377/h2_1Ns000729
sbi00730	Thiamine metabolism	8/1596	47/11440	0.330036	0.721603	novel.12241/h2_3Xm005511/h2_1Xm003385/h2_4Ns001668/h2_7Xm004933/h2_1Ns002525/h2_7Ns004102/h2_2Ns001073	-/h2_3Xm005511/h2_1Xm003385/h2_4Ns001668/h2_7Xm004933/h2_1Ns002525/h2_7Ns004102/h2_2Ns001073	sbi:110436684/sbi:8075358/sbi:8085126/sbi:110436684/sbi:8060373/sbi:8085126/sbi:8060373/sbi:8075346	8	7	novel.12241/h2_1Xm003385/h2_4Ns001668/h2_7Xm004933/h2_1Ns002525/h2_7Ns004102/h2_2Ns001073	1	h2_3Xm005511
sbi03250	Viral life cycle - HIV-1	16/1596	103/11440	0.362078	0.778468	h2_7Xm004621/h2_7Ns003783/novel.5774/novel.831/h2_2Ns000426/h2_4Ns002851/h2_5Xm001046/novel.11692/novel.11448/h2_2Ns003767/h2_5Ns003732/h2_6Xm004628/h2_6Xm002373/h2_5Ns003003/h2_1Xm000700/h2_7Xm006678	h2_7Xm004621/h2_7Ns003783/-/-/h2_2Ns000426/h2_4Ns002851/h2_5Xm001046/-/-/h2_2Ns003767/h2_5Ns003732/h2_6Xm004628/h2_6Xm002373/h2_5Ns003003/h2_1Xm000700/h2_7Xm006678	sbi:8082248/sbi:8082248/sbi:8076620/sbi:8065976/sbi:8076620/sbi:8056480/sbi:8066459/sbi:8065976/sbi:8059248/sbi:8083787/sbi:8066459/sbi:8069945/sbi:8069945/sbi:8073330/sbi:8064917/sbi:8082248	16	8	novel.5774/h2_2Ns000426/h2_4Ns002851/h2_5Xm001046/novel.11448/h2_5Ns003732/h2_5Ns003003/h2_1Xm000700	8	h2_7Xm004621/h2_7Ns003783/novel.831/novel.11692/h2_2Ns003767/h2_6Xm004628/h2_6Xm002373/h2_7Xm006678
sbi04145	Phagosome	30/1596	201/11440	0.374077	0.791081	h2_3Xm004006/h2_1Xm000226/h2_2Ns001991/h2_2Xm008022/h2_4Xm000938/h2_2Xm002943/h2_3Ns003487/h2_1Xm004054/h2_1Ns003495/unanchor000190/h2_7Xm002842/h2_7Xm006292/h2_3Xm003813/h2_1Xm003534/unanchor000936/novel.11640/h2_6Xm002818/h2_3Ns004131/h2_1Xm004624/h2_4Xm001726/novel.5090/h2_7Ns001962/h2_5Xm006820/h2_7Xm006262/h2_3Ns002978/h2_6Xm001931/h2_3Xm004550/h2_2Ns002888/h2_5Xm004845/novel.14294	h2_3Xm004006/h2_1Xm000226/h2_2Ns001991/h2_2Xm008022/h2_4Xm000938/h2_2Xm002943/h2_3Ns003487/h2_1Xm004054/h2_1Ns003495/unanchor000190/h2_7Xm002842/h2_7Xm006292/h2_3Xm003813/h2_1Xm003534/unanchor000936/-/h2_6Xm002818/h2_3Ns004131/h2_1Xm004624/h2_4Xm001726/-/h2_7Ns001962/h2_5Xm006820/h2_7Xm006262/h2_3Ns002978/h2_6Xm001931/h2_3Xm004550/h2_2Ns002888/h2_5Xm004845/-	sbi:8082412/sbi:110436820/sbi:110432254/sbi:8076523/sbi:110437353/sbi:110432254/sbi:8082412/sbi:110433857/sbi:110433857/sbi:8068254/sbi:8065540/sbi:8079395/sbi:8082976/sbi:110433857/sbi:8076523/sbi:8079395/sbi:8079395/sbi:8061002/sbi:8068987/sbi:8067341/sbi:8078189/sbi:8065540/sbi:110430079/sbi:8079395/sbi:110431024/sbi:8068254/sbi:8061002/sbi:8076129/sbi:110437353/sbi:8067502	30	25	h2_3Xm004006/h2_1Xm000226/h2_2Ns001991/h2_2Xm008022/h2_4Xm000938/h2_2Xm002943/h2_3Ns003487/h2_1Xm004054/h2_1Ns003495/h2_7Xm002842/h2_7Xm006292/h2_3Xm003813/h2_1Xm003534/novel.11640/h2_6Xm002818/h2_4Xm001726/novel.5090/h2_7Ns001962/h2_7Xm006262/h2_3Ns002978/h2_6Xm001931/h2_3Xm004550/h2_2Ns002888/h2_5Xm004845/novel.14294	5	unanchor000190/unanchor000936/h2_3Ns004131/h2_1Xm004624/h2_5Xm006820
sbi00561	Glycerolipid metabolism	29/1596	195/11440	0.385002	0.798283	h2_1Xm002621/h2_3Ns000588/h2_1Xm002622/h2_4Ns001243/h2_7Ns003931/novel.5792/h2_5Xm002125/novel.6544/h2_4Xm002650/novel.2072/h2_4Xm000351/h2_2Xm004899/h2_4Xm001538/h2_1Xm003761/h2_4Xm001428/h2_1Ns002728/h2_3Ns003977/h2_1Ns003191/novel.15301/h2_1Ns003601/h2_7Ns004200/h2_4Ns001125/h2_3Xm004387/novel.3737/h2_1Xm003239/h2_7Xm006446/h2_2Xm003027/h2_2Ns005599/h2_5Xm001409	h2_1Xm002621/h2_3Ns000588/h2_1Xm002622/h2_4Ns001243/h2_7Ns003931/-/h2_5Xm002125/-/h2_4Xm002650/-/h2_4Xm000351/h2_2Xm004899/h2_4Xm001538/h2_1Xm003761/h2_4Xm001428/h2_1Ns002728/h2_3Ns003977/h2_1Ns003191/-/h2_1Ns003601/h2_7Ns004200/h2_4Ns001125/h2_3Xm004387/-/h2_1Xm003239/h2_7Xm006446/h2_2Xm003027/h2_2Ns005599/h2_5Xm001409	sbi:8065821/sbi:8073325/sbi:8065821/sbi:8070659/sbi:8076727/sbi:8078880/sbi:8086046/sbi:8078880/sbi:8084949/sbi:8061760/sbi:8078880/sbi:8083334/sbi:8070659/sbi:8061761/sbi:8079744/sbi:8066282/sbi:8060114/sbi:8061761/sbi:8073830/sbi:8080075/sbi:8069683/sbi:8079744/sbi:8060114/sbi:8072403/sbi:8066282/sbi:8085839/sbi:8081761/sbi:8074765/sbi:8068078	29	18	h2_1Xm002621/h2_1Xm002622/novel.2072/h2_2Xm004899/h2_1Xm003761/h2_4Xm001428/h2_1Ns002728/h2_3Ns003977/h2_1Ns003191/novel.15301/h2_1Ns003601/h2_7Ns004200/h2_4Ns001125/h2_3Xm004387/novel.3737/h2_1Xm003239/h2_2Ns005599/h2_5Xm001409	11	h2_3Ns000588/h2_4Ns001243/h2_7Ns003931/novel.5792/h2_5Xm002125/novel.6544/h2_4Xm002650/h2_4Xm000351/h2_4Xm001538/h2_7Xm006446/h2_2Xm003027
sbi00310	Lysine degradation	15/1596	98/11440	0.391712	0.798283	h2_4Xm001077/novel.5792/novel.6544/h2_5Ns002918/h2_4Xm000351/h2_2Xm004899/h2_4Xm001428/h2_3Ns000086/h2_6Xm004723/h2_3Ns004128/h2_6Ns003985/h2_4Ns001125/novel.7/h2_3Ns005432/novel.2486	h2_4Xm001077/-/-/h2_5Ns002918/h2_4Xm000351/h2_2Xm004899/h2_4Xm001428/h2_3Ns000086/h2_6Xm004723/h2_3Ns004128/h2_6Ns003985/h2_4Ns001125/-/h2_3Ns005432/-	sbi:110437027/sbi:8078880/sbi:8078880/sbi:8055891/sbi:8078880/sbi:8083334/sbi:8079744/sbi:8079086/sbi:8081954/sbi:8069112/sbi:8081954/sbi:8079744/sbi:8081954/sbi:8077421/sbi:8081954	15	9	h2_4Xm001077/h2_5Ns002918/h2_2Xm004899/h2_4Xm001428/h2_3Ns000086/h2_6Xm004723/h2_6Ns003985/h2_4Ns001125/novel.2486	6	novel.5792/novel.6544/h2_4Xm000351/h2_3Ns004128/novel.7/h2_3Ns005432
sbi04146	Peroxisome	31/1596	210/11440	0.396047	0.798283	h2_4Ns002751/h2_6Xm001490/h2_1Xm002036/h2_2Xm002162/h2_4Xm002927/h2_2Ns001231/h2_5Xm005039/novel.12686/h2_4Ns003874/novel.9844/h2_4Xm000363/h2_6Ns000441/h2_5Ns002918/h2_5Ns005184/h2_4Xm003836/h2_6Xm004747/h2_7Xm007169/h2_1Xm002843/h2_5Ns004413/h2_3Xm006613/h2_3Xm000390/h2_2Xm003534/h2_1Ns001683/h2_7Xm002332/novel.5345/h2_6Ns001213/h2_4Xm002678/h2_1Xm001689/h2_5Xm006304/h2_3Xm000375/h2_7Xm007235	h2_4Ns002751/h2_6Xm001490/h2_1Xm002036/h2_2Xm002162/h2_4Xm002927/h2_2Ns001231/h2_5Xm005039/-/h2_4Ns003874/-/h2_4Xm000363/h2_6Ns000441/h2_5Ns002918/h2_5Ns005184/h2_4Xm003836/h2_6Xm004747/h2_7Xm007169/h2_1Xm002843/h2_5Ns004413/h2_3Xm006613/h2_3Xm000390/h2_2Xm003534/h2_1Ns001683/h2_7Xm002332/-/h2_6Ns001213/h2_4Xm002678/h2_1Xm001689/h2_5Xm006304/h2_3Xm000375/h2_7Xm007235	sbi:8068207/sbi:8068221/sbi:110430258/sbi:110431820/sbi:8068207/sbi:110431820/sbi:8083916/sbi:8068221/sbi:8060884/sbi:8083916/sbi:8062537/sbi:8071538/sbi:8055891/sbi:110430724/sbi:110430724/sbi:110433864/sbi:8069231/sbi:110434890/sbi:8083916/sbi:8074123/sbi:8072775/sbi:8083916/sbi:8059276/sbi:110435557/sbi:8074729/sbi:110434890/sbi:8078805/sbi:110429995/sbi:110430123/sbi:8072775/sbi:110432494	31	21	h2_4Ns002751/h2_6Xm001490/h2_1Xm002036/h2_2Xm002162/h2_2Ns001231/novel.12686/h2_4Ns003874/h2_4Xm000363/h2_6Ns000441/h2_5Ns002918/h2_7Xm007169/h2_1Xm002843/h2_3Xm000390/h2_1Ns001683/h2_7Xm002332/novel.5345/h2_6Ns001213/h2_4Xm002678/h2_1Xm001689/h2_3Xm000375/h2_7Xm007235	10	h2_4Xm002927/h2_5Xm005039/novel.9844/h2_5Ns005184/h2_4Xm003836/h2_6Xm004747/h2_5Ns004413/h2_3Xm006613/h2_2Xm003534/h2_5Xm006304
sbi00760	Nicotinate and nicotinamide metabolism	9/1596	58/11440	0.420957	0.814858	h2_6Xm002278/h2_6Ns001280/h2_2Ns005313/h2_4Xm001414/novel.2791/h2_5Xm001707/h2_5Ns001237/h2_5Xm004044/h2_3Xm006182	h2_6Xm002278/h2_6Ns001280/h2_2Ns005313/h2_4Xm001414/-/h2_5Xm001707/h2_5Ns001237/h2_5Xm004044/h2_3Xm006182	sbi:8069937/sbi:8069937/sbi:8077610/sbi:8074305/sbi:8056434/sbi:8086163/sbi:8086163/sbi:8077610/sbi:8074091	9	4	h2_2Ns005313/novel.2791/h2_5Xm004044/h2_3Xm006182	5	h2_6Xm002278/h2_6Ns001280/h2_4Xm001414/h2_5Xm001707/h2_5Ns001237
sbi00410	beta-Alanine metabolism	17/1596	114/11440	0.423477	0.814858	h2_1Xm002036/novel.5792/novel.6544/h2_7Xm006927/h2_4Xm000351/h2_2Xm004899/h2_7Xm004895/h2_4Xm001428/h2_2Xm005924/h2_2Xm007054/h2_4Xm003358/h2_7Ns004936/h2_4Ns001125/h2_7Xm002332/h2_5Xm006844/h2_7Xm000209/h2_2Ns000748	h2_1Xm002036/-/-/h2_7Xm006927/h2_4Xm000351/h2_2Xm004899/h2_7Xm004895/h2_4Xm001428/h2_2Xm005924/h2_2Xm007054/h2_4Xm003358/h2_7Ns004936/h2_4Ns001125/h2_7Xm002332/h2_5Xm006844/h2_7Xm000209/h2_2Ns000748	sbi:110430258/sbi:8078880/sbi:8078880/sbi:8085037/sbi:8078880/sbi:8083334/sbi:110429801/sbi:8079744/sbi:8074727/sbi:8082588/sbi:8056374/sbi:110431419/sbi:8079744/sbi:110435557/sbi:8060864/sbi:8085236/sbi:8069427	17	10	h2_1Xm002036/h2_7Xm006927/h2_2Xm004899/h2_4Xm001428/h2_2Xm005924/h2_2Xm007054/h2_4Xm003358/h2_4Ns001125/h2_7Xm002332/h2_5Xm006844	7	novel.5792/novel.6544/h2_4Xm000351/h2_7Xm004895/h2_7Ns004936/h2_7Xm000209/h2_2Ns000748
sbi00400	Phenylalanine, tyrosine and tryptophan biosynthesis	16/1596	107/11440	0.423614	0.814858	h2_7Xm006073/h2_2Xm003964/h2_2Ns003065/h2_2Xm006665/h2_7Ns005399/h2_4Ns002502/h2_6Ns003922/h2_7Ns000051/novel.12639/h2_1Xm001615/h2_6Xm002982/h2_4Ns002322/h2_5Xm004436/h2_7Ns003474/h2_2Xm003962/h2_2Ns003066	h2_7Xm006073/h2_2Xm003964/h2_2Ns003065/h2_2Xm006665/h2_7Ns005399/h2_4Ns002502/h2_6Ns003922/h2_7Ns000051/-/h2_1Xm001615/h2_6Xm002982/h2_4Ns002322/h2_5Xm004436/h2_7Ns003474/h2_2Xm003962/h2_2Ns003066	sbi:8080217/sbi:8075256/sbi:8075256/sbi:8068458/sbi:8084507/sbi:8054323/sbi:8078226/sbi:110435653/sbi:110435098/sbi:8058608/sbi:8055490/sbi:8081446/sbi:8059783/sbi:8073057/sbi:8075256/sbi:8075256	16	15	h2_7Xm006073/h2_2Xm003964/h2_2Ns003065/h2_2Xm006665/h2_7Ns005399/h2_4Ns002502/h2_6Ns003922/h2_7Ns000051/novel.12639/h2_1Xm001615/h2_4Ns002322/h2_5Xm004436/h2_7Ns003474/h2_2Xm003962/h2_2Ns003066	1	h2_6Xm002982
sbi00520	Amino sugar and nucleotide sugar metabolism	44/1596	305/11440	0.429537	0.814858	h2_4Xm002962/h2_4Xm001820/h2_1Xm002974/h2_4Ns001407/h2_2Ns003661/h2_3Xm006606/h2_4Ns001546/h2_2Ns001032/h2_3Xm004449/h2_4Ns000564/h2_2Ns005486/h2_1Ns000186/h2_1Ns000580/h2_1Ns004550/h2_5Ns003324/novel.15334/h2_3Xm003607/h2_1Xm000507/h2_4Xm000878/h2_4Xm001819/h2_7Ns000789/h2_1Xm003296/novel.14751/h2_7Xm005318/h2_4Ns003637/h2_1Ns002320/h2_5Ns000335/h2_4Xm000641/novel.2855/h2_7Ns002996/h2_1Xm003441/…	h2_4Xm002962/h2_4Xm001820/h2_1Xm002974/h2_4Ns001407/h2_2Ns003661/h2_3Xm006606/h2_4Ns001546/h2_2Ns001032/h2_3Xm004449/h2_4Ns000564/h2_2Ns005486/h2_1Ns000186/h2_1Ns000580/h2_1Ns004550/h2_5Ns003324/-/h2_3Xm003607/h2_1Xm000507/h2_4Xm000878/h2_4Xm001819/h2_7Ns000789/h2_1Xm003296/-/h2_7Xm005318/h2_4Ns003637/h2_1Ns002320/h2_5Ns000335/h2_4Xm000641/-/h2_7Ns002996/h2_1Xm003441/h2_2Ns005963/-/h2_4Ns002898/h…	sbi:8085291/sbi:8060751/sbi:110430794/sbi:8070372/sbi:8060191/sbi:8070374/sbi:8056623/sbi:8078569/sbi:8062357/sbi:110436990/sbi:8079556/sbi:110430794/sbi:8067346/sbi:110430794/sbi:8054881/sbi:8065523/sbi:8069810/sbi:110430794/sbi:110436990/sbi:8056623/sbi:8068417/sbi:8060358/sbi:110430827/sbi:8065566/sbi:8079681/sbi:110430794/sbi:8058299/sbi:8054146/sbi:8055699/sbi:8074130/sbi:8076873/sbi:8085888…	44	35	h2_4Xm001820/h2_1Xm002974/h2_4Ns001407/h2_2Ns003661/h2_3Xm006606/h2_4Ns001546/h2_3Xm004449/h2_4Ns000564/h2_2Ns005486/h2_1Ns000186/h2_1Ns000580/h2_1Ns004550/h2_5Ns003324/h2_1Xm000507/h2_4Xm000878/h2_4Xm001819/h2_7Ns000789/h2_1Xm003296/novel.14751/h2_7Xm005318/h2_4Ns003637/h2_1Ns002320/h2_5Ns000335/h2_1Xm003441/novel.7861/h2_4Ns002898/h2_1Xm002144/h2_5Xm004704/h2_2Ns001988/h2_5Xm000646/h2_6Ns003632…	9	h2_4Xm002962/h2_2Ns001032/novel.15334/h2_3Xm003607/h2_4Xm000641/novel.2855/h2_7Ns002996/h2_2Ns005963/h2_5Ns001578
sbi00340	Histidine metabolism	7/1596	45/11440	0.441472	0.82536	novel.5792/h2_1Ns002575/novel.6544/h2_4Xm000351/h2_2Xm004899/h2_4Xm001428/h2_4Ns001125	-/h2_1Ns002575/-/h2_4Xm000351/h2_2Xm004899/h2_4Xm001428/h2_4Ns001125	sbi:8078880/sbi:8066036/sbi:8078880/sbi:8078880/sbi:8083334/sbi:8079744/sbi:8079744	7	4	h2_1Ns002575/h2_2Xm004899/h2_4Xm001428/h2_4Ns001125	3	novel.5792/novel.6544/h2_4Xm000351
sbi00591	Linoleic acid metabolism	7/1596	46/11440	0.465411	0.844816	h2_5Xm004523/h2_5Xm000317/h2_1Xm005342/h2_5Ns003983/h2_4Ns000421/h2_1Ns002422/h2_5Xm004524	h2_5Xm004523/h2_5Xm000317/h2_1Xm005342/h2_5Ns003983/h2_4Ns000421/h2_1Ns002422/h2_5Xm004524	sbi:8078665/sbi:110434540/sbi:8064218/sbi:8078665/sbi:8063420/sbi:8065259/sbi:8078665	7	6	h2_5Xm004523/h2_5Xm000317/h2_1Xm005342/h2_5Ns003983/h2_4Ns000421/h2_5Xm004524	1	h2_1Ns002422
sbi00261	Monobactam biosynthesis	5/1596	32/11440	0.46777	0.844816	h2_5Ns001942/h2_5Xm002320/h2_5Xm006637/h2_5Xm006666/h2_5Xm006657	h2_5Ns001942/h2_5Xm002320/h2_5Xm006637/h2_5Xm006666/h2_5Xm006657	sbi:8062052/sbi:8062052/sbi:8060870/sbi:8060870/sbi:8060870	5	1	h2_5Xm006666	4	h2_5Ns001942/h2_5Xm002320/h2_5Xm006637/h2_5Xm006657
sbi00052	Galactose metabolism	21/1596	146/11440	0.47613	0.844816	h2_1Xm002621/h2_2Ns003398/h2_1Xm002622/h2_5Ns005459/novel.11681/h2_2Xm004299/h2_5Ns003324/h2_3Xm003607/novel.15209/h2_2Xm004390/h2_2Xm004389/h2_7Ns002451/novel.14722/novel.3720/h2_7Xm005318/novel.2855/h2_2Ns001847/h2_1Xm002144/h2_1Xm004617/h2_2Ns003397/h2_2Xm004298	h2_1Xm002621/h2_2Ns003398/h2_1Xm002622/h2_5Ns005459/-/h2_2Xm004299/h2_5Ns003324/h2_3Xm003607/-/h2_2Xm004390/h2_2Xm004389/h2_7Ns002451/-/-/h2_7Xm005318/-/h2_2Ns001847/h2_1Xm002144/h2_1Xm004617/h2_2Ns003397/h2_2Xm004298	sbi:8065821/sbi:110435065/sbi:8065821/sbi:110434887/sbi:8075677/sbi:110435065/sbi:8054881/sbi:8069810/sbi:8076166/sbi:8073561/sbi:8073561/sbi:8055227/sbi:8076166/sbi:8061607/sbi:8065566/sbi:8055699/sbi:8062793/sbi:8055699/sbi:8068989/sbi:8073422/sbi:8073422	21	15	h2_1Xm002621/h2_2Ns003398/h2_1Xm002622/h2_5Ns005459/novel.11681/h2_2Xm004299/h2_5Ns003324/novel.15209/h2_2Xm004390/h2_2Xm004389/h2_7Ns002451/h2_7Xm005318/h2_1Xm002144/h2_2Ns003397/h2_2Xm004298	6	h2_3Xm003607/novel.14722/novel.3720/novel.2855/h2_2Ns001847/h2_1Xm004617
sbi00620	Pyruvate metabolism	35/1596	246/11440	0.478074	0.844816	h2_3Ns001503/novel.7963/h2_3Xm002074/h2_4Xm002739/h2_1Ns002903/novel.7055/novel.5792/novel.6544/h2_5Ns004255/h2_6Xm003422/h2_6Xm005409/h2_4Xm000562/novel.2072/h2_4Ns002200/h2_4Xm000351/h2_3Xm003128/h2_7Xm007419/h2_2Xm004899/h2_1Xm003761/h2_4Xm001428/h2_1Ns003191/h2_5Xm000721/novel.3104/h2_3Ns000086/h2_2Xm001471/h2_4Ns003448/h2_4Ns004015/h2_5Ns000095/h2_4Xm003619/h2_4Ns001125/h2_1Ns002425/h2_6Xm00…	h2_3Ns001503/-/h2_3Xm002074/h2_4Xm002739/h2_1Ns002903/-/-/-/h2_5Ns004255/h2_6Xm003422/h2_6Xm005409/h2_4Xm000562/-/h2_4Ns002200/h2_4Xm000351/h2_3Xm003128/h2_7Xm007419/h2_2Xm004899/h2_1Xm003761/h2_4Xm001428/h2_1Ns003191/h2_5Xm000721/-/h2_3Ns000086/h2_2Xm001471/h2_4Ns003448/h2_4Ns004015/h2_5Ns000095/h2_4Xm003619/h2_4Ns001125/h2_1Ns002425/h2_6Xm003596/h2_5Xm001903/h2_1Ns001376/h2_2Xm004520	sbi:8078313/sbi:8058978/sbi:8069872/sbi:110433065/sbi:8085529/sbi:8069314/sbi:8078880/sbi:8078880/sbi:110430391/sbi:110437355/sbi:8059611/sbi:8056731/sbi:8061760/sbi:8083998/sbi:8078880/sbi:8061808/sbi:8081917/sbi:8083334/sbi:8061761/sbi:8079744/sbi:8061761/sbi:8062209/sbi:8069314/sbi:8079086/sbi:110436241/sbi:8081917/sbi:8065978/sbi:8078313/sbi:8057637/sbi:8079744/sbi:8055615/sbi:8074802/sbi:808…	35	24	novel.7963/h2_1Ns002903/h2_6Xm003422/h2_6Xm005409/h2_4Xm000562/novel.2072/h2_3Xm003128/h2_7Xm007419/h2_2Xm004899/h2_1Xm003761/h2_4Xm001428/h2_1Ns003191/h2_5Xm000721/novel.3104/h2_3Ns000086/h2_2Xm001471/h2_4Ns003448/h2_4Ns004015/h2_4Xm003619/h2_4Ns001125/h2_6Xm003596/h2_5Xm001903/h2_1Ns001376/h2_2Xm004520	11	h2_3Ns001503/h2_3Xm002074/h2_4Xm002739/novel.7055/novel.5792/novel.6544/h2_5Ns004255/h2_4Ns002200/h2_4Xm000351/h2_5Ns000095/h2_1Ns002425
sbi00908	Zeatin biosynthesis	9/1596	62/11440	0.504223	0.861623	h2_2Ns004274/h2_2Ns002680/h2_7Xm005866/h2_2Xm005176/h2_1Xm003235/h2_5Xm005565/h2_3Xm001756/h2_1Xm002097/h2_5Xm005335	h2_2Ns004274/h2_2Ns002680/h2_7Xm005866/h2_2Xm005176/h2_1Xm003235/h2_5Xm005565/h2_3Xm001756/h2_1Xm002097/h2_5Xm005335	sbi:8056588/sbi:8078046/sbi:8056539/sbi:8056588/sbi:8076815/sbi:8057086/sbi:8078740/sbi:8072714/sbi:8072714	9	2	h2_2Ns002680/h2_3Xm001756	7	h2_2Ns004274/h2_7Xm005866/h2_2Xm005176/h2_1Xm003235/h2_5Xm005565/h2_1Xm002097/h2_5Xm005335
sbi00240	Pyrimidine metabolism	20/1596	141/11440	0.505164	0.861623	h2_1Xm005406/h2_1Xm005408/h2_7Xm001859/h2_3Xm005982/h2_5Ns005533/h2_4Xm004253/h2_6Ns001233/novel.14200/h2_4Ns003373/h2_7Xm002553/novel.15903/h2_1Ns004155/h2_1Ns004586/h2_5Ns003022/novel.9559/h2_1Xm005411/h2_3Ns002967/h2_2Ns000398/h2_3Xm002007/h2_2Ns001488	h2_1Xm005406/h2_1Xm005408/h2_7Xm001859/h2_3Xm005982/h2_5Ns005533/h2_4Xm004253/h2_6Ns001233/-/h2_4Ns003373/h2_7Xm002553/-/h2_1Ns004155/h2_1Ns004586/h2_5Ns003022/-/h2_1Xm005411/h2_3Ns002967/h2_2Ns000398/h2_3Xm002007/h2_2Ns001488	sbi:8083780/sbi:8083780/sbi:8083035/sbi:8077358/sbi:8067632/sbi:8067632/sbi:8070903/sbi:8084665/sbi:8061374/sbi:8083035/sbi:8084665/sbi:8066225/sbi:8083780/sbi:8054782/sbi:8084665/sbi:8083780/sbi:8069781/sbi:8056954/sbi:8067908/sbi:8063548	20	12	h2_1Xm005406/h2_1Xm005408/h2_7Xm001859/h2_5Ns005533/h2_6Ns001233/novel.14200/h2_4Ns003373/h2_1Ns004586/h2_1Xm005411/h2_3Ns002967/h2_3Xm002007/h2_2Ns001488	8	h2_3Xm005982/h2_4Xm004253/h2_7Xm002553/novel.15903/h2_1Ns004155/h2_5Ns003022/novel.9559/h2_2Ns000398
sbi00071	Fatty acid degradation	19/1596	134/11440	0.507623	0.861623	h2_1Xm002036/novel.5792/h2_4Ns003874/novel.6544/h2_4Xm000351/h2_7Xm007419/h2_6Ns001600/h2_2Xm004899/h2_4Xm001428/h2_3Ns000086/h2_4Ns003448/h2_3Xm004386/h2_4Xm003619/h2_1Ns001683/h2_4Ns001125/h2_7Xm002332/h2_6Xm003596/h2_1Xm001689/h2_4Ns003353	h2_1Xm002036/-/h2_4Ns003874/-/h2_4Xm000351/h2_7Xm007419/h2_6Ns001600/h2_2Xm004899/h2_4Xm001428/h2_3Ns000086/h2_4Ns003448/h2_3Xm004386/h2_4Xm003619/h2_1Ns001683/h2_4Ns001125/h2_7Xm002332/h2_6Xm003596/h2_1Xm001689/h2_4Ns003353	sbi:110430258/sbi:8078880/sbi:8060884/sbi:8078880/sbi:8078880/sbi:8081917/sbi:8059103/sbi:8083334/sbi:8079744/sbi:8079086/sbi:8081917/sbi:8058930/sbi:8057637/sbi:8059276/sbi:8079744/sbi:110435557/sbi:8074802/sbi:110429995/sbi:8082128	19	15	h2_1Xm002036/h2_4Ns003874/h2_7Xm007419/h2_6Ns001600/h2_2Xm004899/h2_4Xm001428/h2_3Ns000086/h2_4Ns003448/h2_4Xm003619/h2_1Ns001683/h2_4Ns001125/h2_7Xm002332/h2_6Xm003596/h2_1Xm001689/h2_4Ns003353	4	novel.5792/novel.6544/h2_4Xm000351/h2_3Xm004386
sbi00785	Lipoic acid metabolism	2/1596	13/11440	0.559437	0.937239	h2_1Ns003696/h2_3Xm003668	h2_1Ns003696/h2_3Xm003668	sbi:8072124/sbi:8072124	2	1	h2_1Ns003696	1	h2_3Xm003668
sbi04141	Protein processing in endoplasmic reticulum	65/1596	475/11440	0.588973	0.952892	h2_6Ns000003/h2_6Xm000356/h2_7Xm002118/h2_3Ns001181/h2_3Xm001789/novel.6925/h2_4Xm002601/h2_3Xm001788/novel.5835/h2_4Ns002778/h2_4Xm001811/h2_7Xm006802/h2_5Ns002746/h2_1Xm005762/h2_6Xm004686/h2_4Ns003056/novel.7710/novel.9454/h2_6Ns003963/h2_4Ns003058/h2_7Xm006292/h2_3Ns000027/h2_1Ns000567/h2_3Ns001180/h2_5Xm003191/h2_3Xm005010/h2_6Ns003526/h2_6Xm003577/novel.11640/h2_6Xm005104/h2_5Ns000594/h2_4N…	h2_6Ns000003/h2_6Xm000356/h2_7Xm002118/h2_3Ns001181/h2_3Xm001789/-/h2_4Xm002601/h2_3Xm001788/-/h2_4Ns002778/h2_4Xm001811/h2_7Xm006802/h2_5Ns002746/h2_1Xm005762/h2_6Xm004686/h2_4Ns003056/-/-/h2_6Ns003963/h2_4Ns003058/h2_7Xm006292/h2_3Ns000027/h2_1Ns000567/h2_3Ns001180/h2_5Xm003191/h2_3Xm005010/h2_6Ns003526/h2_6Xm003577/-/h2_6Xm005104/h2_5Ns000594/h2_4Ns002407/h2_6Xm002818/-/h2_7Xm005283/h2_7Ns0049…	sbi:8064413/sbi:8064413/sbi:8070875/sbi:8078754/sbi:8078754/sbi:8077463/sbi:8084921/sbi:8078754/sbi:8067035/sbi:8056883/sbi:8074234/sbi:8064998/sbi:8055212/sbi:8067695/sbi:8081950/sbi:8085467/sbi:8077009/sbi:8067695/sbi:8081950/sbi:8085467/sbi:8079395/sbi:8079092/sbi:8081004/sbi:8078754/sbi:8055207/sbi:8059369/sbi:8066206/sbi:8064253/sbi:8079395/sbi:8077273/sbi:8082878/sbi:8084921/sbi:8079395/sbi…	65	48	h2_6Xm000356/h2_3Ns001181/h2_3Xm001789/h2_4Xm002601/h2_3Xm001788/h2_4Ns002778/h2_4Xm001811/h2_7Xm006802/h2_1Xm005762/h2_6Xm004686/h2_4Ns003056/novel.7710/h2_6Ns003963/h2_4Ns003058/h2_7Xm006292/h2_1Ns000567/h2_3Ns001180/h2_5Xm003191/h2_3Xm005010/h2_6Ns003526/h2_6Xm003577/novel.11640/h2_6Xm005104/h2_4Ns002407/h2_6Xm002818/novel.10666/h2_7Xm005283/h2_7Ns004980/h2_7Ns002072/h2_3Xm001469/h2_7Xm003374/…	17	h2_6Ns000003/h2_7Xm002118/novel.6925/novel.5835/h2_5Ns002746/novel.9454/h2_3Ns000027/h2_5Ns000594/h2_5Xm000975/h2_5Xm003177/h2_5Xm006820/novel.5174/h2_1Xm000460/h2_5Ns004629/h2_7Xm004009/h2_4Xm003933/h2_4Xm003191
sbi00450	Selenocompound metabolism	6/1596	44/11440	0.59016	0.952892	h2_1Ns002097/novel.3045/h2_1Xm002770/h2_1Xm000461/h2_7Xm001547/h2_4Ns002812	h2_1Ns002097/-/h2_1Xm002770/h2_1Xm000461/h2_7Xm001547/h2_4Ns002812	sbi:8065691/sbi:110432868/sbi:8065691/sbi:8066591/sbi:8066591/sbi:8085304	6	4	h2_1Ns002097/h2_1Xm002770/h2_7Xm001547/h2_4Ns002812	2	novel.3045/h2_1Xm000461
sbi00750	Vitamin B6 metabolism	4/1596	29/11440	0.590941	0.952892	h2_4Ns003113/h2_4Xm003444/h2_6Xm002166/h2_1Ns004114	h2_4Ns003113/h2_4Xm003444/h2_6Xm002166/h2_1Ns004114	sbi:110431746/sbi:110434564/sbi:110434564/sbi:8061103	4	2	h2_4Ns003113/h2_1Ns004114	2	h2_4Xm003444/h2_6Xm002166
sbi03450	Non-homologous end-joining	3/1596	22/11440	0.61	0.971482	h2_2Xm004253/h2_2Xm004254/h2_2Ns004527	h2_2Xm004253/h2_2Xm004254/h2_2Ns004527	sbi:8056059/sbi:8056059/sbi:8072302	3	1	h2_2Ns004527	2	h2_2Xm004253/h2_2Xm004254
sbi00960	Tropane, piperidine and pyridine alkaloid biosynthesis	8/1596	61/11440	0.631051	0.992751	h2_6Ns003922/h2_7Ns000051/novel.12639/h2_1Xm001615/h2_6Xm002982/h2_4Xm003358/h2_3Xm004717/h2_2Ns000748	h2_6Ns003922/h2_7Ns000051/-/h2_1Xm001615/h2_6Xm002982/h2_4Xm003358/h2_3Xm004717/h2_2Ns000748	sbi:8078226/sbi:110435653/sbi:110435098/sbi:8058608/sbi:8055490/sbi:8056374/sbi:8082051/sbi:8069427	8	6	h2_6Ns003922/h2_7Ns000051/novel.12639/h2_1Xm001615/h2_4Xm003358/h2_3Xm004717	2	h2_6Xm002982/h2_2Ns000748
sbi00670	One carbon pool by folate	5/1596	40/11440	0.673478	0.999999	h2_5Xm005687/h2_4Xm001056/h2_3Ns004787/h2_4Ns000752/h2_1Ns003074	h2_5Xm005687/h2_4Xm001056/h2_3Ns004787/h2_4Ns000752/h2_1Ns003074	sbi:8057390/sbi:110437606/sbi:8071173/sbi:110437606/sbi:8071173	5	1	h2_1Ns003074	4	h2_5Xm005687/h2_4Xm001056/h2_3Ns004787/h2_4Ns000752
sbi01040	Biosynthesis of unsaturated fatty acids	8/1596	65/11440	0.702748	0.999999	h2_1Xm002036/h2_3Ns003450/h2_2Ns002936/h2_2Xm003844/h2_5Xm001790/h2_1Ns001683/h2_7Xm002332/h2_2Ns005090	h2_1Xm002036/h2_3Ns003450/h2_2Ns002936/h2_2Xm003844/h2_5Xm001790/h2_1Ns001683/h2_7Xm002332/h2_2Ns005090	sbi:110430258/sbi:8070798/sbi:8070798/sbi:8070798/sbi:8070798/sbi:8059276/sbi:110435557/sbi:8072827	8	5	h2_1Xm002036/h2_2Ns002936/h2_2Xm003844/h2_1Ns001683/h2_7Xm002332	3	h2_3Ns003450/h2_5Xm001790/h2_2Ns005090
sbi00905	Brassinosteroid biosynthesis	5/1596	42/11440	0.715763	0.999999	h2_4Ns002708/h2_5Ns001478/h2_2Xm000384/h2_3Xm001691/h2_4Xm002880	h2_4Ns002708/h2_5Ns001478/h2_2Xm000384/h2_3Xm001691/h2_4Xm002880	sbi:8056846/sbi:8085636/sbi:8062533/sbi:8082830/sbi:8056846	5	2	h2_4Ns002708/h2_2Xm000384	3	h2_5Ns001478/h2_3Xm001691/h2_4Xm002880
sbi01250	Biosynthesis of nucleotide sugars	25/1596	202/11440	0.771531	0.999999	h2_4Ns001407/h2_4Ns000564/h2_7Ns003946/h2_5Ns003324/h2_3Xm003607/h2_2Xm000240/h2_4Xm000878/h2_6Xm002625/h2_7Ns000789/h2_1Xm003296/novel.14751/h2_7Xm005318/h2_4Ns003637/h2_7Xm004777/h2_5Ns000335/novel.2855/h2_7Ns002996/h2_2Ns005963/h2_4Ns002898/h2_1Xm002144/h2_5Xm004704/h2_5Xm000646/h2_1Xm005119/novel.12099/h2_5Ns002980	h2_4Ns001407/h2_4Ns000564/h2_7Ns003946/h2_5Ns003324/h2_3Xm003607/h2_2Xm000240/h2_4Xm000878/h2_6Xm002625/h2_7Ns000789/h2_1Xm003296/-/h2_7Xm005318/h2_4Ns003637/h2_7Xm004777/h2_5Ns000335/-/h2_7Ns002996/h2_2Ns005963/h2_4Ns002898/h2_1Xm002144/h2_5Xm004704/h2_5Xm000646/h2_1Xm005119/-/h2_5Ns002980	sbi:8070372/sbi:110436990/sbi:110431002/sbi:8054881/sbi:8069810/sbi:110429722/sbi:110436990/sbi:8074658/sbi:8068417/sbi:8060358/sbi:110430827/sbi:8065566/sbi:8079681/sbi:110431002/sbi:8058299/sbi:8055699/sbi:8074130/sbi:8085888/sbi:8054219/sbi:8055699/sbi:110436990/sbi:8058299/sbi:8063591/sbi:110430827/sbi:8058966	25	19	h2_4Ns001407/h2_4Ns000564/h2_7Ns003946/h2_5Ns003324/h2_4Xm000878/h2_6Xm002625/h2_7Ns000789/h2_1Xm003296/novel.14751/h2_7Xm005318/h2_4Ns003637/h2_7Xm004777/h2_5Ns000335/h2_4Ns002898/h2_1Xm002144/h2_5Xm004704/h2_5Xm000646/novel.12099/h2_5Ns002980	6	h2_3Xm003607/h2_2Xm000240/novel.2855/h2_7Ns002996/h2_2Ns005963/h2_1Xm005119
sbi00020	Citrate cycle (TCA cycle)	16/1596	133/11440	0.775425	0.999999	novel.7963/novel.12355/h2_4Xm002739/h2_1Ns002903/h2_4Xm001077/h2_5Ns004255/h2_4Ns001552/h2_6Xm004747/h2_5Ns004305/h2_4Xm001827/h2_5Ns000968/h2_5Xm000721/h2_4Ns004015/novel.14207/h2_3Xm002552/h2_7Xm005214	-/-/h2_4Xm002739/h2_1Ns002903/h2_4Xm001077/h2_5Ns004255/h2_4Ns001552/h2_6Xm004747/h2_5Ns004305/h2_4Xm001827/h2_5Ns000968/h2_5Xm000721/h2_4Ns004015/-/h2_3Xm002552/h2_7Xm005214	sbi:8058978/sbi:8071625/sbi:110433065/sbi:8085529/sbi:110437027/sbi:110430391/sbi:8086010/sbi:110433864/sbi:8073811/sbi:8086010/sbi:8068084/sbi:8062209/sbi:8065978/sbi:110433903/sbi:8085012/sbi:110433903	16	12	novel.7963/novel.12355/h2_1Ns002903/h2_4Xm001077/h2_4Ns001552/h2_5Ns004305/h2_4Xm001827/h2_5Ns000968/h2_5Xm000721/h2_4Ns004015/novel.14207/h2_7Xm005214	4	h2_4Xm002739/h2_5Ns004255/h2_6Xm004747/h2_3Xm002552
sbi04070	Phosphatidylinositol signaling system	21/1596	172/11440	0.777808	0.999999	h2_1Xm000226/h2_2Xm008022/unanchor000936/h2_3Xm002625/h2_1Ns002728/h2_4Xm002333/h2_1Ns000837/h2_1Xm001604/h2_3Ns004131/h2_7Ns004200/novel.12162/h2_7Ns001015/h2_3Xm004550/h2_1Xm003239/h2_4Xm000939/h2_1Xm000596/h2_5Ns001695/h2_1Xm004309/h2_5Ns004019/h2_2Ns005599/h2_4Xm002332	h2_1Xm000226/h2_2Xm008022/unanchor000936/h2_3Xm002625/h2_1Ns002728/h2_4Xm002333/h2_1Ns000837/h2_1Xm001604/h2_3Ns004131/h2_7Ns004200/-/h2_7Ns001015/h2_3Xm004550/h2_1Xm003239/h2_4Xm000939/h2_1Xm000596/h2_5Ns001695/h2_1Xm004309/h2_5Ns004019/h2_2Ns005599/h2_4Xm002332	sbi:110436820/sbi:8076523/sbi:8076523/sbi:8064169/sbi:8066282/sbi:8081068/sbi:8071261/sbi:8071261/sbi:8061002/sbi:8069683/sbi:8084994/sbi:8082771/sbi:8061002/sbi:8066282/sbi:8059973/sbi:110433280/sbi:8072899/sbi:8084482/sbi:8085958/sbi:8074765/sbi:8081068	21	14	h2_1Xm000226/h2_2Xm008022/h2_3Xm002625/h2_1Ns002728/h2_1Ns000837/h2_1Xm001604/h2_7Ns004200/h2_3Xm004550/h2_1Xm003239/h2_4Xm000939/h2_5Ns001695/h2_5Ns004019/h2_2Ns005599/h2_4Xm002332	7	unanchor000936/h2_4Xm002333/h2_3Ns004131/novel.12162/h2_7Ns001015/h2_1Xm000596/h2_1Xm004309
sbi00563	Glycosylphosphatidylinositol (GPI)-anchor biosynthesis	8/1596	71/11440	0.792058	0.999999	h2_6Ns000420/h2_4Ns003885/h2_3Ns004378/h2_6Ns002440/h2_1Xm001475/h2_2Ns003865/h2_1Ns000752/h2_5Xm005896	h2_6Ns000420/h2_4Ns003885/h2_3Ns004378/h2_6Ns002440/h2_1Xm001475/h2_2Ns003865/h2_1Ns000752/h2_5Xm005896	sbi:8080103/sbi:8073195/sbi:8078697/sbi:8070564/sbi:8071652/sbi:8080756/sbi:8071652/sbi:8058803	8	4	h2_6Ns000420/h2_4Ns003885/h2_3Ns004378/h2_1Ns000752	4	h2_6Ns002440/h2_1Xm001475/h2_2Ns003865/h2_5Xm005896
sbi00480	Glutathione metabolism	33/1596	266/11440	0.793598	0.999999	h2_6Xm005779/h2_4Ns002345/h2_1Ns004007/h2_7Xm004367/h2_3Xm005271/h2_7Xm005569/h2_4Ns002344/h2_2Xm007463/h2_6Ns001233/novel.14200/h2_2Ns006019/novel.15903/h2_6Xm004747/h2_1Xm004645/h2_2Xm001607/h2_2Xm004116/h2_4Xm002543/h2_5Ns005241/h2_1Ns001066/h2_5Xm007470/h2_5Xm003203/novel.9559/h2_3Xm005269/h2_1Xm001843/h2_7Ns005087/h2_4Xm003884/h2_5Xm000614/novel.10310/novel.15070/h2_1Ns000935/h2_7Xm003455/h2…	h2_6Xm005779/h2_4Ns002345/h2_1Ns004007/h2_7Xm004367/h2_3Xm005271/h2_7Xm005569/h2_4Ns002344/h2_2Xm007463/h2_6Ns001233/-/h2_2Ns006019/-/h2_6Xm004747/h2_1Xm004645/h2_2Xm001607/h2_2Xm004116/h2_4Xm002543/h2_5Ns005241/h2_1Ns001066/h2_5Xm007470/h2_5Xm003203/-/h2_3Xm005269/h2_1Xm001843/h2_7Ns005087/h2_4Xm003884/h2_5Xm000614/-/-/h2_1Ns000935/h2_7Xm003455/h2_3Ns005060/h2_3Ns005064	sbi:8064261/sbi:110431693/sbi:8075790/sbi:8058858/sbi:110433553/sbi:8068348/sbi:110431693/sbi:8076489/sbi:8070903/sbi:8084665/sbi:8076489/sbi:8084665/sbi:110433864/sbi:8075790/sbi:8077530/sbi:8080310/sbi:110431693/sbi:8057409/sbi:8069495/sbi:8059547/sbi:8066788/sbi:8084665/sbi:110433553/sbi:8069493/sbi:8062621/sbi:8057409/sbi:8086370/sbi:8064261/sbi:110431266/sbi:8066788/sbi:8081349/sbi:8077355/s…	33	18	h2_6Xm005779/h2_7Xm004367/h2_3Xm005271/h2_7Xm005569/h2_6Ns001233/novel.14200/h2_2Xm004116/h2_5Ns005241/h2_1Ns001066/h2_5Xm007470/h2_5Xm003203/h2_3Xm005269/h2_7Ns005087/h2_4Xm003884/h2_5Xm000614/novel.15070/h2_1Ns000935/h2_3Ns005060	15	h2_4Ns002345/h2_1Ns004007/h2_4Ns002344/h2_2Xm007463/h2_2Ns006019/novel.15903/h2_6Xm004747/h2_1Xm004645/h2_2Xm001607/h2_4Xm002543/novel.9559/h2_1Xm001843/novel.10310/h2_7Xm003455/h2_3Ns005064
sbi00562	Inositol phosphate metabolism	20/1596	169/11440	0.818081	0.999999	h2_1Xm000226/h2_4Xm003176/h2_2Xm008022/h2_7Ns002804/h2_7Ns003946/novel.1592/unanchor000936/h2_1Ns000837/h2_1Xm001604/h2_3Ns004131/h2_7Xm006072/h2_7Xm004777/novel.12162/h2_7Ns001015/h2_3Xm004550/h2_4Ns000745/h2_4Xm000939/h2_5Ns001695/h2_4Xm001051/h2_1Xm004309	h2_1Xm000226/h2_4Xm003176/h2_2Xm008022/h2_7Ns002804/h2_7Ns003946/-/unanchor000936/h2_1Ns000837/h2_1Xm001604/h2_3Ns004131/h2_7Xm006072/h2_7Xm004777/-/h2_7Ns001015/h2_3Xm004550/h2_4Ns000745/h2_4Xm000939/h2_5Ns001695/h2_4Xm001051/h2_1Xm004309	sbi:110436820/sbi:110432775/sbi:8076523/sbi:8054856/sbi:110431002/sbi:8060801/sbi:8076523/sbi:8071261/sbi:8071261/sbi:8061002/sbi:8080216/sbi:110431002/sbi:8084994/sbi:8082771/sbi:8061002/sbi:110434988/sbi:8059973/sbi:8072899/sbi:110434988/sbi:8084482	20	13	h2_1Xm000226/h2_2Xm008022/h2_7Ns003946/novel.1592/h2_1Ns000837/h2_1Xm001604/h2_7Xm006072/h2_7Xm004777/h2_3Xm004550/h2_4Ns000745/h2_4Xm000939/h2_5Ns001695/h2_4Xm001051	7	h2_4Xm003176/h2_7Ns002804/unanchor000936/h2_3Ns004131/novel.12162/h2_7Ns001015/h2_1Xm004309
sbi00780	Biotin metabolism	5/1596	48/11440	0.818698	0.999999	h2_6Xm002705/h2_6Ns001747/h2_2Xm004206/h2_3Xm003526/novel.1933	h2_6Xm002705/h2_6Ns001747/h2_2Xm004206/h2_3Xm003526/-	sbi:8074691/sbi:8074691/sbi:8077306/sbi:8058077/sbi:110437358	5	3	h2_6Xm002705/h2_2Xm004206/h2_3Xm003526	2	h2_6Ns001747/novel.1933
sbi00790	Folate biosynthesis	7/1596	65/11440	0.820384	0.999999	h2_2Ns005173/novel.3169/h2_7Xm005865/h2_3Xm002337/h2_1Ns002020/h2_5Ns005796/h2_2Xm006334	h2_2Ns005173/-/h2_7Xm005865/h2_3Xm002337/h2_1Ns002020/h2_5Ns005796/h2_2Xm006334	sbi:110436387/sbi:8066349/sbi:8061592/sbi:8078079/sbi:8065198/sbi:8059498/sbi:8070273	7	2	h2_7Xm005865/h2_2Xm006334	5	h2_2Ns005173/novel.3169/h2_3Xm002337/h2_1Ns002020/h2_5Ns005796
sbi00360	Phenylalanine metabolism	15/1596	132/11440	0.838877	0.999999	h2_7Ns005798/h2_6Ns003922/unanchor000696/h2_7Ns000051/novel.12639/h2_7Xm005354/h2_1Xm001615/h2_1Ns004658/h2_6Xm002982/h2_4Xm003358/h2_1Xm001136/h2_6Xm003550/h2_7Xm007249/h2_6Xm003549/h2_2Ns000748	h2_7Ns005798/h2_6Ns003922/unanchor000696/h2_7Ns000051/-/h2_7Xm005354/h2_1Xm001615/h2_1Ns004658/h2_6Xm002982/h2_4Xm003358/h2_1Xm001136/h2_6Xm003550/h2_7Xm007249/h2_6Xm003549/h2_2Ns000748	sbi:8067546/sbi:8078226/sbi:8079206/sbi:110435653/sbi:110435098/sbi:8063823/sbi:8058608/sbi:8062792/sbi:8055490/sbi:8056374/sbi:8054283/sbi:8066166/sbi:8067546/sbi:8074774/sbi:8069427	15	10	h2_7Ns005798/h2_6Ns003922/h2_7Ns000051/novel.12639/h2_1Xm001615/h2_4Xm003358/h2_1Xm001136/h2_6Xm003550/h2_7Xm007249/h2_6Xm003549	5	unanchor000696/h2_7Xm005354/h2_1Ns004658/h2_6Xm002982/h2_2Ns000748
sbi00513	Various types of N-glycan biosynthesis	11/1596	100/11440	0.841854	0.999999	h2_4Xm002962/novel.409/h2_1Ns000580/novel.14676/novel.11909/h2_3Ns001502/novel.4491/h2_7Xm005283/h2_7Ns004980/h2_2Ns001988/h2_6Ns002982	h2_4Xm002962/-/h2_1Ns000580/-/-/h2_3Ns001502/-/h2_7Xm005283/h2_7Ns004980/h2_2Ns001988/h2_6Ns002982	sbi:8085291/sbi:8065529/sbi:8067346/sbi:8056895/sbi:8065529/sbi:8081425/sbi:8056895/sbi:8069094/sbi:8067914/sbi:8056382/sbi:8079892	11	7	novel.409/h2_1Ns000580/novel.14676/h2_3Ns001502/h2_7Xm005283/h2_7Ns004980/h2_2Ns001988	4	h2_4Xm002962/novel.11909/novel.4491/h2_6Ns002982
sbi00650	Butanoate metabolism	7/1596	69/11440	0.864621	0.999999	h2_4Xm004100/h2_4Ns002200/novel.3730/h2_3Ns000086/h2_6Ns003466/h2_7Xm000209/h2_2Ns004410	h2_4Xm004100/h2_4Ns002200/-/h2_3Ns000086/h2_6Ns003466/h2_7Xm000209/h2_2Ns004410	sbi:8077981/sbi:8083998/sbi:8056510/sbi:8079086/sbi:8056085/sbi:8085236/sbi:8072343	7	3	novel.3730/h2_3Ns000086/h2_2Ns004410	4	h2_4Xm004100/h2_4Ns002200/h2_6Ns003466/h2_7Xm000209
sbi00592	alpha-Linolenic acid metabolism	16/1596	144/11440	0.868559	0.999999	h2_1Xm002036/h2_4Ns002747/h2_5Xm003579/h2_5Ns003136/h2_5Xm000317/h2_6Xm004606/h2_4Xm002923/h2_6Ns001600/h2_6Ns003570/h2_7Ns005648/h2_6Ns003881/h2_1Ns001683/h2_7Xm002332/h2_5Ns005452/h2_1Ns002422/novel.7982	h2_1Xm002036/h2_4Ns002747/h2_5Xm003579/h2_5Ns003136/h2_5Xm000317/h2_6Xm004606/h2_4Xm002923/h2_6Ns001600/h2_6Ns003570/h2_7Ns005648/h2_6Ns003881/h2_1Ns001683/h2_7Xm002332/h2_5Ns005452/h2_1Ns002422/-	sbi:110430258/sbi:8056861/sbi:8058995/sbi:8058995/sbi:110434540/sbi:8063218/sbi:8056861/sbi:8059103/sbi:8056861/sbi:8070776/sbi:8063218/sbi:8059276/sbi:110435557/sbi:8084222/sbi:8065259/sbi:8056861	16	12	h2_1Xm002036/h2_4Ns002747/h2_5Xm000317/h2_6Xm004606/h2_4Xm002923/h2_6Ns001600/h2_6Ns003570/h2_7Ns005648/h2_6Ns003881/h2_1Ns001683/h2_7Xm002332/novel.7982	4	h2_5Xm003579/h2_5Ns003136/h2_5Ns005452/h2_1Ns002422
sbi00470	D-Amino acid metabolism	1/1596	14/11440	0.878135	0.999999	novel.3253	-	sbi:110429778	1	1	novel.3253	0
sbi00965	Betalain biosynthesis	2/1596	25/11440	0.882182	0.999999	h2_7Ns005798/h2_7Xm007249	h2_7Ns005798/h2_7Xm007249	sbi:8067546/sbi:8067546	2	2	h2_7Ns005798/h2_7Xm007249	0
sbi00061	Fatty acid biosynthesis	10/1596	99/11440	0.900022	0.999999	h2_3Ns003450/h2_4Ns003874/h2_2Ns002936/h2_2Xm003844/h2_2Xm004206/h2_5Xm001790/h2_1Xm001447/novel.7772/novel.1933/h2_1Xm001689	h2_3Ns003450/h2_4Ns003874/h2_2Ns002936/h2_2Xm003844/h2_2Xm004206/h2_5Xm001790/h2_1Xm001447/-/-/h2_1Xm001689	sbi:8070798/sbi:8060884/sbi:8070798/sbi:8070798/sbi:8077306/sbi:8070798/sbi:8054777/sbi:8054777/sbi:110437358/sbi:110429995	10	5	h2_4Ns003874/h2_2Ns002936/h2_2Xm003844/h2_2Xm004206/h2_1Xm001689	5	h2_3Ns003450/h2_5Xm001790/h2_1Xm001447/novel.7772/novel.1933
sbi03440	Homologous recombination	15/1596	142/11440	0.906239	0.999999	h2_2Xm004253/h2_6Ns003231/h2_6Ns003239/h2_2Xm004254/h2_2Xm002820/h2_6Xm004030/h2_6Ns003241/h2_7Xm004983/h2_4Xm003328/h2_2Ns006094/h2_3Xm006361/h2_1Ns000956/h2_6Xm003666/h2_6Xm003667/h2_5Ns002945	h2_2Xm004253/h2_6Ns003231/h2_6Ns003239/h2_2Xm004254/h2_2Xm002820/h2_6Xm004030/h2_6Ns003241/h2_7Xm004983/h2_4Xm003328/h2_2Ns006094/h2_3Xm006361/h2_1Ns000956/h2_6Xm003666/h2_6Xm003667/h2_5Ns002945	sbi:8056059/sbi:8073842/sbi:8073842/sbi:8056059/sbi:8076538/sbi:8073842/sbi:8073842/sbi:110431319/sbi:8082141/sbi:110433489/sbi:8074176/sbi:8068670/sbi:8083723/sbi:8083723/sbi:8057257	15	5	h2_6Ns003231/h2_6Ns003239/h2_7Xm004983/h2_6Xm003666/h2_6Xm003667	10	h2_2Xm004253/h2_2Xm004254/h2_2Xm002820/h2_6Xm004030/h2_6Ns003241/h2_4Xm003328/h2_2Ns006094/h2_3Xm006361/h2_1Ns000956/h2_5Ns002945
sbi00195	Photosynthesis	10/1596	104/11440	0.928933	0.999999	h2_4Ns003688/novel.15704/novel.11161/h2_3Ns003413/h2_5Xm006231/h2_4Ns003695/h2_6Ns000156/h2_2Ns003404/h2_7Ns003455/h2_3Ns003897	h2_4Ns003688/-/-/h2_3Ns003413/h2_5Xm006231/h2_4Ns003695/h2_6Ns000156/h2_2Ns003404/h2_7Ns003455/h2_3Ns003897	sbi:8079664/sbi:4549114/sbi:4549136/sbi:8072144/sbi:8081314/sbi:8081314/sbi:8077380/sbi:8054499/sbi:8064335/sbi:8081314	10	3	h2_4Ns003688/h2_3Ns003413/h2_4Ns003695	7	novel.15704/novel.11161/h2_5Xm006231/h2_6Ns000156/h2_2Ns003404/h2_7Ns003455/h2_3Ns003897
sbi00640	Propanoate metabolism	6/1596	69/11440	0.932879	0.999999	h2_1Xm002036/h2_6Xm005409/h2_7Ns004936/h2_7Xm002332/h2_2Xm001525/h2_2Ns000722	h2_1Xm002036/h2_6Xm005409/h2_7Ns004936/h2_7Xm002332/h2_2Xm001525/h2_2Ns000722	sbi:110430258/sbi:8059611/sbi:110431419/sbi:110435557/sbi:8079630/sbi:8079630	6	5	h2_1Xm002036/h2_6Xm005409/h2_7Xm002332/h2_2Xm001525/h2_2Ns000722	1	h2_7Ns004936
sbi00062	Fatty acid elongation	8/1596	89/11440	0.941858	0.999999	h2_4Ns003363/h2_4Xm004376/h2_6Ns002162/h2_4Ns002795/h2_2Ns005090/h2_7Xm000863/novel.5258/h2_6Ns004423	h2_4Ns003363/h2_4Xm004376/h2_6Ns002162/h2_4Ns002795/h2_2Ns005090/h2_7Xm000863/-/h2_6Ns004423	sbi:8057674/sbi:8081564/sbi:8082244/sbi:8085289/sbi:8072827/sbi:8061525/sbi:8054865/sbi:8056431	8	4	h2_4Ns003363/h2_6Ns002162/h2_4Ns002795/h2_6Ns004423	4	h2_4Xm004376/h2_2Ns005090/h2_7Xm000863/novel.5258
sbi00514	Other types of O-glycan biosynthesis	1/1596	20/11440	0.950598	0.999999	h2_2Ns001912	h2_2Ns001912	sbi:8078975	1	1	h2_2Ns001912	0
sbi04130	SNARE interactions in vesicular transport	7/1596	82/11440	0.95108	0.999999	h2_6Ns004978/h2_2Xm003492/h2_2Ns002528/h2_3Xm001388/h2_5Ns002441/h2_1Ns003928/novel.2461	h2_6Ns004978/h2_2Xm003492/h2_2Ns002528/h2_3Xm001388/h2_5Ns002441/h2_1Ns003928/-	sbi:8081160/sbi:8081160/sbi:8081160/sbi:8059053/sbi:8066932/sbi:8069769/sbi:8058352	7	6	h2_6Ns004978/h2_2Xm003492/h2_2Ns002528/h2_3Xm001388/h2_5Ns002441/novel.2461	1	h2_1Ns003928
sbi00430	Taurine and hypotaurine metabolism	3/1596	44/11440	0.955892	0.999999	h2_1Xm001987/h2_5Ns002004/h2_7Xm000209	h2_1Xm001987/h2_5Ns002004/h2_7Xm000209	sbi:110432380/sbi:8067729/sbi:8085236	3	0		3	h2_1Xm001987/h2_5Ns002004/h2_7Xm000209
sbi03008	Ribosome biogenesis in eukaryotes	21/1596	211/11440	0.968111	0.999999	h2_7Xm004621/h2_7Ns003783/h2_1Xm004276/h2_2Xm001757/h2_5Ns000384/novel.1021/h2_6Ns003442/h2_4Xm004420/novel.11448/h2_2Ns003767/h2_2Xm001756/h2_2Ns002848/novel.11315/h2_4Ns003662/h2_7Ns001285/h2_6Xm001975/h2_2Ns001273/h2_2Ns001519/h2_2Xm002351/novel.11148/h2_7Xm006678	h2_7Xm004621/h2_7Ns003783/h2_1Xm004276/h2_2Xm001757/h2_5Ns000384/-/h2_6Ns003442/h2_4Xm004420/-/h2_2Ns003767/h2_2Xm001756/h2_2Ns002848/-/h2_4Ns003662/h2_7Ns001285/h2_6Xm001975/h2_2Ns001273/h2_2Ns001519/h2_2Xm002351/-/h2_7Xm006678	sbi:8082248/sbi:8082248/sbi:8076471/sbi:8067906/sbi:8071482/sbi:8077752/sbi:8071740/sbi:110431830/sbi:8059248/sbi:8083787/sbi:8067906/sbi:8077814/sbi:8063749/sbi:8063749/sbi:8077814/sbi:8057928/sbi:8082289/sbi:8079384/sbi:8076471/sbi:8065621/sbi:8082248	21	9	novel.1021/h2_6Ns003442/novel.11448/h2_2Ns002848/novel.11315/h2_4Ns003662/h2_7Ns001285/h2_6Xm001975/h2_2Ns001519	12	h2_7Xm004621/h2_7Ns003783/h2_1Xm004276/h2_2Xm001757/h2_5Ns000384/h2_4Xm004420/h2_2Ns003767/h2_2Xm001756/h2_2Ns001273/h2_2Xm002351/novel.11148/h2_7Xm006678
sbi03430	Mismatch repair	6/1596	78/11440	0.969776	0.999999	novel.10896/h2_2Ns005924/h2_2Xm007328/h2_1Ns000956/h2_6Ns004312/novel.881	-/h2_2Ns005924/h2_2Xm007328/h2_1Ns000956/h2_6Ns004312/-	sbi:8077226/sbi:8085883/sbi:8085883/sbi:8068670/sbi:8056408/sbi:110432211	6	2	novel.10896/h2_6Ns004312	4	h2_2Ns005924/h2_2Xm007328/h2_1Ns000956/novel.881
sbi03060	Protein export	10/1596	117/11440	0.972925	0.999999	h2_7Xm006292/h2_1Xm005906/novel.11640/h2_6Xm002818/h2_4Xm001726/novel.5090/h2_5Xm006820/h2_7Xm006262/h2_5Ns005857/h2_7Ns004597	h2_7Xm006292/h2_1Xm005906/-/h2_6Xm002818/h2_4Xm001726/-/h2_5Xm006820/h2_7Xm006262/h2_5Ns005857/h2_7Ns004597	sbi:8079395/sbi:8066010/sbi:8079395/sbi:8079395/sbi:8067341/sbi:8078189/sbi:110430079/sbi:8079395/sbi:8076528/sbi:8061470	10	9	h2_7Xm006292/h2_1Xm005906/novel.11640/h2_6Xm002818/h2_4Xm001726/novel.5090/h2_7Xm006262/h2_5Ns005857/h2_7Ns004597	1	h2_5Xm006820
sbi04122	Sulfur relay system	1/1596	26/11440	0.979984	0.999999	h2_7Xm002212	h2_7Xm002212	sbi:8071795	1	0		1	h2_7Xm002212
sbi03022	Basal transcription factors	10/1596	121/11440	0.980285	0.999999	h2_3Ns002616/h2_3Xm000763/h2_7Ns005417/novel.13815/h2_1Xm001077/h2_3Ns004006/h2_3Ns003380/h2_6Ns001230/h2_7Xm004001/novel.753	h2_3Ns002616/h2_3Xm000763/h2_7Ns005417/-/h2_1Xm001077/h2_3Ns004006/h2_3Ns003380/h2_6Ns001230/h2_7Xm004001/-	sbi:8054955/sbi:8085882/sbi:8069327/sbi:8072575/sbi:8056767/sbi:8058943/sbi:8063093/sbi:8064878/sbi:8067870/sbi:8086107	10	6	h2_3Ns002616/novel.13815/h2_3Ns003380/h2_6Ns001230/h2_7Xm004001/novel.753	4	h2_3Xm000763/h2_7Ns005417/h2_1Xm001077/h2_3Ns004006
sbi00510	N-Glycan biosynthesis	8/1596	106/11440	0.985984	0.999999	h2_4Ns002778/h2_3Xm005010/h2_3Ns001502/novel.4907/h2_7Xm005283/h2_7Ns004980/h2_5Ns000558/h2_6Ns002982	h2_4Ns002778/h2_3Xm005010/h2_3Ns001502/-/h2_7Xm005283/h2_7Ns004980/h2_5Ns000558/h2_6Ns002982	sbi:8056883/sbi:8059369/sbi:8081425/sbi:8056471/sbi:8069094/sbi:8067914/sbi:8084386/sbi:8079892	8	6	h2_4Ns002778/h2_3Xm005010/h2_3Ns001502/h2_7Xm005283/h2_7Ns004980/h2_5Ns000558	2	novel.4907/h2_6Ns002982
sbi00590	Arachidonic acid metabolism	1/1596	30/11440	0.989043	0.999999	h2_6Ns000441	h2_6Ns000441	sbi:8071538	1	1	h2_6Ns000441	0
sbi01212	Fatty acid metabolism	15/1596	178/11440	0.991449	0.999999	h2_1Xm002036/h2_3Ns003450/h2_4Ns003874/h2_4Xm004376/h2_2Ns002936/h2_6Ns001600/h2_2Xm003844/h2_2Xm004206/h2_3Ns000086/h2_5Xm001790/h2_1Ns001683/h2_7Xm002332/h2_2Ns005090/novel.1933/h2_1Xm001689	h2_1Xm002036/h2_3Ns003450/h2_4Ns003874/h2_4Xm004376/h2_2Ns002936/h2_6Ns001600/h2_2Xm003844/h2_2Xm004206/h2_3Ns000086/h2_5Xm001790/h2_1Ns001683/h2_7Xm002332/h2_2Ns005090/-/h2_1Xm001689	sbi:110430258/sbi:8070798/sbi:8060884/sbi:8081564/sbi:8070798/sbi:8059103/sbi:8070798/sbi:8077306/sbi:8079086/sbi:8070798/sbi:8059276/sbi:110435557/sbi:8072827/sbi:110437358/sbi:110429995	15	10	h2_1Xm002036/h2_4Ns003874/h2_2Ns002936/h2_6Ns001600/h2_2Xm003844/h2_2Xm004206/h2_3Ns000086/h2_1Ns001683/h2_7Xm002332/h2_1Xm001689	5	h2_3Ns003450/h2_4Xm004376/h2_5Xm001790/h2_2Ns005090/novel.1933
sbi03050	Proteasome	13/1596	161/11440	0.992403	0.999999	h2_4Ns003215/h2_7Ns001103/h2_3Ns001987/h2_6Xm005000/h2_4Ns003957/h2_4Ns003033/h2_2Xm006031/novel.13927/h2_6Xm005060/novel.14444/h2_6Ns004284/h2_1Ns002944/h2_5Ns004278	h2_4Ns003215/h2_7Ns001103/h2_3Ns001987/h2_6Xm005000/h2_4Ns003957/h2_4Ns003033/h2_2Xm006031/-/h2_6Xm005060/-/h2_6Ns004284/h2_1Ns002944/h2_5Ns004278	sbi:8082013/sbi:8069165/sbi:8074512/sbi:8084652/sbi:8055345/sbi:8057843/sbi:110431390/sbi:110431390/sbi:110434961/sbi:8070706/sbi:110434961/sbi:8066568/sbi:8065084	13	11	h2_4Ns003215/h2_7Ns001103/h2_3Ns001987/h2_6Xm005000/h2_4Ns003957/h2_4Ns003033/h2_2Xm006031/novel.13927/h2_6Xm005060/novel.14444/h2_1Ns002944	2	h2_6Ns004284/h2_5Ns004278
sbi03410	Base excision repair	8/1596	117/11440	0.994885	0.999999	h2_7Ns005452/novel.11573/h2_3Xm001395/h2_3Xm004225/h2_6Ns004312/novel.881/h2_3Xm003975/h2_2Xm000557	h2_7Ns005452/-/h2_3Xm001395/h2_3Xm004225/h2_6Ns004312/-/h2_3Xm003975/h2_2Xm000557	sbi:8058397/sbi:8080148/sbi:8064259/sbi:8055370/sbi:8056408/sbi:110432211/sbi:8055254/sbi:110437057	8	5	h2_7Ns005452/h2_3Xm004225/h2_6Ns004312/h2_3Xm003975/h2_2Xm000557	3	novel.11573/h2_3Xm001395/novel.881
sbi03013	Nucleocytoplasmic transport	28/1596	302/11440	0.995066	0.999999	h2_7Xm004621/h2_7Ns003783/h2_6Ns003782/novel.9214/h2_6Xm005933/h2_2Ns006324/h2_4Ns002765/h2_2Ns001473/h2_5Xm000505/h2_4Ns003321/h2_1Ns000567/novel.11448/h2_6Ns000412/novel.4033/novel.9565/h2_4Xm002509/h2_7Xm006800/h2_2Ns003767/novel.3376/h2_5Xm004946/h2_5Xm003441/h2_7Xm005279/h2_5Ns001929/h2_1Xm001043/h2_7Ns004011/novel.9681/h2_3Xm002974/h2_7Xm006678	h2_7Xm004621/h2_7Ns003783/h2_6Ns003782/-/h2_6Xm005933/h2_2Ns006324/h2_4Ns002765/h2_2Ns001473/h2_5Xm000505/h2_4Ns003321/h2_1Ns000567/-/h2_6Ns000412/-/-/h2_4Xm002509/h2_7Xm006800/h2_2Ns003767/-/h2_5Xm004946/h2_5Xm003441/h2_7Xm005279/h2_5Ns001929/h2_1Xm001043/h2_7Ns004011/-/h2_3Xm002974/h2_7Xm006678	sbi:8082248/sbi:8082248/sbi:8078925/sbi:110430204/sbi:8077469/sbi:8076521/sbi:8056867/sbi:8068347/sbi:8078817/sbi:8059807/sbi:8081004/sbi:8059248/sbi:8058208/sbi:8076521/sbi:8077302/sbi:8081751/sbi:8081751/sbi:8083787/sbi:8058208/sbi:8081751/sbi:8078017/sbi:8065585/sbi:8071866/sbi:8073287/sbi:110437059/sbi:110430915/sbi:8054396/sbi:8082248	28	13	novel.9214/h2_4Ns002765/h2_2Ns001473/h2_4Ns003321/h2_1Ns000567/novel.11448/h2_4Xm002509/h2_7Xm006800/h2_5Xm004946/h2_5Ns001929/h2_1Xm001043/novel.9681/h2_3Xm002974	15	h2_7Xm004621/h2_7Ns003783/h2_6Ns003782/h2_6Xm005933/h2_2Ns006324/h2_5Xm000505/h2_6Ns000412/novel.4033/novel.9565/h2_2Ns003767/novel.3376/h2_5Xm003441/h2_7Xm005279/h2_7Ns004011/h2_7Xm006678
sbi04120	Ubiquitin mediated proteolysis	34/1596	360/11440	0.99657	0.999999	h2_6Ns000003/h2_6Xm000356/h2_5Ns000281/novel.8932/h2_5Xm000550/novel.16309/novel.5299/h2_6Xm001511/novel.179/h2_6Xm002519/novel.7710/h2_3Xm006769/novel.6414/h2_3Ns000027/h2_4Ns002535/h2_4Ns002875/h2_7Ns004965/h2_3Xm000708/h2_4Xm003112/h2_7Xm004831/h2_3Ns000576/h2_6Xm004720/h2_4Ns002695/h2_1Xm002390/h2_3Ns001745/novel.3457/h2_1Xm000460/h2_4Xm002715/h2_7Ns004847/h2_5Ns001945/novel.8131/h2_4Xm003933…	h2_6Ns000003/h2_6Xm000356/h2_5Ns000281/-/h2_5Xm000550/-/-/h2_6Xm001511/-/h2_6Xm002519/-/h2_3Xm006769/-/h2_3Ns000027/h2_4Ns002535/h2_4Ns002875/h2_7Ns004965/h2_3Xm000708/h2_4Xm003112/h2_7Xm004831/h2_3Ns000576/h2_6Xm004720/h2_4Ns002695/h2_1Xm002390/h2_3Ns001745/-/h2_1Xm000460/h2_4Xm002715/h2_7Ns004847/h2_5Ns001945/-/h2_4Xm003933/h2_5Ns005664/h2_6Xm000734	sbi:8064413/sbi:8064413/sbi:8054623/sbi:8058142/sbi:8054623/sbi:8063786/sbi:8063136/sbi:8061096/sbi:8077965/sbi:8063786/sbi:8077009/sbi:8079969/sbi:8063136/sbi:8079092/sbi:8062547/sbi:8063786/sbi:8063786/sbi:8057235/sbi:8054237/sbi:8055007/sbi:8060824/sbi:8082701/sbi:8062547/sbi:8070528/sbi:110433916/sbi:110434223/sbi:8065286/sbi:8080708/sbi:8063786/sbi:8063485/sbi:8059292/sbi:8072612/sbi:8075983…	34	19	h2_6Xm000356/h2_5Ns000281/h2_5Xm000550/novel.16309/novel.5299/h2_6Xm002519/novel.7710/h2_3Xm006769/novel.6414/h2_4Ns002535/h2_4Ns002875/h2_7Ns004965/h2_4Ns002695/h2_1Xm002390/novel.3457/h2_4Xm002715/h2_5Ns001945/novel.8131/h2_6Xm000734	15	h2_6Ns000003/novel.8932/h2_6Xm001511/novel.179/h2_3Ns000027/h2_3Xm000708/h2_4Xm003112/h2_7Xm004831/h2_3Ns000576/h2_6Xm004720/h2_3Ns001745/h2_1Xm000460/h2_7Ns004847/h2_4Xm003933/h2_5Ns005664
sbi03420	Nucleotide excision repair	16/1596	200/11440	0.996771	0.999999	h2_6Xm003101/h2_3Ns000027/h2_3Ns003488/h2_3Xm000763/h2_2Ns006329/novel.13815/h2_4Ns002942/h2_2Xm002677/h2_1Xm002058/h2_3Ns000576/h2_3Ns003380/h2_6Ns002170/h2_1Ns000956/h2_6Ns004312/h2_7Ns000791/novel.881	h2_6Xm003101/h2_3Ns000027/h2_3Ns003488/h2_3Xm000763/h2_2Ns006329/-/h2_4Ns002942/h2_2Xm002677/h2_1Xm002058/h2_3Ns000576/h2_3Ns003380/h2_6Ns002170/h2_1Ns000956/h2_6Ns004312/h2_7Ns000791/-	sbi:8059770/sbi:8079092/sbi:110433983/sbi:8085882/sbi:8076592/sbi:8072575/sbi:8054227/sbi:8059770/sbi:8054480/sbi:8060824/sbi:8063093/sbi:8059770/sbi:8068670/sbi:8056408/sbi:8060881/sbi:110432211	16	9	h2_6Xm003101/h2_3Ns003488/h2_2Ns006329/novel.13815/h2_4Ns002942/h2_1Xm002058/h2_3Ns003380/h2_6Ns004312/h2_7Ns000791	7	h2_3Ns000027/h2_3Xm000763/h2_2Xm002677/h2_3Ns000576/h2_6Ns002170/h2_1Ns000956/novel.881
sbi03020	RNA polymerase	10/1596	143/11440	0.997017	0.999999	h2_6Xm003101/h2_3Ns003488/h2_2Ns006329/h2_2Xm002677/h2_1Xm002058/h2_6Ns002170/h2_7Xm003331/h2_3Xm005292/h2_7Ns000791/h2_4Ns003684	h2_6Xm003101/h2_3Ns003488/h2_2Ns006329/h2_2Xm002677/h2_1Xm002058/h2_6Ns002170/h2_7Xm003331/h2_3Xm005292/h2_7Ns000791/h2_4Ns003684	sbi:8059770/sbi:110433983/sbi:8076592/sbi:8059770/sbi:8054480/sbi:8059770/sbi:8077282/sbi:8073709/sbi:8060881/sbi:8061093	10	7	h2_6Xm003101/h2_3Ns003488/h2_2Ns006329/h2_1Xm002058/h2_3Xm005292/h2_7Ns000791/h2_4Ns003684	3	h2_2Xm002677/h2_6Ns002170/h2_7Xm003331
sbi04136	Autophagy - other	5/1596	95/11440	0.99821	0.999999	h2_1Xm000226/h2_4Xm003354/h2_4Ns003203/h2_1Xm003317/h2_6Ns000708	h2_1Xm000226/h2_4Xm003354/h2_4Ns003203/h2_1Xm003317/h2_6Ns000708	sbi:110436820/sbi:8059832/sbi:8059832/sbi:8084725/sbi:8068230	5	3	h2_1Xm000226/h2_4Ns003203/h2_6Ns000708	2	h2_4Xm003354/h2_1Xm003317
sbi00190	Oxidative phosphorylation	20/1596	251/11440	0.998868	0.999999	h2_1Ns004190/novel.15704/h2_5Ns004259/h2_3Ns004778/h2_7Ns003139/h2_2Xm007643/h2_4Ns003047/h2_6Xm003988/h2_1Xm001158/h2_5Xm006113/h2_3Xm007057/h2_1Ns002714/h2_5Ns004746/h2_3Ns002978/h2_3Xm007056/h2_2Ns002888/h2_5Xm000213/h2_4Xm003081/h2_3Ns005668/h2_3Ns003634	h2_1Ns004190/-/h2_5Ns004259/h2_3Ns004778/h2_7Ns003139/h2_2Xm007643/h2_4Ns003047/h2_6Xm003988/h2_1Xm001158/h2_5Xm006113/h2_3Xm007057/h2_1Ns002714/h2_5Ns004746/h2_3Ns002978/h2_3Xm007056/h2_2Ns002888/h2_5Xm000213/h2_4Xm003081/h2_3Ns005668/h2_3Ns003634	sbi:110430260/sbi:4549114/sbi:110432016/sbi:110436949/sbi:8080856/sbi:110436320/sbi:8081898/sbi:110434899/sbi:8082120/sbi:110434899/sbi:8068691/sbi:8077935/sbi:8063692/sbi:110431024/sbi:8068691/sbi:8076129/sbi:8072876/sbi:8082201/sbi:8068691/sbi:8082358	20	14	h2_1Ns004190/h2_5Ns004259/h2_7Ns003139/h2_2Xm007643/h2_4Ns003047/h2_1Xm001158/h2_3Xm007057/h2_1Ns002714/h2_5Ns004746/h2_3Ns002978/h2_3Xm007056/h2_2Ns002888/h2_5Xm000213/h2_4Xm003081	6	novel.15704/h2_3Ns004778/h2_6Xm003988/h2_5Xm006113/h2_3Ns005668/h2_3Ns003634
sbi04144	Endocytosis	32/1596	366/11440	0.999236	0.999999	h2_1Xm000254/h2_4Ns002851/h2_4Xm002601/h2_4Xm004405/h2_4Xm001811/h2_5Xm001046/novel.12770/h2_7Ns003989/h2_3Xm003813/h2_7Xm005541/h2_5Ns003549/h2_4Ns002407/h2_4Ns003831/novel.3836/h2_1Xm004624/h2_1Xm002814/h2_7Xm003526/h2_5Ns003732/h2_3Ns003855/h2_1Xm002078/h2_1Ns001293/h2_7Xm004816/h2_4Ns004017/h2_7Xm006843/h2_1Xm000527/h2_1Xm004839/h2_5Ns003003/h2_1Xm000754/h2_1Ns002147/h2_4Ns002416/h2_4Xm002613…	h2_1Xm000254/h2_4Ns002851/h2_4Xm002601/h2_4Xm004405/h2_4Xm001811/h2_5Xm001046/-/h2_7Ns003989/h2_3Xm003813/h2_7Xm005541/h2_5Ns003549/h2_4Ns002407/h2_4Ns003831/-/h2_1Xm004624/h2_1Xm002814/h2_7Xm003526/h2_5Ns003732/h2_3Ns003855/h2_1Xm002078/h2_1Ns001293/h2_7Xm004816/h2_4Ns004017/h2_7Xm006843/h2_1Xm000527/h2_1Xm004839/h2_5Ns003003/h2_1Xm000754/h2_1Ns002147/h2_4Ns002416/h2_4Xm002613/h2_5Xm002578	sbi:8066585/sbi:8056480/sbi:8084921/sbi:8065077/sbi:8074234/sbi:8066459/sbi:8062892/sbi:8061947/sbi:8082976/sbi:8065100/sbi:8054988/sbi:8084921/sbi:8084597/sbi:8085735/sbi:8068987/sbi:8062892/sbi:8062413/sbi:8066459/sbi:8072553/sbi:8080948/sbi:8080948/sbi:8061947/sbi:8060851/sbi:8069198/sbi:8066597/sbi:110432009/sbi:8073330/sbi:8069198/sbi:8062892/sbi:8074234/sbi:8074234/sbi:8054460	32	27	h2_1Xm000254/h2_4Ns002851/h2_4Xm002601/h2_4Xm001811/h2_5Xm001046/novel.12770/h2_7Ns003989/h2_3Xm003813/h2_7Xm005541/h2_5Ns003549/h2_4Ns002407/h2_4Ns003831/novel.3836/h2_1Xm002814/h2_7Xm003526/h2_5Ns003732/h2_3Ns003855/h2_7Xm004816/h2_4Ns004017/h2_7Xm006843/h2_1Xm000527/h2_1Xm004839/h2_5Ns003003/h2_1Ns002147/h2_4Ns002416/h2_4Xm002613/h2_5Xm002578	5	h2_4Xm004405/h2_1Xm004624/h2_1Xm002078/h2_1Ns001293/h2_1Xm000754
sbi00970	Aminoacyl-tRNA biosynthesis	12/1596	183/11440	0.999514	0.999999	novel.15360/h2_3Ns001421/h2_4Ns003471/h2_3Ns000251/h2_4Xm004703/h2_6Ns003904/h2_5Xm000888/h2_7Ns001424/h2_3Ns000546/h2_7Xm000122/h2_4Ns002994/h2_4Ns002812	-/h2_3Ns001421/h2_4Ns003471/h2_3Ns000251/h2_4Xm004703/h2_6Ns003904/h2_5Xm000888/h2_7Ns001424/h2_3Ns000546/h2_7Xm000122/h2_4Ns002994/h2_4Ns002812	sbi:8078747/sbi:110430625/sbi:110430328/sbi:8079048/sbi:8058186/sbi:8082673/sbi:8084035/sbi:8058186/sbi:8063004/sbi:8075984/sbi:8054246/sbi:8085304	12	6	novel.15360/h2_3Ns001421/h2_4Ns003471/h2_7Xm000122/h2_4Ns002994/h2_4Ns002812	6	h2_3Ns000251/h2_4Xm004703/h2_6Ns003904/h2_5Xm000888/h2_7Ns001424/h2_3Ns000546
sbi03030	DNA replication	5/1596	107/11440	0.999544	0.999999	h2_3Ns004084/h2_2Xm001337/h2_1Ns000956/h2_6Ns004312/novel.881	h2_3Ns004084/h2_2Xm001337/h2_1Ns000956/h2_6Ns004312/-	sbi:8062384/sbi:8063792/sbi:8068670/sbi:8056408/sbi:110432211	5	3	h2_3Ns004084/h2_2Xm001337/h2_6Ns004312	2	h2_1Ns000956/novel.881
sbi03018	RNA degradation	17/1596	246/11440	0.999843	0.999999	h2_1Ns002361/h2_6Ns000113/novel.11681/novel.6069/h2_7Ns001242/h2_1Ns002893/h2_2Xm004390/h2_2Xm004389/h2_5Ns002140/h2_7Ns005784/h2_2Ns005965/novel.5122/h2_4Ns003701/h2_6Xm005157/h2_2Xm001884/h2_3Ns005746/h2_6Xm005912	h2_1Ns002361/h2_6Ns000113/-/-/h2_7Ns001242/h2_1Ns002893/h2_2Xm004390/h2_2Xm004389/h2_5Ns002140/h2_7Ns005784/h2_2Ns005965/-/h2_4Ns003701/h2_6Xm005157/h2_2Xm001884/h2_3Ns005746/h2_6Xm005912	sbi:8062834/sbi:110434986/sbi:8075677/sbi:8066904/sbi:8062834/sbi:110430397/sbi:8073561/sbi:8073561/sbi:8065383/sbi:8067882/sbi:8076483/sbi:8081948/sbi:8081821/sbi:8084685/sbi:8078568/sbi:8063580/sbi:8064155	17	14	h2_1Ns002361/h2_6Ns000113/novel.11681/novel.6069/h2_7Ns001242/h2_1Ns002893/h2_2Xm004390/h2_2Xm004389/h2_7Ns005784/novel.5122/h2_4Ns003701/h2_6Xm005157/h2_2Xm001884/h2_3Ns005746	3	h2_5Ns002140/h2_2Ns005965/h2_6Xm005912
sbi03015	mRNA surveillance pathway	20/1596	283/11440	0.999916	0.999999	h2_2Xm001550/h2_1Ns002724/novel.9214/h2_7Xm002144/h2_4Xm003354/h2_6Xm005933/h2_1Ns004256/h2_7Xm004334/h2_7Ns003505/h2_5Xm004280/h2_2Ns005965/h2_1Xm004953/h2_3Ns004910/h2_4Ns003995/h2_2Xm001509/h2_4Ns003848/h2_4Ns003203/h2_5Ns003749/h2_2Xm001720/novel.6190	h2_2Xm001550/h2_1Ns002724/-/h2_7Xm002144/h2_4Xm003354/h2_6Xm005933/h2_1Ns004256/h2_7Xm004334/h2_7Ns003505/h2_5Xm004280/h2_2Ns005965/h2_1Xm004953/h2_3Ns004910/h2_4Ns003995/h2_2Xm001509/h2_4Ns003848/h2_4Ns003203/h2_5Ns003749/h2_2Xm001720/-	sbi:8069429/sbi:8055826/sbi:110430204/sbi:8076142/sbi:8059832/sbi:8077469/sbi:8063560/sbi:8070039/sbi:8070039/sbi:8061396/sbi:8076483/sbi:8063560/sbi:8062938/sbi:8061396/sbi:8061974/sbi:8060891/sbi:8059832/sbi:8061396/sbi:8060458/sbi:8069499	20	16	h2_2Xm001550/h2_1Ns002724/novel.9214/h2_7Xm002144/h2_1Ns004256/h2_7Xm004334/h2_7Ns003505/h2_5Xm004280/h2_1Xm004953/h2_3Ns004910/h2_4Ns003995/h2_2Xm001509/h2_4Ns003848/h2_4Ns003203/h2_5Ns003749/h2_2Xm001720	4	h2_4Xm003354/h2_6Xm005933/h2_2Ns005965/novel.6190
sbi03040	Spliceosome	34/1596	478/11440	0.999999	0.999999	h2_3Xm006602/novel.12234/h2_4Xm002601/novel.9214/h2_7Xm000589/h2_4Xm001811/novel.11568/novel.5417/h2_3Xm001961/h2_6Xm004420/h2_3Ns001159/h2_5Xm005652/h2_1Ns001232/h2_1Ns004385/h2_5Ns003847/h2_6Xm004793/h2_5Xm003276/h2_7Xm007440/novel.10193/h2_6Ns004705/novel.10270/h2_4Ns000427/h2_4Ns002407/h2_3Xm001772/h2_6Ns000617/h2_4Ns003967/h2_2Xm006259/h2_3Xm000789/h2_5Xm003441/h2_5Ns001929/h2_4Xm000748/h2_4…	h2_3Xm006602/-/h2_4Xm002601/-/h2_7Xm000589/h2_4Xm001811/-/-/h2_3Xm001961/h2_6Xm004420/h2_3Ns001159/h2_5Xm005652/h2_1Ns001232/h2_1Ns004385/h2_5Ns003847/h2_6Xm004793/h2_5Xm003276/h2_7Xm007440/-/h2_6Ns004705/-/h2_4Ns000427/h2_4Ns002407/h2_3Xm001772/h2_6Ns000617/h2_4Ns003967/h2_2Xm006259/h2_3Xm000789/h2_5Xm003441/h2_5Ns001929/h2_4Xm000748/h2_4Xm000595/h2_4Ns002416/h2_4Xm002613	sbi:8068671/sbi:8082304/sbi:8084921/sbi:110430204/sbi:8065093/sbi:8074234/sbi:8065977/sbi:8058939/sbi:8059125/sbi:8075185/sbi:8079212/sbi:8064256/sbi:8059125/sbi:8055974/sbi:110435658/sbi:8082722/sbi:110432231/sbi:8069247/sbi:8065977/sbi:8069247/sbi:8072573/sbi:8063417/sbi:8084921/sbi:8079212/sbi:8056154/sbi:8061406/sbi:8084372/sbi:8064050/sbi:8078017/sbi:8071866/sbi:8063417/sbi:8155680/sbi:80742…	34	25	h2_3Xm006602/novel.12234/h2_4Xm002601/novel.9214/h2_4Xm001811/novel.11568/novel.5417/h2_3Xm001961/h2_6Xm004420/h2_5Xm005652/h2_5Ns003847/h2_6Xm004793/h2_5Xm003276/h2_6Ns004705/novel.10270/h2_4Ns000427/h2_4Ns002407/h2_6Ns000617/h2_4Ns003967/h2_2Xm006259/h2_5Ns001929/h2_4Xm000748/h2_4Xm000595/h2_4Ns002416/h2_4Xm002613	9	h2_7Xm000589/h2_3Ns001159/h2_1Ns001232/h2_1Ns004385/h2_7Xm007440/novel.10193/h2_3Xm001772/h2_3Xm000789/h2_5Xm003441

## Sheet: 12条Lc3-S2 vs. Lc5-S2
KEGGID	Description	GeneRatio	BgRatio	pvalue	padj	geneID	geneName	keggID	Count
sbi00410	beta-Alanine metabolism	45697	140/15126	0.00293438	0.0352126	h2_7Ns004069/h2_7Xm000131	h2_7Ns004069/h2_7Xm000131	sbi:110429801/sbi:8085236	2
sbi00270	Cysteine and methionine metabolism	45697	364/15126	0.0185902	0.111541	h2_3Xm001721/h2_4Ns001111	h2_3Xm001721/h2_4Ns001111	sbi:8084354/sbi:8079762	2
sbi00430	Taurine and hypotaurine metabolism	45666	72/15126	0.0420444	0.129568	h2_7Xm000131	h2_7Xm000131	sbi:8085236	1
sbi00650	Butanoate metabolism	45666	74/15126	0.0431895	0.129568	h2_7Xm000131	h2_7Xm000131	sbi:8085236	1
sbi00945	Stilbenoid, diarylheptanoid and gingerol biosynthesis	45666	115/15126	0.0663979	0.145222	h2_5Ns002408	h2_5Ns002408	sbi:8060265	1
sbi00250	Alanine, aspartate and glutamate metabolism	45666	148/15126	0.0847129	0.145222	h2_7Xm000131	h2_7Xm000131	sbi:8085236	1
sbi00941	Flavonoid biosynthesis	45666	148/15126	0.0847129	0.145222	h2_5Ns002408	h2_5Ns002408	sbi:8060265	1
sbi00260	Glycine, serine and threonine metabolism	45666	198/15126	0.111855	0.145739	h2_6Ns000002	h2_6Ns000002	sbi:110434935	1
sbi00330	Arginine and proline metabolism	45666	199/15126	0.11239	0.145739	h2_7Ns004069	h2_7Ns004069	sbi:110429801	1
sbi00630	Glyoxylate and dicarboxylate metabolism	45666	216/15126	0.121449	0.145739	h2_6Ns000002	h2_6Ns000002	sbi:110434935	1
sbi02010	ABC transporters	45666	262/15126	0.145551	0.158783	h2_3Xm002702	h2_3Xm002702	sbi:8060300	1
sbi03015	mRNA surveillance pathway	45666	305/15126	0.167548	0.167548	novel.4655	-	sbi:8069416	1
