# Supplementary material for: The Combination of Physiological and Transcriptomic Approaches Reveals New Insights into the Molecular Mechanisms of Leymus chinensis Growth Under Different Shading Intensities
Source: Int J Mol Sci. 2025 Mar 18;26(6):2730. doi: 10.3390/ijms26062730 (PMC11942481; doi:10.3390/ijms26062730)
Supplement: Supplementary file 1 [file ijms-26-02730-s001.zip › Supplementary Table S6 .xlsx]

## Sheet: Sheet2
gene_id	kTotal	kWithin	kOut	kDiff	module		module	gene_count
unanchor001288	512.511	125.306	387.204	-261.898	red		urquoise	4027
unanchor001141	1198.65	117.685	1080.97	-963.282	lightyellow		blue	2875
unanchor001140	2345.79	699.855	1645.94	-946.083	blue		brown	2274
unanchor001138	1419.38	203.791	1215.59	-1011.8	green		yellow	2093
unanchor001137	910.133	120.898	789.235	-668.336	lightgreen		green	1443
unanchor001122	1515.74	655.251	860.486	-205.234	blue		red	1218
unanchor001115	494.723	46.2602	448.463	-402.202	darkgrey		black	1093
unanchor001095	621.048	123.873	497.175	-373.302	pink		pink	688
unanchor001053	2357.45	970.157	1387.29	-417.133	brown		magenta	632
unanchor001028	801.222	262.923	538.299	-275.376	greenyellow		purple	583
unanchor001009	847.847	130.425	717.422	-586.997	green		greenyellow	576
unanchor000985	1124.3	235.752	888.551	-652.799	salmon		tan	535
unanchor000984	1342.39	643.698	698.695	-54.9976	urquoise		salmon	528
unanchor000976	2756.8	302.67	2454.13	-2151.46	black		cyan	473
unanchor000975	818.743	189.408	629.335	-439.927	pink		midnightblue	407
unanchor000965	1015.11	92.672	922.437	-829.765	darkred		lightcyan	366
unanchor000964	2440.75	740.693	1700.06	-959.362	yellow		grey60	295
unanchor000953	1846.28	311.34	1534.94	-1223.6	magenta		lightgreen	276
unanchor000948	1511.11	224.829	1286.28	-1061.45	pink		lightyellow	253
unanchor000914	834.501	266.291	568.21	-301.918	greenyellow		royalblue	232
unanchor000849	2878.8	1307.08	1571.72	-264.638	blue		darkred	210
unanchor000820	2793.29	903.221	1890.07	-986.848	urquoise		darkgreen	194
unanchor000781	782.522	220.801	561.721	-340.92	greenyellow		darkturquoise	179
unanchor000779	3024.57	1444.51	1580.06	-135.552	urquoise		darkgrey	156
unanchor000769	880.887	352.302	528.585	-176.283	red		darkorange	109
unanchor000767	406.511	15.2	391.311	-376.111	skyblue		orange	109
unanchor000766	343.911	12.5142	331.397	-318.882	skyblue		white	97
unanchor000760	1092.92	171.105	921.811	-750.705	magenta		skyblue	39
unanchor000757	1132.19	473.292	658.896	-185.604	brown
unanchor000753	673.267	155.762	517.505	-361.744	purple
unanchor000749	1631.43	829.132	802.299	26.833	brown
unanchor000745	1691.59	874.359	817.228	57.1305	brown
unanchor000713	2408.37	889.86	1518.51	-628.649	blue
unanchor000711	2935.71	1158.42	1777.29	-618.87	urquoise
unanchor000708	1038.44	301.339	737.101	-435.762	yellow
unanchor000701	2048.06	696.11	1351.95	-655.837	brown
unanchor000696	1325.58	648.52	677.064	-28.5445	urquoise
unanchor000694	2045.34	354.741	1690.59	-1335.85	black
unanchor000666	2055.95	1019.59	1036.36	-16.7706	brown
unanchor000665	936.156	130.4	805.756	-675.356	greenyellow
unanchor000663	1052.86	367.646	685.218	-317.571	green
unanchor000662	724.975	196.616	528.359	-331.744	greenyellow
unanchor000661	2080.68	243.889	1836.79	-1592.91	red
unanchor000658	771.053	193.044	578.009	-384.965	salmon
unanchor000657	2249.62	837.275	1412.34	-575.069	blue
unanchor000655	1703.19	346.787	1356.4	-1009.61	black
unanchor000654	2989.77	894.846	2094.92	-1200.07	blue
unanchor000528	881.115	206.691	674.424	-467.732	magenta
unanchor000489	793.002	196.819	596.182	-399.363	green
unanchor000485	1437.88	750.057	687.821	62.2357	urquoise
unanchor000478	3079.33	996.416	2082.92	-1086.5	blue
unanchor000454	1332.22	59.9627	1272.25	-1212.29	midnightblue
unanchor000425	1192.36	170.772	1021.59	-850.814	purple
unanchor000421	2744.01	1110.85	1633.16	-522.314	urquoise
unanchor000400	1330.19	299.609	1030.58	-730.976	pink
unanchor000384	1172.65	119.798	1052.85	-933.049	lightyellow
unanchor000357	1391.31	619.683	771.626	-151.943	blue
unanchor000349	982.363	324.633	657.729	-333.096	red
unanchor000271	785.862	64.998	720.864	-655.866	darkred
unanchor000217	1816.2	213.017	1603.19	-1390.17	an
unanchor000210	1757.73	608.521	1149.2	-540.683	brown
unanchor000193	2379.56	855.354	1524.2	-668.85	urquoise
unanchor000185	1670.78	409.007	1261.78	-852.772	green
unanchor000128	2964.5	353.739	2610.76	-2257.03	red
unanchor000017	2029.92	898.987	1130.93	-231.946	blue
novel.9977	712.721	138.917	573.803	-434.886	cyan
novel.9972	2356.05	1330.08	1025.97	304.116	urquoise
novel.9950	3139.22	308.429	2830.8	-2522.37	red
novel.9946	552.054	72.8203	479.234	-406.414	greenyellow
novel.9942	1863.51	318.556	1544.95	-1226.4	yellow
novel.9934	1324.59	418.651	905.943	-487.292	red
novel.9931	1155.2	195.914	959.287	-763.373	red
novel.993	2332.56	641.385	1691.17	-1049.79	yellow
novel.9924	1560.9	113.051	1447.85	-1334.8	lightcyan
novel.991	638.541	154.133	484.408	-330.276	lightcyan
novel.9901	444.063	56.1385	387.925	-331.786	darkturquoise
novel.9888	2079.73	306.666	1773.07	-1466.4	black
novel.9881	2317.29	956.45	1360.84	-404.391	blue
novel.987	1038.45	228.427	810.022	-581.595	an
novel.9856	1836.45	909.096	927.349	-18.2529	brown
novel.9855	1376.19	646.764	729.423	-82.6585	brown
novel.9854	1103.41	70.1355	1033.28	-963.143	royalblue
novel.9852	1365.39	340.038	1025.35	-685.314	pink
novel.985	808.968	202.687	606.281	-403.595	greenyellow
novel.9844	2272.07	1047.16	1224.91	-177.755	blue
novel.9832	2471.38	979.312	1492.07	-512.756	urquoise
novel.9831	1220.36	371.89	848.471	-476.582	brown
novel.9820	357.454	32.7864	324.668	-291.881	darkgrey
novel.9807	2976.64	663.126	2313.51	-1650.38	yellow
novel.9801	885.795	214.354	671.441	-457.087	blue
novel.9800	1663.54	766.149	897.39	-131.241	brown
novel.9799	1370.56	378.921	991.634	-612.713	brown
novel.9797	896.165	133.309	762.856	-629.547	purple
novel.9795	2061.04	860.077	1200.96	-340.883	urquoise
novel.9791	1249.48	513.72	735.759	-222.039	green
novel.9774	1389	511.595	877.404	-365.81	urquoise
novel.9773	763.915	76.7634	687.151	-610.388	greenyellow
novel.9772	1188.33	567.714	620.612	-52.898	blue
novel.9769	1375.67	246.182	1129.49	-883.305	magenta
novel.9766	1524.23	114.965	1409.27	-1294.3	purple
novel.9752	2843.77	1116.5	1727.27	-610.763	urquoise
novel.9751	2719.3	644.602	2074.7	-1430.1	yellow
novel.9750	1600.95	527.308	1073.64	-546.336	yellow
novel.9745	1869.43	585.966	1283.46	-697.496	yellow
novel.9744	984.009	153.91	830.099	-676.189	an
novel.9737	790.608	366.093	424.515	-58.4215	yellow
novel.9725	598.83	124.54	474.29	-349.75	black
novel.9713	2048.47	871.185	1177.28	-306.095	brown
novel.9707	1684.14	882.736	801.409	81.3264	urquoise
novel.9705	1569.03	542.053	1026.98	-484.924	yellow
novel.9703	1697.63	52.0008	1645.63	-1593.62	darkred
novel.9700	743.335	162.641	580.694	-418.053	cyan
novel.9678	705.033	253.8	451.234	-197.434	greenyellow
novel.9675	1605.87	733.044	872.823	-139.779	blue
novel.9666	1117.27	184.248	933.026	-748.778	red
novel.9658	746.571	217.22	529.351	-312.131	red
novel.964	2025.49	497.066	1528.42	-1031.35	green
novel.9626	936.421	61.2546	875.166	-813.911	darkred
novel.9612	668.047	112.497	555.55	-443.053	lightcyan
novel.9599	2015.28	458.335	1556.95	-1098.62	black
novel.9598	2245.17	455.133	1790.04	-1334.9	green
novel.9597	537.87	176.872	360.998	-184.127	green
novel.9592	2513.37	715.54	1797.83	-1082.3	yellow
novel.9579	2047.13	1075.61	971.524	104.087	blue
novel.957	1075.57	559.079	516.492	42.5878	blue
novel.9553	2634.14	964.441	1669.7	-705.261	urquoise
novel.9543	1941.07	220.026	1721.05	-1501.02	pink
novel.9537	557.696	75.7904	481.905	-406.115	lightcyan
novel.9535	872.39	155.678	716.712	-561.034	lightcyan
novel.9519	2082.53	701.704	1380.82	-679.118	brown
novel.9502	1457.34	625.178	832.16	-206.983	brown
novel.9485	1671.4	187.871	1483.53	-1295.65	salmon
novel.9481	1330.58	447.471	883.111	-435.641	brown
novel.9465	933.378	163.826	769.552	-605.726	red
novel.9453	2667.23	274.996	2392.23	-2117.24	yellow
novel.9450	2414.08	543.107	1870.98	-1327.87	yellow
novel.9444	2190.47	430.956	1759.51	-1328.55	yellow
novel.944	1235.18	388.61	846.573	-457.962	green
novel.9437	736.336	49.1742	687.162	-637.987	darkgreen
novel.9436	2087	669.022	1417.98	-748.958	urquoise
novel.9428	2108.69	207.488	1901.2	-1693.71	pink
novel.9421	2981.31	1629.19	1352.12	277.068	urquoise
novel.9420	3021.31	1515.1	1506.21	8.88389	urquoise
novel.9419	1287.76	101.577	1186.18	-1084.61	cyan
novel.9416	2172.43	761.779	1410.66	-648.876	urquoise
novel.9415	1694.29	927.441	766.846	160.594	blue
novel.941	1574.16	641.882	932.276	-290.394	brown
novel.9391	794.055	103.359	690.696	-587.338	purple
novel.9386	1600.37	195.338	1405.03	-1209.69	an
novel.938	1411.13	271.373	1139.75	-868.38	pink
novel.9369	1774.72	456.709	1318.01	-861.297	red
novel.9365	636.833	50.4382	586.394	-535.956	salmon
novel.9362	1408.98	599.864	809.112	-209.248	brown
novel.9347	1672.9	740.573	932.323	-191.749	blue
novel.9345	2311.63	1177.6	1134.04	43.5595	urquoise
novel.9343	2754.59	1106.44	1648.16	-541.72	blue
novel.9329	896.582	192.689	703.894	-511.205	purple
novel.9327	1361.45	318.827	1042.63	-723.798	urquoise
novel.9310	927.908	122.161	805.747	-683.585	salmon
novel.9304	833.061	130.74	702.32	-571.58	greenyellow
novel.9302	2794.93	990.941	1803.99	-813.05	blue
novel.930	2183.51	917.014	1266.5	-349.485	blue
novel.9285	503.657	84.9863	418.671	-333.685	lightyellow
novel.9255	740.156	66.4084	673.748	-607.34	orange
novel.9254	865.313	108.253	757.06	-648.807	greenyellow
novel.9247	1823.12	33.638	1789.48	-1755.85	darkgrey
novel.9240	3106.88	1545.42	1561.46	-16.038	urquoise
novel.9224	1589.61	464.117	1125.49	-661.374	yellow
novel.9220	2902.81	619.814	2282.99	-1663.18	yellow
novel.9205	2344.49	1015.58	1328.91	-313.336	blue
novel.920	1443.94	217.089	1226.85	-1009.76	green
novel.9189	1567.99	262.801	1305.19	-1042.39	red
novel.9180	1892.17	402.447	1489.73	-1087.28	black
novel.9169	3189.32	258.631	2930.68	-2672.05	red
novel.9168	1087.51	452.725	634.79	-182.065	yellow
novel.9167	819.715	189.151	630.564	-441.412	salmon
novel.9165	1249	249.836	999.168	-749.332	red
novel.9163	2642.13	1177.25	1464.88	-287.63	urquoise
novel.9161	2099.87	545.237	1554.63	-1009.39	yellow
novel.9159	826.904	187.511	639.393	-451.882	purple
novel.9153	1137.06	124.475	1012.58	-888.106	lightgreen
novel.9149	2618.71	670.403	1948.31	-1277.9	brown
novel.9145	1603.11	399.31	1203.8	-804.491	urquoise
novel.9144	1917.32	700.987	1216.33	-515.346	blue
novel.9138	2693.07	1327.93	1365.14	-37.21	blue
novel.9137	1448.24	52.4735	1395.77	-1343.29	darkgrey
novel.9136	454.673	66.3302	388.343	-322.013	grey60
novel.9135	1270.01	621.595	648.411	-26.8158	blue
novel.9124	1012.53	239.836	772.696	-532.86	pink
novel.9118	768.477	261.957	506.52	-244.562	green
novel.9112	1014.66	162.867	851.797	-688.93	lightcyan
novel.9103	1425.82	362.663	1063.16	-700.494	black
novel.9089	721.75	290.989	430.761	-139.772	yellow
novel.9088	2174.8	621.675	1553.13	-931.45	brown
novel.9086	1491.12	396.468	1094.65	-698.184	green
novel.9065	754.385	61.9005	692.485	-630.584	cyan
novel.9056	1084.19	178.978	905.212	-726.233	red
novel.9051	2001.86	955.692	1046.16	-90.4722	blue
novel.9034	852.995	205.225	647.77	-442.545	blue
novel.9019	1125.5	194.784	930.717	-735.933	purple
novel.8999	3027.92	1064.99	1962.94	-897.951	urquoise
novel.8993	918.574	443.032	475.542	-32.511	yellow
novel.8966	1855.69	785.675	1070.02	-284.345	brown
novel.8956	1453.31	127.833	1325.48	-1197.65	grey60
novel.8949	3358.77	555.527	2803.25	-2247.72	yellow
novel.8939	656.494	39.7931	616.701	-576.908	darkorange
novel.8937	2188.27	1018.31	1169.95	-151.638	brown
novel.8932	3249.77	1096.87	2152.89	-1056.02	blue
novel.8922	1106.56	249.302	857.261	-607.958	red
novel.8889	1531.92	480.799	1051.12	-570.318	red
novel.8884	3109.09	905.621	2203.46	-1297.84	blue
novel.8874	641.033	77.0618	563.971	-486.909	black
novel.8870	2706.66	208.205	2498.46	-2290.25	black
novel.887	577.642	66.2381	511.404	-445.165	pink
novel.8863	981.405	391.971	589.434	-197.462	yellow
novel.8858	2803.6	1117.7	1685.9	-568.192	urquoise
novel.8852	3039.2	1286.02	1753.18	-467.158	urquoise
novel.8848	1510.65	554.033	956.616	-402.583	green
novel.8843	2874.14	1115.06	1759.07	-644.007	blue
novel.8842	785.033	59.865	725.168	-665.303	orange
novel.884	610.872	75.2062	535.666	-460.46	darkred
novel.8836	2103.65	888.161	1215.49	-327.328	urquoise
novel.8827	2259.49	764.823	1494.66	-729.841	blue
novel.8824	3026.75	695.802	2330.94	-1635.14	yellow
novel.8814	3390.57	1383.07	2007.49	-624.417	urquoise
novel.8799	1967.96	888.098	1079.86	-191.766	blue
novel.8796	482.853	99.8559	382.997	-283.141	midnightblue
novel.8795	2338.17	1256.7	1081.47	175.231	urquoise
novel.8794	846.662	30.6677	815.995	-785.327	darkorange
novel.8793	737.515	137.764	599.751	-461.988	greenyellow
novel.8792	1085.41	146.611	938.796	-792.186	grey60
novel.8787	1109.8	110.087	999.714	-889.627	purple
novel.8786	1061.73	220.125	841.608	-621.483	magenta
novel.8769	1004.33	334.428	669.906	-335.478	red
novel.8766	1911.99	392.1	1519.89	-1127.79	green
novel.8763	1875.6	341.606	1533.99	-1192.39	urquoise
novel.8761	2811.21	1548.35	1262.87	285.478	urquoise
novel.8760	2858.99	278.385	2580.6	-2302.22	black
novel.8759	1060.62	215.493	845.129	-629.636	pink
novel.8753	1570.37	510.739	1059.63	-548.887	brown
novel.8749	708.176	211.434	496.742	-285.308	green
novel.8739	849.979	112.924	737.055	-624.131	lightgreen
novel.8738	1600.9	629.234	971.664	-342.43	yellow
novel.8732	1047.15	413.127	634.02	-220.893	yellow
novel.873	3129.58	1329.42	1800.15	-470.734	urquoise
novel.8724	3142.38	1255.05	1887.32	-632.273	urquoise
novel.8719	1033.52	244.386	789.139	-544.752	blue
novel.8713	1762.84	532.795	1230.04	-697.246	green
novel.8712	1251.14	409.477	841.661	-432.184	green
novel.8704	1055.4	110.273	945.128	-834.855	grey60
novel.8698	1768.76	244.244	1524.52	-1280.27	pink
novel.8690	1637.4	188.718	1448.68	-1259.97	magenta
novel.8686	850.427	397.346	453.081	-55.735	yellow
novel.8684	584.779	14.0138	570.765	-556.751	skyblue
novel.8683	1472.79	616.032	856.762	-240.73	urquoise
novel.8677	1987.85	602.959	1384.89	-781.932	brown
novel.867	1283.82	292.43	991.392	-698.962	magenta
novel.8664	2395.42	860.23	1535.19	-674.963	urquoise
novel.8662	739.999	190.115	549.884	-359.77	urquoise
novel.8659	2157.55	369.078	1788.47	-1419.39	black
novel.8649	3319.14	1274.79	2044.35	-769.558	urquoise
novel.8642	2665.47	1458.34	1207.13	251.216	urquoise
novel.863	672.287	193.198	479.09	-285.892	greenyellow
novel.8624	2792.25	726.806	2065.45	-1338.64	yellow
novel.8623	1773.83	733.611	1040.22	-306.613	brown
novel.8616	1155.05	252.157	902.892	-650.735	red
novel.8613	1071.33	342.956	728.379	-385.423	yellow
novel.86	764.916	76.9951	687.921	-610.926	lightcyan
novel.8586	2267.1	966.094	1301.01	-334.912	brown
novel.857	1442.23	505.22	937.014	-431.794	yellow
novel.856	2268.75	836.096	1432.65	-596.557	brown
novel.8556	1566.7	339.142	1227.56	-888.421	yellow
novel.8541	1629.69	696.965	932.725	-235.76	brown
novel.8540	568.943	170.843	398.1	-227.257	yellow
novel.8528	2728.63	737.406	1991.22	-1253.82	blue
novel.8524	2548.42	742.17	1806.25	-1064.08	yellow
novel.8519	951.734	146.106	805.628	-659.522	greenyellow
novel.8516	2132.96	498.221	1634.74	-1136.52	black
novel.8499	2094.29	839.875	1254.42	-414.543	blue
novel.849	350.622	31.4911	319.13	-287.639	darkgrey
novel.848	869.254	210.603	658.651	-448.048	purple
novel.8476	3037.79	1071.45	1966.34	-894.888	blue
novel.8469	2904.2	1442.33	1461.87	-19.5309	urquoise
novel.8462	1919.94	1065.59	854.353	211.237	blue
novel.8448	2942.07	732.212	2209.85	-1477.64	yellow
novel.8447	2386.76	835.679	1551.08	-715.397	brown
novel.8439	1086.7	132.076	954.622	-822.546	red
novel.8413	2760.62	389.381	2371.23	-1981.85	black
novel.8399	884.222	120.611	763.611	-642.999	lightcyan
novel.8398	2119.39	606.104	1513.29	-907.181	yellow
novel.8392	503.261	179.621	323.64	-144.019	yellow
novel.8385	1740.67	861.917	878.752	-16.8359	urquoise
novel.8384	1434.55	734.499	700.047	34.4522	urquoise
novel.8380	719.076	309.78	409.296	-99.5162	yellow
novel.8373	3210.73	257.568	2953.16	-2695.59	red
novel.8372	2777.11	632.3	2144.81	-1512.51	yellow
novel.8362	1034.66	173.727	860.936	-687.209	cyan
novel.8354	2343.35	852.334	1491.02	-638.685	brown
novel.8338	2239.96	1168.19	1071.77	96.4217	blue
novel.8337	2946.8	1092.19	1854.61	-762.42	blue
novel.8332	535.09	92.152	442.938	-350.786	cyan
novel.8331	645.692	104.44	541.251	-436.811	lightcyan
novel.8330	1128.87	257.142	871.725	-614.583	pink
novel.833	1959.13	970.736	988.391	-17.6548	urquoise
novel.8322	2186.17	1036.23	1149.95	-113.722	brown
novel.8308	2865.33	696.935	2168.4	-1471.46	yellow
novel.8306	919.814	106.084	813.73	-707.646	an
novel.8305	1962.35	369.14	1593.21	-1224.07	yellow
novel.8302	810.333	251.174	559.159	-307.986	greenyellow
novel.830	2001.3	856.471	1144.83	-288.358	urquoise
novel.83	730.521	249.186	481.335	-232.148	urquoise
novel.8296	2440.13	476.49	1963.64	-1487.14	yellow
novel.8294	1917.68	106.351	1811.33	-1704.98	grey60
novel.8277	2295	753.971	1541.03	-787.061	brown
novel.8276	1018.81	131.389	887.419	-756.03	salmon
novel.827	1420.75	275.387	1145.36	-869.977	green
novel.8268	938.315	186.591	751.724	-565.133	red
novel.8267	709.139	294.433	414.706	-120.273	urquoise
novel.8262	921.735	271.741	649.994	-378.253	yellow
novel.8257	614.61	326.46	288.15	38.3092	yellow
novel.8254	795.502	104.782	690.72	-585.939	cyan
novel.8241	1658.67	239.675	1418.99	-1179.32	green
novel.8235	2484.69	394.86	2089.83	-1694.97	green
novel.8220	2560.38	263.756	2296.63	-2032.87	green
novel.8218	839.822	202.465	637.357	-434.892	green
novel.8217	1892.27	483.867	1408.4	-924.532	red
novel.8216	919.788	226.979	692.808	-465.829	green
novel.8214	672.836	207.562	465.274	-257.712	red
novel.8205	2819.02	885.907	1933.11	-1047.21	urquoise
novel.8203	3053.77	1206.31	1847.46	-641.15	urquoise
novel.8202	926.58	130.855	795.724	-664.869	an
novel.8188	1705.9	876.733	829.169	47.5647	brown
novel.8183	1358.75	681.485	677.261	4.22432	brown
novel.8134	1950.79	998.007	952.788	45.2193	blue
novel.8128	845.726	202.76	642.966	-440.206	greenyellow
novel.8117	2598.54	122.129	2476.41	-2354.28	salmon
novel.811	724.425	152.321	572.105	-419.784	cyan
novel.809	1603.58	382.564	1221.02	-838.454	black
novel.8061	651.837	60.3677	591.47	-531.102	royalblue
novel.8039	1785.4	679.651	1105.75	-426.103	urquoise
novel.8038	1313.92	616.652	697.265	-80.6124	yellow
novel.8034	2739.33	1421.31	1318.02	103.283	urquoise
novel.8016	1236.83	537.598	699.231	-161.633	brown
novel.801	1567.12	99.9955	1467.12	-1367.13	midnightblue
novel.799	1686.42	172.571	1513.85	-1341.28	salmon
novel.7984	1204.51	94.1605	1110.35	-1016.19	midnightblue
novel.7982	697.259	183.693	513.566	-329.874	urquoise
novel.7973	847.819	197.933	649.885	-451.952	urquoise
novel.7969	1633.82	787.764	846.056	-58.2916	brown
novel.7961	751.292	380.474	370.817	9.65698	yellow
novel.7944	1163.16	335.762	827.398	-491.636	yellow
novel.7940	1060.85	146.135	914.713	-768.578	lightcyan
novel.7936	2449.8	274.122	2175.68	-1901.55	yellow
novel.7921	2856.46	428.333	2428.13	-1999.8	yellow
novel.7910	1170.47	116.26	1054.21	-937.952	lightcyan
novel.7909	479.088	194.753	284.335	-89.5821	yellow
novel.7907	909.097	136.679	772.418	-635.739	pink
novel.7897	2032.46	949.031	1083.43	-134.394	brown
novel.7888	1494.01	507.039	986.97	-479.931	yellow
novel.788	1432.66	708.948	723.716	-14.7678	brown
novel.7879	515.416	88.1371	427.279	-339.142	lightcyan
novel.7877	624.316	127.975	496.341	-368.365	red
novel.7869	2267.3	1291.49	975.812	315.674	urquoise
novel.7868	2022.75	813.796	1208.96	-395.162	urquoise
novel.7866	2172.19	832.685	1339.5	-506.818	brown
novel.7864	1950.23	341.708	1608.52	-1266.81	black
novel.7860	2381.66	882.264	1499.4	-617.138	brown
novel.7859	651.534	128.777	522.758	-393.981	red
novel.7852	630.157	73.2762	556.881	-483.605	darkturquoise
novel.7851	767.662	123.211	644.451	-521.24	purple
novel.7848	1767.95	359.716	1408.23	-1048.52	black
novel.7845	1563.8	896.19	667.612	228.578	blue
novel.7843	913.785	200.516	713.268	-512.752	cyan
novel.7842	3118.08	589.65	2528.43	-1938.78	brown
novel.7840	629.619	45.6927	583.927	-538.234	darkorange
novel.7839	1328.7	292.21	1036.49	-744.284	pink
novel.7837	2073.77	739.977	1333.79	-593.814	yellow
novel.7834	1501.5	656.206	845.291	-189.085	yellow
novel.7828	1552.59	464.231	1088.36	-624.131	brown
novel.7823	1083.23	159.021	924.213	-765.192	cyan
novel.779	2718.57	1340.19	1378.38	-38.1938	urquoise
novel.7782	1641.99	786.22	855.77	-69.5503	brown
novel.7773	1071.74	54.7636	1016.97	-962.21	orange
novel.7771	1461.82	451.035	1010.79	-559.753	brown
novel.7758	877.217	201.072	676.146	-475.074	red
novel.7727	1528.71	700.769	827.941	-127.172	brown
novel.7724	1419.51	559.856	859.65	-299.794	yellow
novel.772	1309.85	72.7331	1237.12	-1164.39	royalblue
novel.77	2717.1	983.284	1733.81	-750.531	urquoise
novel.7699	2559.51	1380.08	1179.43	200.646	urquoise
novel.769	2498.79	1291.78	1207.01	84.7722	blue
novel.7685	2693.06	1127.26	1565.79	-438.53	blue
novel.7653	773.009	79.1837	693.825	-614.641	midnightblue
novel.7647	2703.06	809.654	1893.41	-1083.75	urquoise
novel.7633	3192.15	1463.54	1728.61	-265.076	urquoise
novel.7624	3078.18	1024.32	2053.86	-1029.53	urquoise
novel.7600	3142.41	1518.4	1624.01	-105.614	urquoise
novel.76	2106.94	863.572	1243.36	-379.791	brown
novel.7595	2973.02	1479.68	1493.34	-13.661	urquoise
novel.7583	2278.49	957.264	1321.22	-363.957	blue
novel.7581	1242.75	471.352	771.401	-300.05	blue
novel.7575	3019.82	337.388	2682.43	-2345.04	red
novel.757	2843.89	1224.87	1619.02	-394.157	urquoise
novel.7563	694.047	208.8	485.248	-276.448	salmon
novel.7554	2327.62	1223.23	1104.39	118.842	blue
novel.7550	969.467	292.908	676.558	-383.65	black
novel.7548	3231.76	1473.88	1757.88	-283.999	urquoise
novel.7544	844.052	99.8936	744.158	-644.265	lightyellow
novel.7542	2293.79	614.413	1679.38	-1064.96	yellow
novel.7535	2344.87	1189.53	1155.35	34.1789	urquoise
novel.7528	2153.73	570.648	1583.08	-1012.43	blue
novel.7511	1933.43	289.861	1643.57	-1353.71	red
novel.7510	603.208	77.884	525.324	-447.44	darkturquoise
novel.7506	2701.3	1172.8	1528.5	-355.707	blue
novel.7503	2294.82	863.221	1431.6	-568.379	brown
novel.749	949.499	158.44	791.059	-632.618	greenyellow
novel.7489	1940.77	69.0007	1871.77	-1802.77	midnightblue
novel.7487	1676.44	374.667	1301.77	-927.106	black
novel.7486	916.161	372.884	543.278	-170.394	red
novel.7476	2791.85	491.663	2300.19	-1808.53	yellow
novel.7468	889.467	401.911	487.557	-85.6459	yellow
novel.7467	1190.59	176.061	1014.53	-838.465	cyan
novel.7463	2176.68	401.858	1774.82	-1372.96	black
novel.7457	469.571	166.986	302.584	-135.598	yellow
novel.7453	2360.47	914.899	1445.57	-530.674	blue
novel.7442	2162.7	798.638	1364.06	-565.426	brown
novel.7441	1067.44	568.159	499.283	68.876	yellow
novel.7433	1400.94	142.121	1258.82	-1116.7	lightgreen
novel.7426	2437.03	282.658	2154.37	-1871.71	black
novel.7425	733.925	18.3587	715.566	-697.207	skyblue
novel.7423	999.297	224.719	774.578	-549.859	purple
novel.7406	977.107	230.685	746.422	-515.737	red
novel.7398	561.789	205.24	356.549	-151.309	urquoise
novel.739	3355.02	1443.86	1911.15	-467.287	urquoise
novel.7387	1588.16	467.27	1120.89	-653.617	brown
novel.7382	1375.86	221.324	1154.54	-933.216	red
novel.7378	1963.92	443.009	1520.91	-1077.9	urquoise
novel.7375	783.921	88.6303	695.291	-606.661	cyan
novel.7372	1958.67	522.367	1436.3	-913.933	yellow
novel.7367	1340.26	299.494	1040.76	-741.268	black
novel.736	662.733	92.9963	569.736	-476.74	royalblue
novel.7354	2086.25	934.094	1152.15	-218.058	urquoise
novel.735	1327.48	761.037	566.438	194.599	blue
novel.7334	3024.02	754.249	2269.77	-1515.52	blue
novel.7327	2345.26	426.396	1918.86	-1492.47	black
novel.7307	2245.28	1186.92	1058.36	128.554	urquoise
novel.7302	2880.95	330.557	2550.4	-2219.84	black
novel.730	1929.57	898.777	1030.79	-132.013	brown
novel.7298	912.22	149.236	762.984	-613.748	an
novel.7283	1563.73	574.321	989.41	-415.089	yellow
novel.7278	2340.75	992.072	1348.68	-356.608	blue
novel.7261	2874.88	1316.79	1558.09	-241.302	blue
novel.7255	1164.6	212.664	951.937	-739.273	brown
novel.7251	2091.35	966.232	1125.11	-158.882	blue
novel.7250	2849.91	1055.82	1794.09	-738.269	blue
novel.7247	1919.01	759.123	1159.88	-400.76	brown
novel.7228	314.616	64.4359	250.18	-185.745	midnightblue
novel.7214	503.481	62.7628	440.718	-377.955	an
novel.7205	2565.06	806.131	1758.93	-952.796	urquoise
novel.7179	2594.93	1181.93	1413	-231.069	urquoise
novel.7172	403.76	94.3539	309.406	-215.053	midnightblue
novel.7158	2980.71	1357.95	1622.75	-264.801	urquoise
novel.7132	3244.26	1005.47	2238.79	-1233.32	blue
novel.7118	1261.35	610.298	651.055	-40.7572	blue
novel.7112	2303.66	143.401	2160.26	-2016.85	salmon
novel.711	1665.43	635.699	1029.73	-394.035	yellow
novel.7073	688.342	117.445	570.898	-453.453	magenta
novel.7070	559.356	149.859	409.497	-259.638	green
novel.7059	1909.02	339.471	1569.55	-1230.08	black
novel.7056	1272.49	238.181	1034.31	-796.128	an
novel.7052	2010.16	774.101	1236.06	-461.961	blue
novel.7050	2726.95	790.093	1936.86	-1146.76	brown
novel.7036	1290.15	572.841	717.311	-144.47	brown
novel.7031	498.952	61.585	437.367	-375.782	darkorange
novel.7030	1102.38	119.411	982.968	-863.557	greenyellow
novel.7025	2664.02	1205.17	1458.85	-253.68	urquoise
novel.7024	1158.5	58.9691	1099.53	-1040.56	orange
novel.7020	1491.8	232.575	1259.23	-1026.65	yellow
novel.7003	1110.96	146.422	964.539	-818.117	midnightblue
novel.6997	1361.26	243.412	1117.85	-874.44	magenta
novel.6995	1553.89	409.671	1144.22	-734.549	blue
novel.6992	2044.22	668.593	1375.63	-707.036	brown
novel.699	617.174	106.249	510.925	-404.676	lightyellow
novel.6988	1776.65	952.568	824.08	128.489	urquoise
novel.6971	1024.07	440.11	583.957	-143.847	green
novel.6969	562.802	137.147	425.655	-288.508	greenyellow
novel.6967	2018.35	798.102	1220.25	-422.145	urquoise
novel.6966	2296.2	835.633	1460.57	-624.935	blue
novel.6958	644.058	144.809	499.249	-354.441	salmon
novel.6956	1747.41	640.603	1106.8	-466.202	brown
novel.6954	480.453	78.6978	401.755	-323.058	darkgreen
novel.6942	2200.24	777.288	1422.95	-645.662	brown
novel.6931	2374.54	842.581	1531.96	-689.379	urquoise
novel.6924	1841.43	636.143	1205.29	-569.143	urquoise
novel.6918	1177.18	511.362	665.816	-154.455	urquoise
novel.6909	1333.18	188.668	1144.52	-955.849	salmon
novel.6904	2347.81	912.602	1435.21	-522.607	urquoise
novel.6902	816.532	109.773	706.759	-596.986	cyan
novel.6901	2849.52	525.138	2324.38	-1799.25	yellow
novel.6897	1020.76	55.1063	965.659	-910.552	darkgreen
novel.6895	2069.47	811.038	1258.43	-447.391	brown
novel.6894	933.83	116.078	817.753	-701.675	midnightblue
novel.6892	992.061	180.538	811.523	-630.985	salmon
novel.6889	2151.08	1032.88	1118.2	-85.3117	brown
novel.6886	855.106	92.9746	762.132	-669.157	grey60
novel.6884	1501.88	233.009	1268.87	-1035.86	an
novel.6879	1181.23	240.395	940.835	-700.44	pink
novel.6876	2190.21	826.346	1363.86	-537.516	brown
novel.6872	1340.8	721.216	619.58	101.636	blue
novel.6871	618.814	60.6224	558.191	-497.569	royalblue
novel.6869	1390.18	439.449	950.73	-511.281	blue
novel.6865	1164.72	510.861	653.863	-143.002	brown
novel.6841	2062.07	708.461	1353.61	-645.146	urquoise
novel.6840	666.402	366.644	299.759	66.8851	yellow
novel.6835	1668.25	759.718	908.534	-148.816	blue
novel.6821	1492.36	136.286	1356.07	-1219.78	midnightblue
novel.6812	960.648	55.6215	905.026	-849.405	royalblue
novel.6811	1314.1	434.601	879.502	-444.901	black
novel.6800	2709.05	1042.28	1666.77	-624.496	urquoise
novel.6760	1378.35	280.987	1097.36	-816.375	pink
novel.6727	1284.05	488.085	795.969	-307.885	brown
novel.6710	848.413	198.238	650.175	-451.938	yellow
novel.6627	1895.65	356.691	1538.96	-1182.27	yellow
novel.6613	2404.12	759.211	1644.91	-885.702	urquoise
novel.6605	1151.23	265.415	885.819	-620.405	green
novel.6602	2111.5	980.862	1130.64	-149.78	urquoise
novel.6576	759.121	156.475	602.646	-446.171	an
novel.6572	354.369	86.5066	267.862	-181.356	midnightblue
novel.6560	1522.71	262.054	1260.66	-998.603	pink
novel.6550	1387.03	495.461	891.573	-396.112	yellow
novel.6543	1075.1	449.207	625.897	-176.689	yellow
novel.6529	2802	1288.25	1513.75	-225.499	urquoise
novel.65	2101.92	1074.74	1027.17	47.5676	blue
novel.6494	2759.52	899.436	1860.08	-960.646	urquoise
novel.6492	740.425	189.18	551.245	-362.065	cyan
novel.6467	522.946	122.134	400.813	-278.679	green
novel.6464	1257.54	563.331	694.206	-130.875	blue
novel.6447	1974.36	719.352	1255.01	-535.661	blue
novel.6438	2235.47	921.15	1314.32	-393.169	brown
novel.6435	1664.6	383.473	1281.12	-897.651	black
novel.6428	988.986	351.21	637.776	-286.566	green
novel.6424	879.191	152.484	726.706	-574.222	brown
novel.6412	2493.57	360.62	2132.95	-1772.33	green
novel.6398	1188.79	178.738	1010.05	-831.311	purple
novel.6395	667.387	80.5939	586.793	-506.199	darkgreen
novel.6391	1705.49	566.063	1139.43	-573.366	brown
novel.6383	1220.6	307.558	913.043	-605.485	red
novel.6382	1330.59	398.496	932.091	-533.595	brown
novel.6380	1833.65	1008.76	824.886	183.873	urquoise
novel.6371	2312.95	1023.34	1289.61	-266.268	blue
novel.6368	1669.63	139.599	1530.03	-1390.43	yellow
novel.6364	646.958	169.166	477.793	-308.627	purple
novel.6339	1378.7	250.027	1128.67	-878.642	green
novel.6336	2750.96	357.089	2393.87	-2036.78	yellow
novel.6333	2883.32	713.876	2169.44	-1455.57	blue
novel.6332	3273.66	1218.45	2055.21	-836.751	urquoise
novel.6321	2887.08	700.731	2186.35	-1485.62	blue
novel.6316	1108.23	70.6123	1037.62	-967.006	purple
novel.6310	1274.6	55.9694	1218.63	-1162.66	greenyellow
novel.6309	1513.54	244.561	1268.97	-1024.41	an
novel.6302	572.878	75.138	497.74	-422.602	grey60
novel.6299	1657.5	483.381	1174.11	-690.733	brown
novel.6292	503.137	46.2934	456.844	-410.551	orange
novel.6285	1398.57	383.707	1014.86	-631.156	blue
novel.6282	491.599	181.078	310.521	-129.443	yellow
novel.6272	1860.39	989.369	871.02	118.349	urquoise
novel.6268	2075.37	609.412	1465.96	-856.551	yellow
novel.6265	2589.98	1216.96	1373.02	-156.056	urquoise
novel.6255	1594.68	311.455	1283.23	-971.772	pink
novel.6254	757.46	268.22	489.24	-221.02	greenyellow
novel.6248	479.181	61.5476	417.634	-356.086	darkgreen
novel.6247	775.42	123.47	651.95	-528.48	grey60
novel.6242	2127.03	401.406	1725.62	-1324.21	black
novel.6240	552.956	221.547	331.409	-109.863	yellow
novel.6230	1349.69	332.403	1017.29	-684.888	blue
novel.6225	1248.42	522.913	725.505	-202.592	urquoise
novel.6223	2373.83	790.36	1583.47	-793.108	urquoise
novel.6208	1495.73	546.128	949.605	-403.478	brown
novel.6203	750.911	92.3533	658.558	-566.205	black
novel.619	1018.64	238.584	780.057	-541.474	green
novel.6186	1698.52	664.583	1033.93	-369.351	blue
novel.6185	1695.36	286.75	1408.61	-1121.86	black
novel.6179	2155.02	856.942	1298.08	-441.137	blue
novel.6178	1296.89	164.679	1132.21	-967.534	salmon
novel.6125	1078.77	260.907	817.865	-556.958	urquoise
novel.6109	2746.29	921.589	1824.7	-903.11	urquoise
novel.6084	750.174	160.388	589.786	-429.398	salmon
novel.6069	2554.02	850.16	1703.86	-853.703	urquoise
novel.5997	2530.5	456.004	2074.49	-1618.49	yellow
novel.5994	1972.1	684.659	1287.44	-602.784	yellow
novel.5987	683.428	69.3019	614.126	-544.825	salmon
novel.5973	1098.89	113.365	985.525	-872.161	grey60
novel.5938	1183.08	311.881	871.199	-559.318	black
novel.5932	914.584	179.867	734.717	-554.85	purple
novel.593	2972.61	1513.55	1459.07	54.4808	urquoise
novel.5915	639.04	235.722	403.318	-167.596	urquoise
novel.591	1557.28	619.22	938.057	-318.837	brown
novel.5907	565.73	44.3727	521.357	-476.984	darkorange
novel.5903	500.474	147.895	352.579	-204.685	red
novel.5894	1281.8	335.222	946.581	-611.358	green
novel.5890	2612.92	1112.78	1500.14	-387.368	urquoise
novel.5876	966.489	182.06	784.429	-602.369	green
novel.5867	1375.97	500.704	875.269	-374.564	yellow
novel.5859	765.04	77.6254	687.414	-609.789	lightgreen
novel.5857	3042.94	1407.37	1635.57	-228.205	urquoise
novel.5852	1679.46	532.971	1146.49	-613.522	urquoise
novel.5848	436.118	94.6748	341.443	-246.768	green
novel.5843	302.657	42.7392	259.918	-217.178	darkgrey
novel.5832	1375.03	696.767	678.265	18.5013	brown
novel.5829	581.381	100.739	480.642	-379.903	lightyellow
novel.5816	1678.3	292.973	1385.33	-1092.36	pink
novel.58	1037.79	347.901	689.888	-341.987	urquoise
novel.5796	912.335	103.493	808.842	-705.349	lightgreen
novel.579	1826.24	709.215	1117.02	-407.808	blue
novel.5787	1148.52	170.056	978.464	-808.408	red
novel.5782	1329.49	216.286	1113.2	-896.914	salmon
novel.5778	3372.71	889.385	2483.32	-1593.94	blue
novel.5773	1380.98	212.681	1168.3	-955.615	salmon
novel.5766	2283.73	710.038	1573.69	-863.653	yellow
novel.5759	692.817	79.3699	613.447	-534.077	royalblue
novel.5741	535.576	32.8434	502.732	-469.889	darkgreen
novel.574	1297.52	352.09	945.433	-593.343	green
novel.5738	652.122	108.618	543.504	-434.886	pink
novel.5732	1895.61	103.975	1791.63	-1687.66	grey60
novel.5727	3228.77	1478.79	1749.98	-271.199	urquoise
novel.572	998.962	130.68	868.282	-737.601	green
novel.5717	1109.72	553.559	556.164	-2.60549	yellow
novel.5710	1558.22	192.183	1366.04	-1173.86	salmon
novel.5701	2912.78	1111.92	1800.86	-688.932	blue
novel.5697	1542.99	222.036	1320.95	-1098.92	pink
novel.5696	571.79	55.6226	516.167	-460.545	darkred
novel.5684	1277.38	258.127	1019.25	-761.121	pink
novel.5661	905.214	154.151	751.063	-596.911	an
novel.5655	668.782	79.2103	589.572	-510.361	darkgreen
novel.5646	824.768	179.13	645.638	-466.508	cyan
novel.5644	1421.35	136.841	1284.5	-1147.66	salmon
novel.564	688.907	185.372	503.535	-318.163	an
novel.5627	2764.83	656.9	2107.92	-1451.02	yellow
novel.5623	1252.45	217.657	1034.79	-817.135	magenta
novel.5621	464.519	57.751	406.768	-349.017	darkorange
novel.5616	1809.05	538.802	1270.25	-731.448	brown
novel.5612	589.854	103.298	486.557	-383.259	lightyellow
novel.5600	3009.04	616.735	2392.31	-1775.57	yellow
novel.5583	1909.03	152.348	1756.68	-1604.33	an
novel.5572	1400.02	525.761	874.262	-348.501	green
novel.5563	1850.26	416.887	1433.37	-1016.49	black
novel.5559	3136.95	733.892	2403.05	-1669.16	brown
novel.5546	689.324	257.358	431.966	-174.608	blue
novel.5524	685.591	77.2064	608.384	-531.178	lightcyan
novel.5522	2698.01	673.574	2024.44	-1350.86	yellow
novel.5519	649.651	83.1749	566.476	-483.301	darkturquoise
novel.5510	2900.22	435.227	2464.99	-2029.77	yellow
novel.5501	2693.73	937.747	1755.98	-818.232	brown
novel.550	2522.5	994.956	1527.54	-532.589	brown
novel.5498	1131.36	247.281	884.082	-636.801	yellow
novel.5496	784.941	120.278	664.663	-544.386	an
novel.5492	1491.58	332.479	1159.1	-826.622	pink
novel.5477	1173.29	167.601	1005.69	-838.093	cyan
novel.5460	2612.91	919.42	1693.49	-774.066	brown
novel.544	1704.96	562.621	1142.34	-579.717	blue
novel.5435	800.816	51.8045	749.012	-697.207	darkgreen
novel.543	1656.33	507.044	1149.28	-642.241	green
novel.5419	3116.96	1262.45	1854.52	-592.067	urquoise
novel.5418	2618.35	938.344	1680.01	-741.665	brown
novel.5386	3333.73	290.019	3043.71	-2753.69	red
novel.537	1065.01	69.6102	995.402	-925.792	royalblue
novel.5360	1421.61	452.076	969.532	-517.455	red
novel.5334	2882.01	1299.24	1582.77	-283.53	urquoise
novel.5314	563.045	119.088	443.957	-324.869	magenta
novel.5308	3052.02	832.458	2219.56	-1387.1	blue
novel.5307	1244.26	150.363	1093.9	-943.537	an
novel.5298	2791.37	1054.21	1737.15	-682.938	blue
novel.5295	1646.55	63.2163	1583.33	-1520.11	darkturquoise
novel.5248	846.977	111.854	735.123	-623.269	green
novel.5247	898.624	180.002	718.622	-538.62	greenyellow
novel.5242	2510.97	759.422	1751.55	-992.124	brown
novel.5222	1633.05	564.749	1068.3	-503.553	green
novel.5211	940.655	352.361	588.294	-235.934	green
novel.5210	738.552	240.747	497.805	-257.058	greenyellow
novel.5201	2521.52	1178.54	1342.98	-164.438	blue
novel.520	976.324	150.787	825.537	-674.751	cyan
novel.52	2406.99	535.595	1871.4	-1335.8	brown
novel.5196	1235.72	303.193	932.525	-629.332	urquoise
novel.5193	3306.27	1349.54	1956.73	-607.182	urquoise
novel.5185	2538.9	1065.27	1473.63	-408.355	urquoise
novel.5177	1388.8	287.626	1101.17	-813.547	black
novel.5175	3046.3	780.975	2265.33	-1484.35	brown
novel.5171	751.658	158.093	593.564	-435.471	lightcyan
novel.5168	3251.9	1259.89	1992.01	-732.119	urquoise
novel.5166	2285.16	1195.34	1089.82	105.525	urquoise
novel.5154	1379.26	408.113	971.149	-563.036	brown
novel.5153	2329.83	278.634	2051.19	-1772.56	black
novel.5152	566.03	21.5417	544.489	-522.947	midnightblue
novel.5151	2190.07	946.457	1243.61	-297.15	urquoise
novel.5149	2025.87	799.739	1226.13	-426.392	urquoise
novel.5144	1610.18	746.021	864.156	-118.135	brown
novel.5142	926.388	165.979	760.409	-594.429	cyan
novel.5138	1842.17	118.173	1724	-1605.83	grey60
novel.5136	2175.2	655.175	1520.03	-864.851	yellow
novel.5130	2602.49	954.107	1648.39	-694.279	brown
novel.5128	493.223	73.3369	419.886	-346.549	lightcyan
novel.5127	2644.83	853.019	1791.81	-938.795	brown
novel.5121	2856.39	808.389	2048	-1239.61	brown
novel.5107	801.572	32.8379	768.735	-735.897	darkorange
novel.5104	653.888	57.0543	596.834	-539.78	purple
novel.5101	585.191	43.6236	541.567	-497.944	midnightblue
novel.5097	1649.83	700.496	949.338	-248.841	urquoise
novel.5096	585.727	44.5413	541.186	-496.645	white
novel.5095	1475.01	546.94	928.074	-381.134	urquoise
novel.5094	2511.04	690.472	1820.57	-1130.1	yellow
novel.5088	1970.75	686.216	1284.54	-598.319	blue
novel.5078	2209.55	1248.3	961.251	287.044	urquoise
novel.5072	1661.87	782.37	879.505	-97.1353	brown
novel.5063	1395.34	496.188	899.149	-402.961	urquoise
novel.5062	2086.79	636.458	1450.33	-813.871	blue
novel.5040	1019.48	373.383	646.101	-272.718	yellow
novel.5039	1053.62	164.451	889.173	-724.722	cyan
novel.5037	1958.51	373.243	1585.26	-1212.02	green
novel.5035	1403.03	554.215	848.811	-294.596	urquoise
novel.5024	2765.47	317.425	2448.05	-2130.62	black
novel.5016	1729.55	653.219	1076.33	-423.112	brown
novel.5015	2351.75	492.477	1859.28	-1366.8	blue
novel.5007	795.429	157.564	637.866	-480.302	urquoise
novel.5000	2432.51	499.361	1933.15	-1433.79	yellow
novel.4967	1562.97	809.787	753.185	56.6019	brown
novel.4963	1297.82	188.487	1109.34	-920.849	purple
novel.4961	2968.75	377.456	2591.29	-2213.84	red
novel.4956	2138.2	774.008	1364.19	-590.182	blue
novel.4947	2952.13	1115.79	1836.33	-720.538	urquoise
novel.4943	515.798	46.9038	468.894	-421.99	salmon
novel.4932	2653.03	908.559	1744.47	-835.916	brown
novel.4901	1031.98	457.222	574.758	-117.537	yellow
novel.4887	2768.17	1063.61	1704.57	-640.956	urquoise
novel.487	490.155	71.0888	419.066	-347.977	darkgreen
novel.486	633.16	86.0659	547.094	-461.028	darkturquoise
novel.4832	716.455	218.204	498.251	-280.047	urquoise
novel.4830	1973.13	546.894	1426.23	-879.339	blue
novel.482	2311.62	266.51	2045.11	-1778.6	yellow
novel.4786	541.203	57.8137	483.39	-425.576	white
novel.475	1577.35	181.208	1396.14	-1214.93	an
novel.4737	1206.99	239.159	967.83	-728.671	green
novel.4734	768.085	167.979	600.105	-432.126	cyan
novel.4733	923.638	199.687	723.951	-524.263	an
novel.4706	933.109	138.573	794.536	-655.963	cyan
novel.468	879.028	492.343	386.686	105.657	yellow
novel.4665	2035.51	348.394	1687.11	-1338.72	black
novel.466	2507.19	983.14	1524.05	-540.906	brown
novel.4633	2585.78	692.162	1893.62	-1201.45	yellow
novel.4611	1510.46	99.3749	1411.09	-1311.71	lightyellow
novel.4607	598.297	56.0016	542.296	-486.294	darkred
novel.4596	1135.25	613.803	521.443	92.3608	urquoise
novel.4588	2691.44	344.236	2347.2	-2002.97	black
novel.4573	1853.42	748.852	1104.57	-355.72	yellow
novel.4568	1887.9	347.369	1540.53	-1193.16	green
novel.4566	2700.88	931.086	1769.8	-838.713	blue
novel.4554	3141.9	956.074	2185.83	-1229.76	blue
novel.4543	1862.94	499.335	1363.61	-864.271	yellow
novel.4537	3002.54	601.382	2401.16	-1799.77	brown
novel.4520	1412.58	107.605	1304.98	-1197.37	grey60
novel.4506	1287.38	567.153	720.222	-153.069	urquoise
novel.4501	1277.86	193.221	1084.64	-891.423	red
novel.4494	3050.38	686.357	2364.03	-1677.67	yellow
novel.4489	1275.66	279.651	996.012	-716.361	green
novel.4481	547.112	275.185	271.927	3.25826	yellow
novel.4478	2867.38	600.864	2266.51	-1665.65	yellow
novel.4465	743.884	241.558	502.326	-260.768	greenyellow
novel.4462	1289.06	348.208	940.856	-592.648	green
novel.4461	1428.72	456.429	972.291	-515.862	yellow
novel.4448	1388.12	327.077	1061.04	-733.968	green
novel.4439	1843.41	713.477	1129.94	-416.46	brown
novel.4438	1369.51	478.037	891.475	-413.438	brown
novel.4423	2245.65	460.608	1785.04	-1324.43	red
novel.4415	1998.2	1001.53	996.677	4.8505	blue
novel.4408	1139.71	518.583	621.125	-102.542	yellow
novel.4401	779.618	69.1287	710.489	-641.36	darkred
novel.4386	488.711	46.8331	441.878	-395.044	purple
novel.4375	1248.8	373.351	875.454	-502.103	green
novel.4370	414.078	132.179	281.899	-149.72	yellow
novel.437	2462.88	1152.6	1310.28	-157.681	blue
novel.4366	1015.4	169.703	845.696	-675.993	cyan
novel.4365	2277.39	401.429	1875.96	-1474.53	black
novel.4352	394.634	65.1018	329.532	-264.43	darkgreen
novel.4347	1029.92	244.515	785.403	-540.888	green
novel.433	822.636	174.661	647.975	-473.314	greenyellow
novel.4327	2283.99	848.838	1435.15	-586.311	brown
novel.4304	831.13	274.347	556.783	-282.436	yellow
novel.430	686.164	196.928	489.236	-292.308	green
novel.4297	840.364	250.792	589.572	-338.78	urquoise
novel.427	1615.78	309.982	1305.8	-995.818	black
novel.4249	2827.02	1146.09	1680.93	-534.84	blue
novel.4240	1543.83	703.143	840.686	-137.543	urquoise
novel.423	1271.5	297.932	973.571	-675.639	green
novel.4203	1946.52	831.086	1115.43	-284.344	brown
novel.4145	2646.35	704.045	1942.3	-1238.26	yellow
novel.4144	1423.06	584.498	838.561	-254.063	yellow
novel.414	1807.56	649.123	1158.43	-509.311	brown
novel.4119	719.741	37.1932	682.548	-645.355	midnightblue
novel.4112	986.595	295.954	690.641	-394.686	green
novel.4111	1697.3	946.91	750.389	196.521	blue
novel.411	699.503	119.77	579.733	-459.963	purple
novel.4079	1554.52	498.034	1056.48	-558.449	green
novel.4009	739.042	261.075	477.967	-216.891	red
novel.400	1275.47	234.201	1041.27	-807.073	pink
novel.3984	2564.97	827.739	1737.24	-909.497	brown
novel.398	403.114	97.3247	305.789	-208.464	cyan
novel.3938	966.71	158.061	808.65	-650.589	purple
novel.3929	1154.37	276.54	877.826	-601.286	green
novel.3886	1567.93	827.895	740.035	87.8594	blue
novel.388	1048.05	246.397	801.658	-555.261	salmon
novel.3879	1739.78	500.687	1239.09	-738.405	brown
novel.387	789.489	166.714	622.775	-456.061	greenyellow
novel.3859	1250.77	44.3612	1206.41	-1162.05	darkgreen
novel.384	880.52	152.98	727.54	-574.56	salmon
novel.3832	2575.34	760.42	1814.92	-1054.5	urquoise
novel.3831	1381.64	417.364	964.277	-546.913	red
novel.3818	722.469	199.104	523.365	-324.261	blue
novel.380	856.788	338.078	518.71	-180.632	blue
novel.3794	1664.33	470.742	1193.58	-722.842	green
novel.3793	802.724	123.457	679.267	-555.811	purple
novel.376	1790.88	886.491	904.387	-17.8959	blue
novel.3748	2989.56	1536.87	1452.69	84.1798	urquoise
novel.373	734.162	64.6097	669.552	-604.942	darkgreen
novel.3711	1579.16	598.979	980.176	-381.197	brown
novel.371	785.74	115.826	669.914	-554.087	salmon
novel.3707	1856.64	963.924	892.719	71.2051	blue
novel.3706	673.988	113.826	560.162	-446.337	red
novel.3666	733.687	292.016	441.671	-149.655	urquoise
novel.363	1122.21	476.171	646.034	-169.864	yellow
novel.3626	2559.16	340.392	2218.77	-1878.38	red
novel.361	998.856	253.678	745.177	-491.499	red
novel.3607	2542.81	425.408	2117.4	-1692	red
novel.358	1769.44	937.585	831.85	105.736	blue
novel.355	1351.84	29.3484	1322.49	-1293.14	darkgreen
novel.3538	2481.75	1053.78	1427.97	-374.19	blue
novel.3530	2587.29	832.404	1754.88	-922.479	brown
novel.353	1636.8	830.799	806	24.7991	urquoise
novel.3529	2644.11	841.557	1802.56	-961	brown
novel.3525	2273.41	839.401	1434.01	-594.604	brown
novel.3520	844.507	131.019	713.489	-582.47	an
novel.3515	1163.86	587.032	576.827	10.2047	yellow
novel.350	1910.17	311.539	1598.63	-1287.09	magenta
novel.3495	1761.03	708.631	1052.4	-343.771	yellow
novel.3483	1719.41	754.381	965.033	-210.652	urquoise
novel.348	916.583	187.695	728.887	-541.192	an
novel.3472	1591.04	799.427	791.617	7.80935	brown
novel.3463	572.617	283.534	289.083	-5.54915	yellow
novel.3449	1691.8	716.571	975.226	-258.654	urquoise
novel.3448	899.493	117.781	781.712	-663.93	salmon
novel.3427	889.162	230.515	658.647	-428.132	greenyellow
novel.3404	993.807	358.194	635.613	-277.419	urquoise
novel.3403	1329.45	220.073	1109.37	-889.302	red
novel.3388	1447.01	476.459	970.551	-494.092	yellow
novel.3386	787.056	158.385	628.671	-470.286	an
novel.3364	2274.84	934.587	1340.26	-405.669	brown
novel.3355	2106.13	153.619	1952.51	-1798.89	magenta
novel.335	2009.53	1146.24	863.291	282.952	urquoise
novel.3342	1323.42	123.181	1200.24	-1077.06	midnightblue
novel.334	1864.28	333.569	1530.71	-1197.14	black
novel.3323	2005.52	921.155	1084.37	-163.214	blue
novel.3318	1083.05	133.29	949.763	-816.473	cyan
novel.3317	2048.98	956.868	1092.11	-135.246	brown
novel.3311	1183.55	112.548	1071.01	-958.458	lightcyan
novel.331	895.429	60.6986	834.73	-774.031	darkred
novel.3305	1776.01	818.076	957.937	-139.862	brown
novel.3304	2959.61	1173.33	1786.29	-612.961	blue
novel.329	2139.07	457.652	1681.41	-1223.76	black
novel.3284	752.553	100.712	651.841	-551.129	darkred
novel.3281	1204.59	629.025	575.561	53.4649	blue
novel.3279	952.286	385.026	567.26	-182.233	urquoise
novel.3276	2546.06	834.015	1712.05	-878.033	urquoise
novel.3275	1093.05	74.0055	1019.05	-945.043	darkturquoise
novel.3274	2027.71	173.689	1854.02	-1680.33	an
novel.3270	2236.92	937.376	1299.54	-362.169	blue
novel.3264	1479.41	424.858	1054.55	-629.696	green
novel.3255	968.077	275.719	692.358	-416.639	green
novel.3241	959.154	118.031	841.123	-723.092	cyan
novel.324	2404.33	322.725	2081.61	-1758.88	red
novel.3237	1029.98	257.722	772.258	-514.536	pink
novel.3230	1445.53	478.275	967.251	-488.976	brown
novel.3216	1847.88	561.013	1286.86	-725.852	brown
novel.3215	874.063	124.872	749.191	-624.319	lightyellow
novel.3212	766.77	248.686	518.084	-269.398	greenyellow
novel.321	2170.91	598.291	1572.62	-974.329	urquoise
novel.3208	2513.82	569.52	1944.3	-1374.78	brown
novel.3205	1510.1	196.857	1313.24	-1116.38	an
novel.3204	1469.08	411.689	1057.39	-645.705	brown
novel.3202	1040.01	205.078	834.933	-629.854	pink
novel.3199	1640.3	159.544	1480.76	-1321.22	salmon
novel.3198	757.212	191.822	565.39	-373.567	greenyellow
novel.3184	453.384	44.3311	409.053	-364.722	darkturquoise
novel.3182	332.35	41.9892	290.361	-248.372	darkgrey
novel.3170	1098.51	83.7618	1014.74	-930.982	royalblue
novel.3163	1035.95	118.372	917.575	-799.203	greenyellow
novel.3159	1279.14	346.821	932.318	-585.496	urquoise
novel.3158	2964.36	1484.94	1479.42	5.52079	urquoise
novel.3140	976.781	94.449	882.332	-787.883	darkred
novel.313	3255.94	467.517	2788.43	-2320.91	yellow
novel.3122	818.806	221.815	596.991	-375.177	an
novel.3116	1115.48	328.076	787.402	-459.326	black
novel.3111	1545.31	333.266	1212.04	-878.779	pink
novel.3107	923.543	85.888	837.655	-751.767	cyan
novel.3103	3445.36	1524.87	1920.49	-395.626	urquoise
novel.3098	2253.22	360.519	1892.7	-1532.18	black
novel.3097	842.348	196.325	646.023	-449.699	red
novel.3092	1527.53	569.298	958.227	-388.929	urquoise
novel.3089	1298.42	565.995	732.426	-166.431	brown
novel.3088	1993.17	700.73	1292.44	-591.706	yellow
novel.3086	2274.25	874.662	1399.59	-524.928	brown
novel.3074	2308.11	1261.05	1047.05	214	urquoise
novel.3068	1855.48	366.954	1488.53	-1121.57	black
novel.3067	953.715	271.514	682.201	-410.687	red
novel.3063	2717.31	1200.89	1516.42	-315.523	blue
novel.3056	1064.02	129.442	934.582	-805.139	lightcyan
novel.3051	630.782	125.462	505.32	-379.858	black
novel.305	1428.02	278.761	1149.26	-870.494	red
novel.3047	2518.5	613.998	1904.5	-1290.5	brown
novel.3014	1182.89	107.2	1075.69	-968.486	purple
novel.3013	1273.54	299.76	973.778	-674.019	pink
novel.301	2040.43	538.294	1502.14	-963.841	green
novel.3007	1942.24	533.151	1409.09	-875.942	green
novel.300	1834.21	674.959	1159.25	-484.295	blue
novel.2991	2341.43	821.334	1520.1	-698.761	urquoise
novel.2982	1258.72	319.547	939.176	-619.629	black
novel.2977	953.993	366.283	587.71	-221.426	yellow
novel.2928	642.01	153.553	488.456	-334.903	magenta
novel.2922	1431.16	519.215	911.947	-392.733	brown
novel.292	3178.3	1411.71	1766.6	-354.891	urquoise
novel.2919	592.878	42.4535	550.424	-507.971	midnightblue
novel.2917	1078.56	367.591	710.968	-343.376	green
novel.2914	1612.22	508.793	1103.43	-594.637	brown
novel.2905	1048.29	494.928	553.359	-58.4301	yellow
novel.2896	737.107	198.095	539.012	-340.917	an
novel.2884	1603.6	379.024	1224.58	-845.556	brown
novel.287	2261.45	934.729	1326.72	-391.989	brown
novel.2828	979.259	127.773	851.485	-723.712	midnightblue
novel.2825	1216	119.132	1096.87	-977.734	salmon
novel.282	1143.01	451.933	691.079	-239.146	urquoise
novel.2816	3034.34	1011.47	2022.87	-1011.4	blue
novel.2794	1910.64	647.779	1262.86	-615.081	yellow
novel.278	2044.53	954.675	1089.85	-135.178	brown
novel.2774	1145.94	91.5112	1054.43	-962.914	royalblue
novel.2769	3376.68	543.972	2832.7	-2288.73	yellow
novel.2761	356.822	25.1578	331.664	-306.507	darkgrey
novel.2742	790.982	220.905	570.077	-349.172	greenyellow
novel.2739	1014.53	287.896	726.633	-438.736	pink
novel.2738	1240.89	279.973	960.918	-680.945	an
novel.2731	2786.47	1004.53	1781.94	-777.413	urquoise
novel.2729	1735.75	483.456	1252.3	-768.843	black
novel.2725	2323.71	745.888	1577.82	-831.937	brown
novel.2724	1353.98	612.15	741.83	-129.68	brown
novel.2723	2711.16	630.594	2080.57	-1449.97	brown
novel.2720	843.889	300.465	543.424	-242.959	green
novel.2716	1523.23	760.226	763.002	-2.77567	brown
novel.2715	1327.93	105.263	1222.67	-1117.41	midnightblue
novel.2712	549.697	59.1317	490.565	-431.434	darkorange
novel.2711	1749.5	636.669	1112.84	-476.168	yellow
novel.2705	3062.72	1568.88	1493.84	75.0454	urquoise
novel.2700	737.133	99.0638	638.069	-539.006	lightyellow
novel.270	1414.4	425.455	988.947	-563.492	blue
novel.2690	2434.22	670.575	1763.64	-1093.07	brown
novel.2684	2544.25	858.466	1685.79	-827.322	blue
novel.2681	2053.06	364.617	1688.44	-1323.82	black
novel.2678	1230.54	340.963	889.58	-548.617	red
novel.2666	378.873	85.2185	293.655	-208.436	midnightblue
novel.2665	1219.83	250.005	969.829	-719.824	green
novel.2660	1408.99	690.976	718.018	-27.0413	urquoise
novel.266	3126.35	722.466	2403.89	-1681.42	brown
novel.2644	1066.08	46.869	1019.21	-972.343	darkgrey
novel.2643	1567.13	398.86	1168.27	-769.411	brown
novel.2642	2464.05	1243.27	1220.78	22.4895	urquoise
novel.2636	1651.16	519.189	1131.97	-612.777	green
novel.2632	1516.94	244.265	1272.68	-1028.41	green
novel.2625	943.767	167.809	775.958	-608.149	red
novel.2615	2310.3	369.415	1940.89	-1571.47	black
novel.2614	1887.64	167.348	1720.29	-1552.94	red
novel.2612	2529.43	786.631	1742.8	-956.173	brown
novel.2603	2437.94	724.202	1713.74	-989.536	yellow
novel.2598	1150.77	202.76	948.011	-745.25	purple
novel.2597	545.795	85.592	460.203	-374.611	black
novel.2592	527.461	83.0613	444.4	-361.338	midnightblue
novel.2590	1342.2	369.041	973.154	-604.112	urquoise
novel.259	1138.6	421.314	717.289	-295.975	blue
novel.2580	1761.17	859.569	901.604	-42.0345	brown
novel.2579	1418.62	401.593	1017.03	-615.436	blue
novel.2562	1426.23	347.123	1079.11	-731.986	brown
novel.2561	592.433	101.86	490.573	-388.713	red
novel.2553	2015.06	763.333	1251.73	-488.398	brown
novel.2535	829.651	89.4931	740.158	-650.665	lightgreen
novel.2527	1051.39	247.233	804.155	-556.922	pink
novel.2526	636.494	112.834	523.66	-410.825	cyan
novel.2523	1974.06	874.853	1099.2	-224.352	brown
novel.2518	1038.75	214.058	824.693	-610.635	cyan
novel.2516	705.686	164.785	540.901	-376.116	yellow
novel.251	1534.72	332.76	1201.96	-869.199	green
novel.2504	2345.28	587.828	1757.45	-1169.62	brown
novel.2502	2344.17	929.929	1414.24	-484.314	brown
novel.2501	1984.98	477.114	1507.86	-1030.75	brown
novel.2493	1934.54	675.586	1258.96	-583.373	brown
novel.2485	791.962	111.214	680.748	-569.533	midnightblue
novel.2482	2010.76	811.088	1199.67	-388.587	blue
novel.2477	2430.51	1006.5	1424.01	-417.517	brown
novel.2466	1443.56	563.455	880.104	-316.649	urquoise
novel.2464	1028.85	409.976	618.871	-208.894	yellow
novel.2461	3208.13	329.141	2878.99	-2549.85	red
novel.246	958.447	95.9747	862.472	-766.497	royalblue
novel.2447	1018.55	148.518	870.032	-721.515	cyan
novel.2445	1551.97	416.59	1135.38	-718.794	green
novel.244	667.801	244.94	422.861	-177.921	greenyellow
novel.2429	1767.78	838.805	928.973	-90.1678	blue
novel.2421	716.139	71.4158	644.723	-573.307	purple
novel.2420	2143.44	628.567	1514.87	-886.304	yellow
novel.2412	832.863	177.967	654.897	-476.93	cyan
novel.2411	601.769	118.459	483.31	-364.851	greenyellow
novel.2406	1762.42	470.83	1291.59	-820.762	green
novel.2398	505.59	49.7051	455.884	-406.179	darkorange
novel.2390	2909.12	1186.02	1723.09	-537.068	urquoise
novel.2382	650.891	219.37	431.522	-212.152	yellow
novel.2354	1220.49	292.743	927.744	-635	green
novel.2339	2616.53	1372.61	1243.92	128.684	urquoise
novel.231	1149.8	157.451	992.347	-834.896	pink
novel.2295	1491.62	659.347	832.277	-172.931	urquoise
novel.2287	1055.61	431.245	624.37	-193.125	yellow
novel.2282	1202.39	300.409	901.984	-601.576	black
novel.2274	471.572	46.735	424.837	-378.102	royalblue
novel.2266	621.747	44.3491	577.398	-533.049	darkorange
novel.2265	2262.35	703.555	1558.8	-855.245	blue
novel.2256	1123.07	206.297	916.77	-710.474	magenta
novel.2240	480.011	101.846	378.164	-276.318	green
novel.2239	1173.86	52.5533	1121.3	-1068.75	darkgrey
novel.2229	1669.67	711.265	958.408	-247.143	brown
novel.2225	1153.38	414.484	738.899	-324.415	brown
novel.2212	2801.93	1178.5	1623.43	-444.938	urquoise
novel.2194	1352.96	437.656	915.3	-477.644	brown
novel.2154	635.282	172.465	462.818	-290.353	green
novel.2152	1106.03	231.84	874.186	-642.346	brown
novel.2143	2607.74	904.233	1703.51	-799.279	brown
novel.2142	1796.3	411.326	1384.97	-973.648	yellow
novel.214	2518.95	443.429	2075.52	-1632.09	black
novel.2127	1505.68	443.526	1062.16	-618.629	black
novel.2124	3307.8	1414.02	1893.78	-479.759	urquoise
novel.2107	1234.39	434.52	799.869	-365.349	yellow
novel.2098	1585.11	737.016	848.091	-111.075	urquoise
novel.2079	806.072	303.446	502.626	-199.18	red
novel.2077	1268.67	283.558	985.115	-701.557	green
novel.2076	2885.76	854.294	2031.47	-1177.18	brown
novel.2068	2987.77	333.352	2654.42	-2321.07	black
novel.2064	2915.48	1333.23	1582.25	-249.018	urquoise
novel.2053	2738.54	901.196	1837.35	-936.15	urquoise
novel.2050	3167.68	612.246	2555.43	-1943.19	yellow
novel.2049	621.034	118.044	502.989	-384.945	lightyellow
novel.2048	1666.31	717.104	949.201	-232.098	brown
novel.2042	1132.73	485.494	647.234	-161.739	brown
novel.2039	1868.53	524.734	1343.79	-819.059	black
novel.2037	2445.3	1186.29	1259.01	-72.7155	urquoise
novel.2033	1507.57	298.774	1208.79	-910.017	yellow
novel.2032	1353.95	335.495	1018.45	-682.956	urquoise
novel.2016	1472.37	285.015	1187.35	-902.338	pink
novel.2012	1140.07	158.437	981.631	-823.194	lightgreen
novel.2011	1373.99	514.154	859.837	-345.684	urquoise
novel.2010	1628.18	758.059	870.125	-112.066	urquoise
novel.2000	2407.51	712.769	1694.74	-981.967	brown
novel.1998	570.277	100.68	469.596	-368.916	red
novel.1997	943.364	368.831	574.533	-205.702	red
novel.1993	2291.88	263.23	2028.65	-1765.42	yellow
novel.1992	1885.41	174.088	1711.32	-1537.23	magenta
novel.1991	2084.09	253.591	1830.49	-1576.9	black
novel.1990	560.5	186.585	373.915	-187.331	urquoise
novel.1984	1449.45	225.931	1223.52	-997.587	magenta
novel.1981	1401.57	583.324	818.242	-234.918	urquoise
novel.1980	1612	243.654	1368.35	-1124.7	yellow
novel.1964	1982.08	732.429	1249.65	-517.224	brown
novel.195	1102.17	477.291	624.883	-147.591	urquoise
novel.1948	2154.3	852.323	1301.97	-449.651	urquoise
novel.1946	2670.98	819.934	1851.05	-1031.11	brown
novel.1945	569.263	259.109	310.153	-51.044	yellow
novel.1942	641.521	118.579	522.941	-404.362	yellow
novel.1937	1965.67	643.424	1322.24	-678.818	blue
novel.1936	1768.7	709.031	1059.67	-350.641	yellow
novel.1934	1178.26	454.745	723.518	-268.773	green
novel.1924	1822.5	529.471	1293.02	-763.554	black
novel.1916	1914.9	907.013	1007.89	-100.877	blue
novel.1898	1221.39	205.36	1016.03	-810.67	cyan
novel.1879	3043.07	1577.25	1465.81	111.439	urquoise
novel.1874	2260.95	1259.37	1001.59	257.779	urquoise
novel.1870	2295.14	829.586	1465.55	-635.968	blue
novel.1846	1757.26	787.166	970.093	-182.927	blue
novel.183	1021.75	190.585	831.168	-640.583	cyan
novel.1798	966.344	102.379	863.965	-761.586	lightgreen
novel.1779	534.841	59.9201	474.921	-415.001	darkorange
novel.1751	1403.53	251.681	1151.85	-900.169	green
novel.1733	1798.09	201.99	1596.1	-1394.11	red
novel.1732	1459.34	426.164	1033.18	-607.012	blue
novel.1710	2995.7	1151.03	1844.67	-693.645	urquoise
novel.1702	1195.32	171.147	1024.18	-853.029	cyan
novel.170	1119.8	129.518	990.285	-860.766	grey60
novel.1697	1934.63	853.06	1081.57	-228.508	urquoise
novel.1694	774.966	114.41	660.556	-546.146	pink
novel.16780	753.88	334.461	419.42	-84.959	yellow
novel.16775	551.734	61.8739	489.86	-427.986	darkgreen
novel.167	2021.99	1093.47	928.515	164.958	blue
novel.1669	1942.39	993.875	948.51	45.3652	brown
novel.16659	1585.49	448.951	1136.54	-687.586	black
novel.1659	2439.28	390.96	2048.32	-1657.36	yellow
novel.16402	412.327	21.275	391.052	-369.777	skyblue
novel.16396	2067.83	717.458	1350.37	-632.91	urquoise
novel.16380	2421.1	865.309	1555.8	-690.486	brown
novel.16363	1467.64	313.286	1154.35	-841.069	green
novel.1635	507.352	186.338	321.014	-134.676	urquoise
novel.16313	908.84	178.351	730.489	-552.138	greenyellow
novel.16297	2324.33	557.426	1766.9	-1209.47	yellow
novel.16294	690.449	175.467	514.982	-339.515	red
novel.16267	2883.44	1532.83	1350.61	182.227	urquoise
novel.16237	1777.84	469.651	1308.19	-838.539	red
novel.16214	3241.82	858.767	2383.05	-1524.29	blue
novel.16213	3371.27	576.845	2794.43	-2217.59	yellow
novel.16211	2331.08	470.481	1860.6	-1390.11	red
novel.16210	1086.98	237.684	849.298	-611.613	purple
novel.16208	1616.86	808.584	808.274	0.309984	brown
novel.16204	1500.22	422.176	1078.04	-655.866	green
novel.16202	1883.62	604.55	1279.07	-674.518	blue
novel.16200	2251.49	664.952	1586.54	-921.588	yellow
novel.1618	1722.71	643.786	1078.93	-435.139	urquoise
novel.16169	1400.48	369.677	1030.81	-661.129	green
novel.16167	1455.6	247.906	1207.69	-959.787	pink
novel.16155	2380.87	321.006	2059.86	-1738.85	black
novel.16153	394.721	25.1202	369.601	-344.481	darkgrey
novel.16152	2767.99	347.845	2420.14	-2072.3	black
novel.16144	1521.67	610.385	911.283	-300.897	blue
novel.16137	2291.82	1242.8	1049.01	193.79	urquoise
novel.16129	1283.55	133.015	1150.54	-1017.52	lightgreen
novel.16125	1617.79	740.608	877.179	-136.571	brown
novel.16122	1248.68	456.33	792.348	-336.018	yellow
novel.16121	948.621	67.1441	881.477	-814.333	lightcyan
novel.16116	451.209	31.9412	419.268	-387.326	darkorange
novel.16111	1089.42	399.038	690.379	-291.341	yellow
novel.16107	2370.36	976.252	1394.11	-417.858	blue
novel.16106	1534.97	524.83	1010.14	-485.315	green
novel.16102	1935.05	833.796	1101.25	-267.456	blue
novel.16099	2699.65	323.202	2376.45	-2053.25	black
novel.16090	1099.23	161.686	937.541	-775.855	salmon
novel.16085	2463.74	1098.68	1365.07	-266.39	blue
novel.16082	1119.8	383.823	735.976	-352.152	yellow
novel.16080	1877.24	198.577	1678.67	-1480.09	salmon
novel.16078	1863.29	834.858	1028.44	-193.579	urquoise
novel.16069	1604.18	526.172	1078.01	-551.84	brown
novel.16050	1553.26	777.758	775.505	2.25333	brown
novel.16048	1117.94	300.718	817.221	-516.502	blue
novel.16040	1938.66	280.696	1657.96	-1377.27	magenta
novel.16036	2175.43	931.056	1244.38	-313.321	brown
novel.16033	2221.17	993.902	1227.27	-233.364	brown
novel.16031	1714.86	717.325	997.535	-280.21	blue
novel.1602	623.317	79.7669	543.55	-463.783	lightyellow
novel.16006	2262.39	748.054	1514.34	-766.286	blue
novel.16000	2871.36	1137.55	1733.81	-596.258	blue
novel.15996	1497.59	214.271	1283.32	-1069.05	an
novel.15977	1292.82	207.521	1085.3	-877.776	salmon
novel.15972	1376.64	194.845	1181.8	-986.952	magenta
novel.15954	1382.55	576.303	806.251	-229.947	yellow
novel.15945	2947.56	702.399	2245.16	-1542.76	yellow
novel.15930	2456.67	511.479	1945.19	-1433.71	yellow
novel.15927	1322.76	338.429	984.332	-645.902	black
novel.15923	1662.46	702.788	959.672	-256.884	urquoise
novel.15916	1633.37	216.182	1417.19	-1201.01	an
novel.15869	903.948	278.564	625.385	-346.821	black
novel.15861	918.621	194.099	724.522	-530.423	an
novel.15820	2249.86	599.07	1650.8	-1051.73	brown
novel.1582	1417.19	499.25	917.937	-418.687	green
novel.15806	831.657	88.7712	742.885	-654.114	lightyellow
novel.1580	762.371	247.986	514.385	-266.398	green
novel.15787	776.49	228.217	548.273	-320.056	an
novel.15786	1416.92	492.561	924.363	-431.802	urquoise
novel.15773	1594.33	646.462	947.87	-301.408	brown
novel.15768	2408.52	480.467	1928.05	-1447.58	black
novel.15757	1410.86	436.892	973.97	-537.078	green
novel.15734	890.789	287.377	603.412	-316.035	green
novel.15729	2909.07	616.983	2292.09	-1675.1	yellow
novel.15709	1681.54	375.904	1305.64	-929.734	black
novel.15694	2199.6	960.77	1238.83	-278.064	urquoise
novel.1569	2031.97	441.26	1590.71	-1149.45	black
novel.15685	2407.29	618.982	1788.31	-1169.32	yellow
novel.15680	1510.01	565.553	944.456	-378.903	yellow
novel.1568	1081.92	154.764	927.151	-772.387	purple
novel.15670	1590.81	614.344	976.467	-362.123	brown
novel.15663	549.129	136.727	412.403	-275.676	lightcyan
novel.15655	1916.29	225.58	1690.71	-1465.13	pink
novel.15654	743.514	326.118	417.396	-91.2775	yellow
novel.15642	1360.82	59.5902	1301.22	-1241.63	midnightblue
novel.15636	1067.31	61.9762	1005.33	-943.356	royalblue
novel.15632	1794.56	415.034	1379.52	-964.487	black
novel.15629	1608.81	335.899	1272.91	-937.01	green
novel.15582	1391.43	300.099	1091.33	-791.23	pink
novel.1558	1479.66	486.292	993.366	-507.074	black
novel.15564	497.008	54.8694	442.138	-387.269	darkgreen
novel.15555	1725.58	594.529	1131.05	-536.526	urquoise
novel.15551	846.585	156.467	690.117	-533.65	yellow
novel.15544	2924.98	506.723	2418.26	-1911.54	yellow
novel.15524	700.334	181.761	518.574	-336.813	black
novel.15515	1966.2	604.094	1362.1	-758.009	brown
novel.15463	582.582	42.2605	540.322	-498.061	midnightblue
novel.15455	1538.7	545.961	992.734	-446.772	urquoise
novel.15452	1539.11	746.186	792.921	-46.7352	urquoise
novel.15430	3229.4	475.279	2754.12	-2278.85	yellow
novel.15428	1497.38	406.075	1091.31	-685.232	black
novel.15427	1311.91	182.587	1129.32	-946.735	an
novel.15419	1017.71	344.623	673.086	-328.463	urquoise
novel.15418	1019.19	187.279	831.91	-644.631	purple
novel.15417	2376.7	445.012	1931.68	-1486.67	black
novel.15416	1244.45	190.616	1053.83	-863.215	purple
novel.15412	1762.37	796.466	965.906	-169.44	brown
novel.15403	2308.97	954.856	1354.11	-399.257	blue
novel.15400	702.341	163.193	539.148	-375.956	magenta
novel.15398	987.061	124.003	863.058	-739.056	salmon
novel.15397	1380.42	605.118	775.303	-170.186	brown
novel.15393	785.224	153.02	632.204	-479.184	greenyellow
novel.15391	1708.9	224.233	1484.67	-1260.43	an
novel.15380	1957.29	328.101	1629.19	-1301.09	green
novel.1538	659.835	153.83	506.006	-352.176	lightcyan
novel.15372	3003.48	1230.08	1773.4	-543.316	urquoise
novel.15371	1632.68	756.974	875.71	-118.736	brown
novel.15369	1289.46	454.329	835.128	-380.799	yellow
novel.15365	945.337	123.069	822.268	-699.199	cyan
novel.15355	2256.69	952.961	1303.73	-350.769	urquoise
novel.15349	1525.67	390.833	1134.84	-744.003	black
novel.15344	1744.75	1036.68	708.071	328.607	blue
novel.15341	1193.09	126.194	1066.9	-940.702	lightgreen
novel.1533	1502.4	570.591	931.808	-361.218	urquoise
novel.15329	2406.47	1135.41	1271.06	-135.649	urquoise
novel.15313	1509.03	867.018	642.012	225.007	blue
novel.15312	1113.66	358.882	754.781	-395.899	yellow
novel.15307	1371.47	181.359	1190.11	-1008.75	an
novel.15296	1485.03	157.294	1327.74	-1170.45	red
novel.1528	1076.73	568.876	507.849	61.0265	blue
novel.15273	951.592	150.737	800.855	-650.118	an
novel.15272	1506.16	549.616	956.546	-406.931	yellow
novel.15270	2044.7	420.709	1623.99	-1203.28	yellow
novel.15269	957.113	212.037	745.075	-533.038	salmon
novel.15267	514.566	96.2948	418.272	-321.977	lightcyan
novel.15245	1578.97	436.424	1142.55	-706.122	brown
novel.15244	1335.28	388.512	946.764	-558.252	brown
novel.15237	1129.29	302.938	826.347	-523.409	red
novel.15227	1468.55	354.969	1113.58	-758.606	green
novel.15224	765.093	158.659	606.434	-447.775	an
novel.15223	1266.79	345.328	921.462	-576.134	brown
novel.15221	1841.67	787.699	1053.97	-266.271	urquoise
novel.15211	2019.16	681.527	1337.63	-656.103	brown
novel.15206	2107.03	1129.54	977.494	152.046	urquoise
novel.15205	1981.92	582.937	1398.98	-816.047	urquoise
novel.15174	3345.71	1342.31	2003.4	-661.081	urquoise
novel.15173	759.5	93.2151	666.285	-573.07	greenyellow
novel.151	1951.37	857.506	1093.86	-236.357	brown
novel.15092	1722.25	845.587	876.667	-31.0798	brown
novel.1507	1501.49	457.573	1043.91	-586.34	black
novel.15064	1316.73	266.281	1050.45	-784.168	black
novel.15060	2728.37	1157.27	1571.11	-413.839	urquoise
novel.1506	1640.64	561.222	1079.41	-518.193	blue
novel.1505	730.303	113.291	617.012	-503.721	lightyellow
novel.15037	1819.96	459.325	1360.63	-901.305	green
novel.15026	895.978	183.315	712.663	-529.348	green
novel.15005	1176.05	284.523	891.528	-607.005	blue
novel.1499	1492.96	338.822	1154.13	-815.313	red
novel.14984	2019.67	737.761	1281.91	-544.146	brown
novel.14918	875.916	363.637	512.279	-148.641	blue
novel.14911	2639.88	381.291	2258.59	-1877.3	black
novel.14898	2384.88	435.755	1949.13	-1513.37	black
novel.14888	951.957	153.335	798.621	-645.286	black
novel.14879	1275.58	56.7428	1218.84	-1162.1	royalblue
novel.14861	1344.25	315.487	1028.77	-713.281	green
novel.14854	828.891	456.829	372.063	84.7659	yellow
novel.14850	2782.74	311.566	2471.17	-2159.6	red
novel.1485	2365.2	567.596	1797.6	-1230	yellow
novel.14846	1103.05	317.219	785.836	-468.617	yellow
novel.14833	652.668	154.575	498.094	-343.519	salmon
novel.1483	1019.65	225.612	794.035	-568.424	an
novel.14828	1658.27	618.906	1039.36	-420.456	blue
novel.14824	1484.63	488.457	996.177	-507.72	brown
novel.14823	2488.05	321.96	2166.09	-1844.13	black
novel.1482	1204.66	280.432	924.225	-643.793	magenta
novel.14818	973.29	165.879	807.411	-641.532	purple
novel.14816	1253.44	258.808	994.636	-735.828	green
novel.14815	1169.13	247.054	922.077	-675.023	an
novel.14807	655.487	301.428	354.06	-52.6322	yellow
novel.14791	3323.3	1295.87	2027.43	-731.566	urquoise
novel.14790	1028.09	315.057	713.036	-397.98	green
novel.14783	3174.48	1628.4	1546.09	82.3103	urquoise
novel.14774	885.638	98.1761	787.462	-689.286	lightcyan
novel.14763	615.346	112.082	503.264	-391.182	lightyellow
novel.1476	1886.03	1067.25	818.772	248.482	urquoise
novel.14753	1935.38	726.198	1209.18	-482.985	brown
novel.14736	681.96	151.055	530.905	-379.85	green
novel.14733	406.612	18.848	387.764	-368.916	white
novel.14730	1175.85	124.019	1051.83	-927.815	grey60
novel.14727	1917.08	665.6	1251.48	-585.881	urquoise
novel.14721	1751.47	543.469	1208	-664.53	yellow
novel.14712	2287.79	777.02	1510.77	-733.748	brown
novel.14709	1291.76	369.949	921.808	-551.859	green
novel.1470	705.407	105.696	599.711	-494.015	salmon
novel.14697	1412.13	372.815	1039.31	-666.498	brown
novel.14689	1474.3	331.225	1143.07	-811.849	yellow
novel.14688	2293.2	745.133	1548.07	-802.933	urquoise
novel.14679	600.593	58.4921	542.1	-483.608	royalblue
novel.14676	3051.78	1482.6	1569.18	-86.5829	urquoise
novel.1467	2168.6	394.326	1774.27	-1379.95	red
novel.14669	1368.39	522.051	846.34	-324.29	yellow
novel.14668	933.774	212.706	721.068	-508.363	purple
novel.14665	1163.53	89.6883	1073.84	-984.15	midnightblue
novel.14660	2747.74	585.835	2161.9	-1576.07	blue
novel.14655	2951.45	667.38	2284.07	-1616.69	yellow
novel.14650	1316.8	133.072	1183.73	-1050.66	lightgreen
novel.1465	2456.45	1038.21	1418.25	-380.038	blue
novel.1464	689.431	202.482	486.949	-284.468	blue
novel.1463	2104.7	791.339	1313.36	-522.02	brown
novel.14628	1244.33	137.543	1106.79	-969.243	salmon
novel.14623	680.006	92.3735	587.632	-495.259	greenyellow
novel.14622	1206.54	238.971	967.568	-728.597	salmon
novel.14614	794.571	328.707	465.863	-137.156	yellow
novel.14611	1076.87	257.479	819.395	-561.915	green
novel.14609	825.574	162	663.574	-501.574	lightcyan
novel.1460	2493.97	1387.12	1106.85	280.27	urquoise
novel.14588	2330.55	458.149	1872.4	-1414.25	green
novel.14581	442.153	77.212	364.941	-287.729	purple
novel.14576	1148.27	215.699	932.571	-716.871	purple
novel.14565	1617.58	401.346	1216.23	-814.888	black
novel.1456	1442.03	325.945	1116.08	-790.14	brown
novel.14556	1006.03	369.936	636.093	-266.157	yellow
novel.14554	1097.22	339.393	757.824	-418.432	yellow
novel.1453	1994.72	259.584	1735.13	-1475.55	red
novel.14527	438.468	91.2452	347.223	-255.978	yellow
novel.1452	1229.96	322.496	907.465	-584.969	green
novel.14517	882.629	180.284	702.345	-522.061	purple
novel.14515	1966.41	574.393	1392.01	-817.621	urquoise
novel.14509	1658.57	781.843	876.726	-94.8829	brown
novel.14507	2791.16	1267.91	1523.25	-255.334	urquoise
novel.14502	1727.63	172.88	1554.75	-1381.87	salmon
novel.1450	1203.54	94.4112	1109.13	-1014.72	lightgreen
novel.14493	1331.63	171.91	1159.72	-987.815	pink
novel.14487	835.712	193.614	642.098	-448.484	purple
novel.14484	372.519	20.2926	352.227	-331.934	skyblue
novel.14481	1555.42	195.3	1360.12	-1164.82	red
novel.14475	749.498	325.211	424.286	-99.075	urquoise
novel.14460	1796.27	825.166	971.102	-145.936	urquoise
novel.14459	543.331	91.5158	451.815	-360.299	purple
novel.14458	1284.53	150.359	1134.17	-983.812	pink
novel.14456	1744.64	720.289	1024.35	-304.065	brown
novel.14454	476.261	42.7959	433.465	-390.669	white
novel.1445	733.455	104.562	628.892	-524.33	lightcyan
novel.14409	1195.76	196.751	999.012	-802.261	an
novel.14408	1942.38	956.33	986.054	-29.7242	urquoise
novel.1440	1399.22	550.344	848.877	-298.532	brown
novel.14378	2537.65	402.469	2135.18	-1732.71	yellow
novel.1436	2222.01	438.389	1783.62	-1345.23	green
novel.1435	709.542	242.403	467.14	-224.737	greenyellow
novel.14324	1792.97	264.039	1528.93	-1264.89	pink
novel.1431	2021.97	504.672	1517.29	-1012.62	yellow
novel.14292	1203.69	315.135	888.56	-573.424	magenta
novel.14274	487.611	95.6572	391.954	-296.297	purple
novel.14257	1360.16	536.531	823.633	-287.102	urquoise
novel.14244	1728.15	162.767	1565.38	-1402.61	yellow
novel.14242	753.015	230.033	522.982	-292.949	red
novel.1424	1229.18	300.706	928.477	-627.771	magenta
novel.14235	1838.38	390.194	1448.19	-1057.99	yellow
novel.14215	1687.7	707.659	980.036	-272.377	blue
novel.14208	570.177	52.5761	517.601	-465.025	darkorange
novel.14207	1053.18	276.909	776.267	-499.358	urquoise
novel.14203	3266.13	611.944	2654.19	-2042.24	yellow
novel.14201	3041.78	698.325	2343.46	-1645.14	yellow
novel.14186	515.961	172.971	342.99	-170.019	yellow
novel.14177	1566.39	578.939	987.451	-408.511	brown
novel.14176	1682.75	395.357	1287.39	-892.037	red
novel.14171	1428.18	216.969	1211.21	-994.24	brown
novel.14141	818.441	200.231	618.21	-417.979	yellow
novel.14139	640.812	99.8784	540.933	-441.055	lightyellow
novel.14133	892.067	50.7402	841.327	-790.587	white
novel.1413	2204.17	890.112	1314.06	-423.948	blue
novel.14128	2427.27	129.4	2297.87	-2168.47	salmon
novel.14124	2010.34	286.041	1724.3	-1438.26	black
novel.14123	1637.13	459.038	1178.09	-719.05	black
novel.14117	1082.22	329.661	752.556	-422.895	red
novel.14114	2264.81	1010.22	1254.6	-244.376	brown
novel.14104	1060.98	105.221	955.756	-850.535	grey60
novel.14092	1918.52	649.364	1269.16	-619.796	urquoise
novel.14091	1925.36	664.854	1260.51	-595.656	yellow
novel.14084	2641.44	1152.04	1489.4	-337.366	urquoise
novel.1408	853.964	136.476	717.488	-581.012	green
novel.14066	1081.96	553.455	528.506	24.9491	yellow
novel.14063	1745.83	679.169	1066.66	-387.493	yellow
novel.14062	1042.45	42.2474	1000.2	-957.956	darkgreen
novel.1406	1034.92	207.8	827.12	-619.32	an
novel.14056	1255.51	487.973	767.538	-279.565	blue
novel.14055	882.201	141.413	740.788	-599.375	greenyellow
novel.14053	2297.66	677.989	1619.67	-941.682	brown
novel.14051	1676.63	462.069	1214.56	-752.487	yellow
novel.14049	1868.99	852.369	1016.63	-164.257	blue
novel.14046	1235.87	191.652	1044.22	-852.566	cyan
novel.14044	1316.96	258.526	1058.43	-799.906	pink
novel.14035	1529.95	471.766	1058.19	-586.422	black
novel.14034	3007.01	319.588	2687.42	-2367.84	black
novel.14028	742.545	234.597	507.949	-273.352	yellow
novel.14022	1129.07	282.417	846.653	-564.236	blue
novel.1402	657.795	147.905	509.89	-361.985	lightcyan
novel.14015	542.794	128.932	413.862	-284.93	yellow
novel.14013	2818.21	672.412	2145.8	-1473.39	yellow
novel.14012	2285.93	1048.31	1237.62	-189.313	urquoise
novel.14011	1264.1	449.299	814.8	-365.501	red
novel.14009	874.516	172.525	701.991	-529.466	greenyellow
novel.14008	1098.07	454.808	643.258	-188.45	yellow
novel.14005	1527.74	511.938	1015.8	-503.867	brown
novel.14001	651.285	212.758	438.527	-225.769	greenyellow
novel.13999	333.78	99.5367	234.243	-134.706	yellow
novel.13985	2290.98	896.773	1394.2	-497.43	brown
novel.13969	1224.13	138.227	1085.9	-947.674	lightgreen
novel.1395	1092.43	255.753	836.675	-580.922	red
novel.13930	1597.97	583.919	1014.05	-430.132	brown
novel.13928	1691.94	878.282	813.655	64.627	brown
novel.13921	1298.4	514.281	784.116	-269.835	brown
novel.13917	1581.78	104.418	1477.36	-1372.94	lightgreen
novel.13914	735.259	123.79	611.469	-487.68	yellow
novel.1391	1458.18	279.773	1178.4	-898.628	magenta
novel.1390	755.343	237.352	517.991	-280.639	brown
novel.13870	1309.89	207.199	1102.69	-895.495	an
novel.1385	913.132	234.15	678.982	-444.832	green
novel.1384	2306.51	483.99	1822.52	-1338.53	red
novel.13824	2289.2	757.262	1531.94	-774.679	blue
novel.13821	2794.11	1031.5	1762.61	-731.112	urquoise
novel.13816	1423.15	409.736	1013.42	-603.682	brown
novel.13806	1059.77	316.077	743.697	-427.619	pink
novel.13776	1519.1	239.627	1279.47	-1039.85	black
novel.1377	1277.53	82.3078	1195.22	-1112.91	midnightblue
novel.1376	2055.94	659.769	1396.17	-736.402	yellow
novel.13757	1590.05	153.653	1436.4	-1282.75	salmon
novel.13749	367.606	35.6291	331.977	-296.348	darkgrey
novel.13744	1469.87	400.042	1069.83	-669.784	green
novel.1370	697.172	102.874	594.298	-491.425	lightcyan
novel.13679	1468.14	515.411	952.729	-437.318	blue
novel.13678	2085.41	838.801	1246.61	-407.811	brown
novel.13675	1274.84	343.773	931.065	-587.293	black
novel.13663	1267.02	144.956	1122.07	-977.109	midnightblue
novel.1366	1618.62	616.546	1002.08	-385.532	brown
novel.13659	580.029	160.176	419.853	-259.677	greenyellow
novel.1364	980.118	35.4544	944.663	-909.209	white
novel.1363	1303.45	361.074	942.374	-581.3	pink
novel.1362	2300.04	287.846	2012.19	-1724.35	yellow
novel.13608	889.557	236.961	652.596	-415.635	blue
novel.13605	721.821	147.208	574.613	-427.405	yellow
novel.13596	589.424	100.227	489.197	-388.971	midnightblue
novel.13594	1834.2	789.374	1044.83	-255.455	brown
novel.13590	639.086	45.6031	593.483	-547.879	darkorange
novel.13584	561.783	80.2771	481.505	-401.228	lightyellow
novel.13583	1258.91	166.583	1092.32	-925.741	cyan
novel.13577	1176.32	100.521	1075.8	-975.276	cyan
novel.13573	1635.62	225.828	1409.8	-1183.97	an
novel.13572	1533.65	529.319	1004.33	-475.014	brown
novel.13570	940.408	236.451	703.957	-467.506	purple
novel.13565	1023.29	114.452	908.842	-794.39	cyan
novel.13548	1458.05	765.667	692.384	73.2823	urquoise
novel.13540	1729.22	113.077	1616.14	-1503.07	grey60
novel.13537	1641.84	356.177	1285.66	-929.482	red
novel.13533	1077.9	299.432	778.471	-479.038	pink
novel.13532	2246.23	370.619	1875.61	-1504.99	black
novel.13530	2282.82	1162.61	1120.21	42.3982	blue
novel.13515	1051.54	435.29	616.253	-180.963	brown
novel.13505	2662.84	1151.9	1510.94	-359.047	urquoise
novel.13503	2484.77	967.337	1517.43	-550.095	brown
novel.13501	2153.13	977.55	1175.58	-198.035	brown
novel.1350	3073.82	1252.82	1820.99	-568.166	urquoise
novel.13498	2131.02	622.401	1508.62	-886.223	yellow
novel.13485	983.292	515.391	467.901	47.4904	yellow
novel.13475	2430.88	457.59	1973.29	-1515.7	yellow
novel.13452	607.685	231.836	375.849	-144.013	blue
novel.13441	1160.98	342.964	818.011	-475.048	pink
novel.13425	2332.93	555.751	1777.18	-1221.43	yellow
novel.13415	896.306	245.54	650.766	-405.227	urquoise
novel.13412	1494.29	682.486	811.8	-129.313	brown
novel.13411	1308.23	168.506	1139.72	-971.215	red
novel.13406	1875.26	840.981	1034.28	-193.299	brown
novel.1340	2155.2	857.643	1297.56	-439.919	urquoise
novel.1339	2161.07	691.132	1469.93	-778.802	yellow
novel.13389	1421.34	267.989	1153.35	-885.357	pink
novel.13375	1386.54	375.509	1011.03	-635.521	green
novel.1335	2423.99	1347.76	1076.24	271.517	urquoise
novel.13301	1896.53	961.89	934.638	27.2524	urquoise
novel.13290	3412.67	1424.31	1988.36	-564.049	urquoise
novel.1325	2876.43	1063.16	1813.26	-750.103	urquoise
novel.13221	2307.54	1122.63	1184.91	-62.2861	blue
novel.1320	1444.66	125.219	1319.44	-1194.22	grey60
novel.1316	1206.64	294.909	911.731	-616.822	green
novel.13149	2755.03	926.544	1828.48	-901.936	brown
novel.13117	954.549	128.472	826.077	-697.605	red
novel.13110	2845.31	718.782	2126.53	-1407.74	brown
novel.13107	568.989	46.9606	522.029	-475.068	midnightblue
novel.13086	1840.54	984.438	856.103	128.334	blue
novel.13060	952.146	38.9753	913.171	-874.196	darkgreen
novel.13055	1524.85	109.215	1415.63	-1306.42	lightgreen
novel.13038	1047.5	53.9076	993.589	-939.681	royalblue
novel.13032	1279.02	416.719	862.306	-445.587	yellow
novel.13027	732.994	86.226	646.768	-560.542	lightyellow
novel.13023	1805.9	275.614	1530.28	-1254.67	pink
novel.13020	2835.4	1148.26	1687.15	-538.89	urquoise
novel.13019	1754.33	689.787	1064.54	-374.756	brown
novel.13018	512.534	109.054	403.48	-294.426	midnightblue
novel.13013	1080.26	374.014	706.251	-332.238	yellow
novel.13007	2032.06	483.787	1548.28	-1064.49	red
novel.13001	1772.76	136.131	1636.63	-1500.49	grey60
novel.12999	1337.16	690.683	646.479	44.2037	blue
novel.12994	884.649	327.387	557.261	-229.874	red
novel.12985	2748.85	1013.45	1735.41	-721.96	urquoise
novel.12973	2324.23	195.143	2129.08	-1933.94	red
novel.12971	2107.48	1169.42	938.062	231.361	urquoise
novel.12969	1330.48	176.656	1153.82	-977.163	red
novel.12956	1665.25	318.003	1347.25	-1029.24	red
novel.12947	3262.78	1398.56	1864.22	-465.66	urquoise
novel.12945	1923.95	1073.6	850.349	223.252	blue
novel.12944	1888.2	440.604	1447.59	-1006.99	black
novel.12941	1413.27	205.921	1207.34	-1001.42	pink
novel.12932	932.228	180.13	752.098	-571.968	green
novel.12924	1883.86	881.922	1001.94	-120.018	brown
novel.12922	2340.13	751.324	1588.81	-837.484	yellow
novel.12918	2100.96	430.424	1670.54	-1240.11	green
novel.12911	939.456	154.287	785.169	-630.883	purple
novel.12910	1150.51	418.479	732.027	-313.548	blue
novel.12904	1124.34	189.773	934.569	-744.796	purple
novel.12902	2285.7	679.516	1606.19	-926.672	blue
novel.12901	1416.09	524.974	891.12	-366.146	yellow
novel.129	2803.22	1057.1	1746.12	-689.026	blue
novel.12898	2076.32	357.748	1718.57	-1360.82	green
novel.12896	3169.5	622.465	2547.03	-1924.57	yellow
novel.12890	1533.2	238.971	1294.23	-1055.26	green
novel.12889	1440.63	207.151	1233.48	-1026.33	magenta
novel.12886	819.598	152.646	666.951	-514.305	cyan
novel.12882	879.759	106.102	773.657	-667.555	lightyellow
novel.12881	1504.45	543.364	961.085	-417.721	blue
novel.12880	3033.87	1492.8	1541.08	-48.2821	urquoise
novel.12877	844.303	49.9609	794.342	-744.381	orange
novel.12868	694.659	48.3823	646.276	-597.894	grey60
novel.12864	1514.02	570.969	943.05	-372.082	urquoise
novel.1286	2684.73	1181.64	1503.09	-321.451	blue
novel.12842	2367.11	866	1501.11	-635.109	brown
novel.12833	1952.1	1066.86	885.236	181.626	urquoise
novel.12830	2338.32	788.857	1549.46	-760.601	blue
novel.12829	581.354	80.9664	500.388	-419.421	darkred
novel.12824	558.907	104.788	454.12	-349.332	blue
novel.12822	1055.16	131.123	924.037	-792.914	lightyellow
novel.12814	648.598	70.1635	578.434	-508.271	midnightblue
novel.12809	1265.03	600.446	664.583	-64.1369	brown
novel.12801	1289.27	514.257	775.015	-260.758	blue
novel.12800	391.639	67.7163	323.923	-256.206	midnightblue
novel.12781	566.22	89.732	476.488	-386.756	midnightblue
novel.12769	1137.53	190.014	947.515	-757.501	cyan
novel.12761	2843.05	1536.75	1306.3	230.454	urquoise
novel.12755	2946.15	510.961	2435.19	-1924.23	yellow
novel.12753	1022.96	64.4562	958.504	-894.048	darkgreen
novel.12750	1046.72	145.267	901.452	-756.185	red
novel.12736	2510.22	498.151	2012.07	-1513.92	yellow
novel.12735	619.569	149.895	469.675	-319.78	salmon
novel.12733	1860.02	987.195	872.822	114.373	urquoise
novel.12731	1593.55	667.292	926.259	-258.966	yellow
novel.1272	1920.84	311.081	1609.75	-1298.67	red
novel.12690	1285.25	377.593	907.653	-530.06	black
novel.12688	1553.09	799.878	753.214	46.6645	blue
novel.12687	340.093	42.2404	297.852	-255.612	midnightblue
novel.12676	3378.5	1518.59	1859.91	-341.312	urquoise
novel.1266	1412.63	493.483	919.15	-425.667	blue
novel.12653	1701.44	371.027	1330.41	-959.384	yellow
novel.1264	2993.31	1096.37	1896.94	-800.573	urquoise
novel.12619	1751.62	701.503	1050.12	-348.619	brown
novel.12606	2139.49	720.169	1419.32	-699.149	blue
novel.12603	2361.59	946.225	1415.36	-469.137	brown
novel.1259	1035.1	405.008	630.097	-225.09	yellow
novel.12564	2528.34	899.429	1628.91	-729.478	urquoise
novel.12556	1105.67	360.105	745.564	-385.459	green
novel.12523	1306.24	588.335	717.909	-129.575	brown
novel.12517	1148.95	46.6767	1102.27	-1055.59	darkgreen
novel.12516	1919.68	422.07	1497.61	-1075.54	black
novel.1251	556.76	147.366	409.393	-262.027	purple
novel.12488	1554.85	485.18	1069.67	-584.487	brown
novel.1247	1036.62	417.076	619.544	-202.468	yellow
novel.12467	1547.89	690.485	857.405	-166.92	blue
novel.12438	2105.22	859.884	1245.33	-385.45	blue
novel.12437	797.013	194.306	602.707	-408.401	red
novel.12420	2151.58	537.132	1614.44	-1077.31	blue
novel.12404	1000.88	103.05	897.827	-794.777	lightcyan
novel.12393	1497.18	581.41	915.766	-334.356	yellow
novel.12387	1672.04	124.934	1547.11	-1422.17	grey60
novel.12380	2255.06	525.193	1729.87	-1204.68	yellow
novel.12371	765.129	140.159	624.97	-484.811	urquoise
novel.12356	1502.83	431.302	1071.53	-640.224	red
novel.12344	1075.31	134.64	940.674	-806.035	lightgreen
novel.12328	1280.44	312.997	967.439	-654.442	pink
novel.12324	1845.78	655.564	1190.22	-534.657	brown
novel.12319	1894.27	735.762	1158.5	-422.742	yellow
novel.12315	2386.96	586.515	1800.45	-1213.93	yellow
novel.12305	3077.8	1616.34	1461.46	154.876	urquoise
novel.12303	986.059	164.625	821.434	-656.809	lightcyan
novel.12301	1624.02	475.864	1148.15	-672.289	yellow
novel.123	1704.56	927.667	776.888	150.779	urquoise
novel.12298	1277.19	215.011	1062.18	-847.164	salmon
novel.12292	519.219	69.3002	449.919	-380.619	lightyellow
novel.12287	810.593	118.419	692.175	-573.756	black
novel.12281	1792.02	519.246	1272.78	-753.533	yellow
novel.12277	1507.55	171.402	1336.15	-1164.74	cyan
novel.12275	1177.79	275.171	902.621	-627.45	green
novel.12272	1241.13	110.644	1130.48	-1019.84	grey60
novel.12268	1479.85	243.474	1236.37	-992.9	black
novel.12267	1353.68	486.381	867.301	-380.92	yellow
novel.12260	2078.95	653.335	1425.61	-772.279	urquoise
novel.12258	1631.31	800.068	831.245	-31.1765	urquoise
novel.12246	1909.24	492.278	1416.96	-924.683	yellow
novel.12228	3150.27	1535.6	1614.68	-79.0783	urquoise
novel.12220	1896.51	225.82	1670.69	-1444.88	black
novel.12217	731.176	267.698	463.479	-195.781	red
novel.12209	672.873	100.225	572.648	-472.422	grey60
novel.1220	1355.93	505.369	850.562	-345.193	brown
novel.122	2935.21	1313.96	1621.25	-307.291	urquoise
novel.12188	1427.35	125.32	1302.04	-1176.72	lightgreen
novel.12187	2278.35	629.962	1648.39	-1018.43	urquoise
novel.12186	1347.56	539.556	808.002	-268.446	brown
novel.12182	852.244	207.171	645.074	-437.903	greenyellow
novel.1218	1043.01	421.674	621.338	-199.664	green
novel.12176	623.986	179.554	444.432	-264.878	blue
novel.12168	2565.06	933.508	1631.55	-698.04	brown
novel.12163	1020.57	242.637	777.928	-535.291	red
novel.12144	1752.52	108.901	1643.62	-1534.72	midnightblue
novel.12142	1095.7	173.962	921.736	-747.775	cyan
novel.12141	697.598	238.752	458.847	-220.095	yellow
novel.12132	1485.29	565.201	920.093	-354.892	yellow
novel.12116	693.895	231.484	462.412	-230.928	yellow
novel.12088	3400.36	1350.65	2049.71	-699.053	urquoise
novel.12072	688.222	114.73	573.492	-458.762	purple
novel.12014	2913.56	863.69	2049.87	-1186.18	brown
novel.12013	1235.15	268.263	966.885	-698.622	urquoise
novel.1201	1318.53	342.498	976.032	-633.534	green
novel.12002	1291.62	37.1693	1254.45	-1217.28	darkgrey
novel.12001	1268.59	318.413	950.173	-631.76	black
novel.12	751.545	126.631	624.914	-498.283	green
novel.11996	1944.94	65.8218	1879.12	-1813.3	darkturquoise
novel.11995	695.6	58.403	637.197	-578.794	darkgreen
novel.11994	2463.2	811.76	1651.44	-839.677	brown
novel.11985	714.048	136.208	577.84	-441.632	red
novel.11977	1181.88	576.31	605.567	-29.2572	brown
novel.11975	916.033	318.059	597.974	-279.915	red
novel.11971	904.26	227.776	676.485	-448.709	black
novel.11960	1179.47	342.264	837.202	-494.938	green
novel.11952	2751.34	571.809	2179.53	-1607.72	yellow
novel.11948	3261.07	553.709	2707.36	-2153.65	yellow
novel.11933	1515.74	225.17	1290.57	-1065.4	pink
novel.11924	3158.85	1382.53	1776.32	-393.784	urquoise
novel.11920	754.721	126.947	627.774	-500.827	lightcyan
novel.11917	1809.47	812.855	996.616	-183.761	brown
novel.11911	1314.75	312.243	1002.51	-690.264	pink
novel.119	2569.07	1186.14	1382.94	-196.798	blue
novel.11897	636.984	119.876	517.108	-397.232	cyan
novel.11895	1342.79	188.807	1153.98	-965.173	salmon
novel.11882	2502.76	882.641	1620.12	-737.483	brown
novel.11877	795.65	236.791	558.858	-322.067	greenyellow
novel.11872	1252.51	452.235	800.28	-348.045	urquoise
novel.11865	2745.99	1289.28	1456.71	-167.425	blue
novel.11859	1359.94	555.362	804.581	-249.219	blue
novel.11849	1458.46	408.542	1049.92	-641.378	green
novel.1182	1197.96	193.405	1004.56	-811.154	an
novel.11818	2914.05	1059.13	1854.92	-795.792	blue
novel.11816	2670.15	356.419	2313.73	-1957.31	green
novel.11815	379.753	46.4156	333.337	-286.922	darkgrey
novel.11811	1344.22	227.515	1116.71	-889.19	green
novel.11810	1175.63	273.41	902.221	-628.811	magenta
novel.11807	808.773	271.685	537.087	-265.402	greenyellow
novel.11805	1088.34	324.218	764.127	-439.909	red
novel.11801	2034.09	470.598	1563.49	-1092.89	brown
novel.11793	2683.38	1071.16	1612.22	-541.056	urquoise
novel.11779	878.059	495.685	382.374	113.311	yellow
novel.11778	1356.45	260.361	1096.08	-835.723	black
novel.11777	2967.01	269.682	2697.33	-2427.64	green
novel.11772	1851.52	569.184	1282.34	-713.156	urquoise
novel.11771	750.229	249.648	500.581	-250.932	brown
novel.11770	2022.33	633.974	1388.36	-754.383	brown
novel.11768	1346.95	588.278	758.677	-170.398	yellow
novel.11765	2157.66	384.799	1772.86	-1388.07	black
novel.11763	450.132	95.2723	354.86	-259.588	yellow
novel.11759	868.443	186.504	681.939	-495.436	yellow
novel.11746	3361.56	1383.03	1978.53	-595.502	urquoise
novel.11745	2391.25	689.378	1701.87	-1012.49	yellow
novel.11742	2519.37	444.342	2075.02	-1630.68	red
novel.1174	1788.93	796.62	992.305	-195.685	blue
novel.11739	1508.51	251.809	1256.7	-1004.9	pink
novel.11738	2328.51	430.177	1898.34	-1468.16	green
novel.11737	1736.73	582.752	1153.98	-571.227	brown
novel.11735	1103.55	318.291	785.259	-466.968	urquoise
novel.11731	1161.34	167.286	994.054	-826.768	cyan
novel.11728	1599.71	674.238	925.468	-251.23	yellow
novel.11727	2210.77	1225.09	985.686	239.401	blue
novel.11723	2038.74	826.949	1211.79	-384.838	brown
novel.11712	1464.08	369.205	1094.88	-725.671	green
novel.11711	2216.1	683.386	1532.72	-849.33	brown
novel.11704	1820.34	910.596	909.749	0.846994	brown
novel.11696	1081.26	478.292	602.964	-124.672	brown
novel.11695	2243.43	1206.88	1036.54	170.344	urquoise
novel.11679	939.743	66.2827	873.46	-807.177	orange
novel.11676	1951.15	1040.93	910.219	130.712	blue
novel.11675	1591.03	367.749	1223.28	-855.534	urquoise
novel.11674	2209.84	1210.5	999.337	211.165	blue
novel.11670	1237.08	264.907	972.17	-707.263	urquoise
novel.11669	552.849	102.165	450.684	-348.519	urquoise
novel.11668	2543.18	1423.23	1119.95	303.272	urquoise
novel.11664	575.141	135.208	439.933	-304.725	green
novel.11660	909.244	141.08	768.164	-627.084	greenyellow
novel.11655	1395.53	395.579	999.951	-604.372	brown
novel.11653	1342.6	256.022	1086.57	-830.552	pink
novel.11646	2643.29	744.394	1898.9	-1154.5	yellow
novel.11634	1292.35	509.666	782.685	-273.019	blue
novel.11608	1746.49	272.251	1474.24	-1201.99	yellow
novel.11607	864.324	200.247	664.076	-463.829	an
novel.11604	2196.93	522.213	1674.72	-1152.5	black
novel.11598	2657.12	443.942	2213.18	-1769.24	yellow
novel.11592	2865.43	1231.8	1633.62	-401.817	blue
novel.11585	2456.73	426.025	2030.71	-1604.68	red
novel.11574	2822.35	307.231	2515.12	-2207.88	green
novel.11570	1626.52	812.655	813.869	-1.2138	brown
novel.11565	1656.68	716.93	939.75	-222.82	brown
novel.11562	916.983	244.83	672.153	-427.324	greenyellow
novel.11541	2891.65	312.857	2578.79	-2265.93	black
novel.11537	1181.22	504.476	676.745	-172.269	yellow
novel.11495	1178.94	374.216	804.726	-430.51	urquoise
novel.11463	791.727	207.203	584.524	-377.322	greenyellow
novel.1146	1119.07	354.542	764.527	-409.985	blue
novel.11437	800.918	194.025	606.893	-412.868	purple
novel.11413	1076.46	76.262	1000.19	-923.931	darkturquoise
novel.11412	781.118	49.9656	731.153	-681.187	yellow
novel.11377	431.044	19.0136	412.03	-393.017	skyblue
novel.11352	941.744	142.157	799.588	-657.431	greenyellow
novel.11338	1765.97	845.26	920.71	-75.4507	brown
novel.11322	1541.52	752.432	789.087	-36.6549	brown
novel.11319	2122.01	622.553	1499.45	-876.898	urquoise
novel.11303	1280.32	188.899	1091.42	-902.517	pink
novel.11302	463.817	112.033	351.784	-239.751	midnightblue
novel.11300	1964.93	1011.22	953.704	57.5187	blue
novel.113	1527.29	733.949	793.344	-59.3946	blue
novel.11298	2162.19	347.5	1814.69	-1467.19	red
novel.11294	1456.8	329.02	1127.78	-798.761	green
novel.11284	1952.05	1001.01	951.039	49.9715	brown
novel.11259	1732.08	470.606	1261.47	-790.866	green
novel.11258	1571.63	46.2727	1525.36	-1479.09	darkgrey
novel.11253	912.087	63.026	849.061	-786.035	orange
novel.11252	1157.62	144.983	1012.64	-867.658	cyan
novel.11231	956.036	335.488	620.548	-285.06	green
novel.11224	1132.21	203.565	928.65	-725.085	green
novel.1121	693.831	177.437	516.394	-338.958	salmon
novel.11207	1776.82	416.175	1360.64	-944.467	brown
novel.11188	1440.68	706.203	734.482	-28.2791	urquoise
novel.11163	1527.47	294.138	1233.33	-939.197	magenta
novel.11142	2276.9	1031.44	1245.47	-214.032	brown
novel.11131	529.122	79.0852	450.037	-370.952	darkgreen
novel.11125	874.116	264.241	609.875	-345.634	greenyellow
novel.11113	2008.4	811.034	1197.37	-386.337	blue
novel.11112	612.809	43.4046	569.404	-525.999	darkgrey
novel.11106	683.306	260.213	423.093	-162.88	green
novel.11102	1283.79	311.642	972.151	-660.509	red
novel.11095	707.207	159.541	547.666	-388.124	brown
novel.11094	489.106	250.525	238.581	11.9437	yellow
novel.11090	1394.09	477.03	917.061	-440.031	brown
novel.11084	3099.99	240.52	2859.47	-2618.95	green
novel.1107	1128.25	498.575	629.677	-131.102	green
novel.11067	804.812	232.827	571.985	-339.159	green
novel.11066	1364	342.352	1021.65	-679.295	pink
novel.11059	1559.98	294.897	1265.08	-970.183	pink
novel.11058	2070.45	414.661	1655.79	-1241.13	black
novel.11048	2565.76	756.881	1808.88	-1052	urquoise
novel.11038	2356.76	892.499	1464.27	-571.767	urquoise
novel.11035	1159.12	155.885	1003.23	-847.345	an
novel.11031	2370.33	383.065	1987.26	-1604.2	black
novel.11024	1478.36	515.174	963.187	-448.012	brown
novel.11017	2259.83	636.748	1623.09	-986.337	brown
novel.10996	2266.44	977.739	1288.7	-310.964	blue
novel.10990	1864.79	605.6	1259.19	-653.589	brown
novel.10984	1609.33	660.445	948.886	-288.441	brown
novel.10974	1077.25	135.754	941.497	-805.743	purple
novel.10969	1313.22	53.2947	1259.93	-1206.64	royalblue
novel.10968	2212.44	403.722	1808.72	-1405	green
novel.10962	1000.46	254.168	746.295	-492.126	magenta
novel.10960	1881.51	902.462	979.051	-76.5889	urquoise
novel.10949	1963.44	665.792	1297.65	-631.857	yellow
novel.10947	660.506	316.216	344.29	-28.0738	yellow
novel.10945	1415.38	134.982	1280.4	-1145.42	lightgreen
novel.10938	2742.51	1388.74	1353.77	34.9781	urquoise
novel.10937	2543.49	714.247	1829.24	-1115	yellow
novel.10932	2190.92	675.032	1515.88	-840.852	brown
novel.10929	3091.56	990.545	2101.02	-1110.47	blue
novel.10920	3061.41	1127.77	1933.64	-805.861	blue
novel.10916	1524.34	568.644	955.699	-387.055	green
novel.10905	2634.23	761.787	1872.44	-1110.65	urquoise
novel.10898	1669.11	775.225	893.88	-118.655	urquoise
novel.10882	755.454	87.5716	667.883	-580.311	darkred
novel.10876	1053.63	513.39	540.243	-26.8526	urquoise
novel.10870	2041.18	329.739	1711.44	-1381.7	yellow
novel.10867	1704.19	642.572	1061.62	-419.051	brown
novel.10833	1022.75	235.022	787.731	-552.709	magenta
novel.10824	1134.54	178.515	956.023	-777.508	cyan
novel.1081	1019.03	247.235	771.793	-524.558	green
novel.1080	837.339	129.104	708.235	-579.132	an
novel.10773	417.651	64.6807	352.971	-288.29	cyan
novel.1076	2149.78	615.326	1534.45	-919.125	blue
novel.10722	559.708	180.897	378.812	-197.915	yellow
novel.10694	2334.82	1292.34	1042.47	249.869	urquoise
novel.10666	2312.71	1279.18	1033.53	245.658	urquoise
novel.10656	703.805	247.4	456.405	-209.005	red
novel.10655	1408.56	216.322	1192.24	-975.919	magenta
novel.10625	962.518	230.704	731.814	-501.11	red
novel.10622	563.535	61.6805	501.855	-440.174	an
novel.10605	782.067	207.305	574.763	-367.458	greenyellow
novel.10600	1158.99	76.5026	1082.49	-1005.99	royalblue
novel.10595	1244.25	156.593	1087.65	-931.061	purple
novel.10579	831.348	84.0127	747.335	-663.322	royalblue
novel.10577	865.688	386.592	479.095	-92.5033	urquoise
novel.10576	900.07	186.548	713.522	-526.974	salmon
novel.10575	1181.28	120.668	1060.61	-939.942	an
novel.10572	1973.12	1086.68	886.435	200.249	blue
novel.10571	967.409	133.778	833.631	-699.853	lightcyan
novel.10560	2548.98	1059.39	1489.59	-430.192	urquoise
novel.10557	2273.03	1067.63	1205.41	-137.782	blue
novel.10546	1792.4	682.12	1110.28	-428.164	blue
novel.10540	666.809	104.031	562.778	-458.747	lightyellow
novel.10539	1231.63	123.212	1108.41	-985.202	purple
novel.10519	498.921	160.164	338.757	-178.592	yellow
novel.10517	764.292	158.628	605.664	-447.036	greenyellow
novel.10512	726.339	112.927	613.412	-500.484	salmon
novel.10509	1313.29	308.17	1005.12	-696.949	green
novel.10479	889.617	101.534	788.084	-686.55	salmon
novel.10476	755.024	194.659	560.365	-365.705	greenyellow
novel.10473	3306.43	1457.14	1849.29	-392.148	urquoise
novel.10463	1634.44	383.275	1251.16	-867.887	red
novel.10441	1267.19	111.874	1155.32	-1043.44	midnightblue
novel.10431	1144.08	158.833	985.251	-826.418	greenyellow
novel.10430	1419.53	41.9505	1377.58	-1335.63	darkgrey
novel.10427	1691.48	712.24	979.238	-266.998	blue
novel.10425	1460.21	293.388	1166.83	-873.438	yellow
novel.10415	1401.62	342.922	1058.7	-715.778	pink
novel.10412	1374.94	505.164	869.777	-364.613	brown
novel.10410	895.517	363.665	531.851	-168.186	yellow
novel.10409	2520.4	1332.06	1188.34	143.722	blue
novel.10407	2684.5	1219.53	1464.97	-245.435	urquoise
novel.10400	2072.05	618.099	1453.95	-835.848	yellow
novel.10396	727.905	35.3227	692.582	-657.259	grey60
novel.10391	1828.82	773.148	1055.68	-282.528	blue
novel.10388	1675.52	768.273	907.244	-138.971	brown
novel.10385	2581.6	973.298	1608.3	-635.004	urquoise
novel.10372	1135.98	284.982	850.994	-566.011	pink
novel.10370	1318.01	382.433	935.574	-553.142	green
novel.10362	2664.52	812.75	1851.77	-1039.02	urquoise
novel.10352	943.749	74.88	868.869	-793.989	lightyellow
novel.10349	1058.22	128.989	929.229	-800.239	lightyellow
novel.10347	811.584	178.898	632.687	-453.789	red
novel.10344	2554.51	1128.86	1425.65	-296.786	urquoise
novel.10338	1261.73	343.668	918.06	-574.391	green
novel.10329	1643.59	930.197	713.394	216.803	blue
novel.10327	1419.31	553.061	866.253	-313.191	brown
novel.10323	2812.54	1041.53	1771.01	-729.479	blue
novel.10314	436.384	32.6006	403.784	-371.183	darkgrey
novel.10312	750.214	92.8976	657.317	-564.419	magenta
novel.10311	778.042	286.763	491.279	-204.517	green
novel.10305	2603.84	1303.93	1299.91	4.01531	blue
novel.10295	635.241	78.9776	556.263	-477.285	magenta
novel.10293	1193.77	400.307	793.459	-393.151	black
novel.10290	1330.51	392.709	937.802	-545.093	blue
novel.10280	2489.45	1014.01	1475.43	-461.419	brown
novel.10277	1115.59	372.471	743.116	-370.645	red
novel.10262	2092	484.199	1607.8	-1123.6	red
novel.10257	2806.61	1020.8	1785.81	-765.002	blue
novel.10249	775.506	108.652	666.854	-558.202	greenyellow
novel.10239	2347.39	1208.14	1139.25	68.8945	urquoise
novel.1023	1847.04	969.682	877.356	92.3262	blue
novel.10201	1042.27	362.301	679.971	-317.671	black
novel.10200	1252.99	132.333	1120.66	-988.324	lightgreen
novel.10197	2346.77	1247.69	1099.08	148.61	urquoise
novel.10188	491.727	149.555	342.172	-192.617	yellow
novel.10134	1028.59	304.955	723.637	-418.682	blue
novel.10108	1106.83	35.5758	1071.25	-1035.68	white
novel.101	2807.17	752.801	2054.37	-1301.57	blue
novel.10098	979.822	207.98	771.842	-563.861	red
novel.10094	1777.91	817.778	960.131	-142.353	brown
novel.10093	2091.29	822.141	1269.14	-447.003	brown
novel.1008	2522.38	443.014	2079.36	-1636.35	black
novel.10074	609.615	101.741	507.875	-406.134	purple
novel.1005	1667.16	477.089	1190.07	-712.979	red
novel.10042	1588.97	840.917	748.052	92.865	blue
novel.10028	1491.45	401.456	1090	-688.542	green
novel.1	2638.07	1429.72	1208.36	221.362	urquoise
h2_7Xm007692	1176.59	281.296	895.293	-613.996	green
h2_7Xm007689	3022.1	733.447	2288.65	-1555.21	blue
h2_7Xm007685	2405.57	1241.01	1164.55	76.4638	blue
h2_7Xm007673	917.999	125.971	792.027	-666.056	lightyellow
h2_7Xm007654	559.213	72.7913	486.422	-413.63	royalblue
h2_7Xm007592	1376.49	357.137	1019.35	-662.216	black
h2_7Xm007569	1063.77	327.727	736.043	-408.316	urquoise
h2_7Xm007567	2020.15	110.86	1909.29	-1798.43	midnightblue
h2_7Xm007549	2940.76	1515.56	1425.19	90.3663	urquoise
h2_7Xm007529	1286.99	74.8708	1212.12	-1137.25	darkred
h2_7Xm007528	1168.62	67.4357	1101.19	-1033.75	midnightblue
h2_7Xm007436	1638.59	239.83	1398.76	-1158.93	black
h2_7Xm007431	2671.83	851.05	1820.78	-969.732	brown
h2_7Xm007430	686.683	66.1087	620.575	-554.466	darkgreen
h2_7Xm007429	1438.45	112.348	1326.1	-1213.75	midnightblue
h2_7Xm007420	1099.96	285.051	814.908	-529.857	pink
h2_7Xm007405	1059.21	350.985	708.221	-357.237	yellow
h2_7Xm007379	771.827	233.377	538.45	-305.073	urquoise
h2_7Xm007317	1511.76	532.689	979.069	-446.38	urquoise
h2_7Xm007315	1200.6	519.233	681.363	-162.13	green
h2_7Xm007305	1971	664.111	1306.89	-642.775	blue
h2_7Xm007304	1504.77	362.67	1142.1	-779.43	brown
h2_7Xm007303	1097.37	314.73	782.643	-467.913	yellow
h2_7Xm007290	1058.65	293.268	765.38	-472.112	green
h2_7Xm007289	897.336	133.852	763.484	-629.632	an
h2_7Xm007286	1009.62	199.403	810.215	-610.812	greenyellow
h2_7Xm007284	383.275	58.7162	324.559	-265.843	midnightblue
h2_7Xm007283	1825.34	788.943	1036.39	-247.451	brown
h2_7Xm007273	893.755	63.3846	830.37	-766.986	midnightblue
h2_7Xm007227	3398.09	1491.61	1906.49	-414.88	urquoise
h2_7Xm007191	668.503	118.233	550.271	-432.038	greenyellow
h2_7Xm007181	633.64	68.24	565.4	-497.16	midnightblue
h2_7Xm007180	1090.85	359.993	730.861	-370.868	urquoise
h2_7Xm007178	2006.29	181.329	1824.96	-1643.63	magenta
h2_7Xm007174	1505.71	40.5785	1465.13	-1424.55	darkgrey
h2_7Xm007169	2125.47	1177.67	947.796	229.877	urquoise
h2_7Xm007157	870.088	245.654	624.434	-378.781	an
h2_7Xm007153	902.905	179.549	723.356	-543.807	red
h2_7Xm007152	1179.64	51.7846	1127.86	-1076.07	darkgreen
h2_7Xm007138	1394.25	695.988	698.263	-2.27509	blue
h2_7Xm007132	1128.89	305.447	823.447	-518	urquoise
h2_7Xm007094	2146.29	888.302	1257.99	-369.688	brown
h2_7Xm007093	656.38	83.2806	573.099	-489.819	midnightblue
h2_7Xm007080	1493.64	669.052	824.585	-155.533	brown
h2_7Xm007077	292.732	33.2578	259.474	-226.216	darkgrey
h2_7Xm007044	1548.38	421.588	1126.79	-705.201	yellow
h2_7Xm007042	657.385	44.1035	613.281	-569.177	darkorange
h2_7Xm006996	1061.91	77.2358	984.674	-907.438	royalblue
h2_7Xm006952	1353.76	133.864	1219.9	-1086.03	salmon
h2_7Xm006931	1264.7	283.097	981.601	-698.504	red
h2_7Xm006920	1017.69	166.588	851.102	-684.514	salmon
h2_7Xm006907	1106.69	224.217	882.473	-658.256	pink
h2_7Xm006886	376.489	29.7572	346.732	-316.975	white
h2_7Xm006884	972.112	99.9127	872.2	-772.287	darkturquoise
h2_7Xm006883	1381.65	527.002	854.648	-327.647	green
h2_7Xm006869	798.363	251.958	546.405	-294.448	brown
h2_7Xm006856	1113.49	484.07	629.425	-145.355	green
h2_7Xm006844	762.672	110.08	652.592	-542.512	grey60
h2_7Xm006843	1512.07	868.766	643.301	225.465	urquoise
h2_7Xm006830	3103.21	624.356	2478.85	-1854.49	brown
h2_7Xm006811	2678.56	478.712	2199.85	-1721.14	yellow
h2_7Xm006808	351.137	19.8723	331.264	-311.392	skyblue
h2_7Xm006803	1463.15	272.244	1190.91	-918.664	pink
h2_7Xm006786	1637.52	743.622	893.897	-150.275	blue
h2_7Xm006785	616.278	153.587	462.691	-309.104	greenyellow
h2_7Xm006778	432.463	43.7266	388.736	-345.009	white
h2_7Xm006777	547.738	188.002	359.737	-171.735	yellow
h2_7Xm006768	3132.86	932.696	2200.16	-1267.47	blue
h2_7Xm006751	2798.64	1047.39	1751.25	-703.856	urquoise
h2_7Xm006744	1357.69	529.652	828.036	-298.384	yellow
h2_7Xm006722	2688.6	1008.13	1680.47	-672.341	blue
h2_7Xm006719	1211.94	396.972	814.972	-418	blue
h2_7Xm006689	967.809	305.983	661.826	-355.842	red
h2_7Xm006687	2866	1087.11	1778.88	-691.768	urquoise
h2_7Xm006684	2324.59	607.594	1717	-1109.41	urquoise
h2_7Xm006681	2253.1	585.616	1667.48	-1081.87	yellow
h2_7Xm006670	1954.51	422.373	1532.14	-1109.77	green
h2_7Xm006652	671.739	163.256	508.483	-345.227	lightcyan
h2_7Xm006651	2283.21	676.469	1606.75	-930.277	urquoise
h2_7Xm006650	2541.08	1361.68	1179.4	182.288	urquoise
h2_7Xm006647	608.63	111.453	497.177	-385.724	lightcyan
h2_7Xm006632	746.421	109.421	637	-527.58	green
h2_7Xm006622	3191.38	272.668	2918.71	-2646.04	red
h2_7Xm006616	1556.66	410.447	1146.22	-735.769	urquoise
h2_7Xm006615	1439.12	145.336	1293.78	-1148.44	cyan
h2_7Xm006607	2406.37	591.016	1815.36	-1224.34	brown
h2_7Xm006602	1318.57	149.913	1168.66	-1018.75	cyan
h2_7Xm006601	2581.31	1209.01	1372.3	-163.295	urquoise
h2_7Xm006599	943.895	218.768	725.127	-506.359	pink
h2_7Xm006598	968.374	204.947	763.427	-558.48	pink
h2_7Xm006597	1864.02	317.679	1546.34	-1228.67	red
h2_7Xm006596	993.004	141.623	851.38	-709.757	greenyellow
h2_7Xm006595	1879.09	712.381	1166.71	-454.327	blue
h2_7Xm006591	1041.03	143.612	897.419	-753.807	lightcyan
h2_7Xm006589	848.564	174.997	673.567	-498.569	an
h2_7Xm006587	1917.04	1065.18	851.86	213.323	urquoise
h2_7Xm006582	2301.76	953.24	1348.52	-395.285	urquoise
h2_7Xm006581	1486.8	593.049	893.746	-300.697	yellow
h2_7Xm006564	2695.45	1123.03	1572.42	-449.391	blue
h2_7Xm006561	1950.48	392.381	1558.1	-1165.72	red
h2_7Xm006558	1208.83	359.187	849.642	-490.455	black
h2_7Xm006547	446.372	86.3386	360.034	-273.695	urquoise
h2_7Xm006537	2203.24	794.303	1408.94	-614.639	brown
h2_7Xm006487	682.906	173.698	509.208	-335.509	red
h2_7Xm006483	450.319	87.2107	363.109	-275.898	midnightblue
h2_7Xm006476	1256.24	538.517	717.719	-179.202	urquoise
h2_7Xm006475	2614.78	1111.81	1502.97	-391.16	urquoise
h2_7Xm006459	1941.65	308.824	1632.83	-1324.01	green
h2_7Xm006457	1244.09	355.266	888.822	-533.555	yellow
h2_7Xm006420	689.588	75.6016	613.986	-538.385	darkred
h2_7Xm006413	2037.8	913.767	1124.04	-210.269	brown
h2_7Xm006409	1494.36	152.797	1341.56	-1188.77	lightgreen
h2_7Xm006395	1313.59	466.785	846.802	-380.017	brown
h2_7Xm006393	1472.63	457.881	1014.75	-556.87	green
h2_7Xm006390	1062.37	284.96	777.413	-492.454	green
h2_7Xm006361	1764.76	963.472	801.287	162.185	urquoise
[truncated: 19,961 more rows]
