# Supplementary material for: The Combination of Physiological and Transcriptomic Approaches Reveals New Insights into the Molecular Mechanisms of Leymus chinensis Growth Under Different Shading Intensities
Source: Int J Mol Sci. 2025 Mar 18;26(6):2730. doi: 10.3390/ijms26062730 (PMC11942481; doi:10.3390/ijms26062730)
Supplement: Supplementary file 1 [file ijms-26-02730-s001.zip › Supplementary Table S7 DEGs.xlsx]

## Sheet: Saccharide-related pathway
DEGs involved in Saccharide-related pathway.
GolS
gene_id		S5vsD5_log2FoldChange	S3vsD3_log2FoldChange	D3vsC3_log2FoldChange	S3vsC3_log2FoldChange	S5vsC5_log2FoldChange	D5vsC5_log2FoldChange	gene_description	GENE
h2_3Xm000491		0.104971	3.02671	-1.31281	1.69363	-4.18661	-4.30838	- && sp|Q9FXB2|GOLS2_ARATH Galactinol synthase 2 OS=Arabidopsis thaliana OX=3702 GN=GOLS2 PE=1 SV=1 && PF01501:Glycosyl transferase family 8|PF00459:Inositol monophosphatase family	GOLS
h2_2Ns000960		0.846104	2.82963	-1.01269	1.80729	0.311638	-0.551762	&& sp|Q9FXB2|GOLS2_ARATH Galactinol synthase 2 OS=Arabidopsis thaliana OX=3702 GN=GOLS2 PE=1 SV=1 && PF01501:Glycosyl transferase family 8	GOLS
h2_2Ns000927		-0.545811	2.49195	0.333681	2.82866	-1.79041	-1.25789	- && sp|Q9FXB2|GOLS2_ARATH Galactinol synthase 2 OS=Arabidopsis thaliana OX=3702 GN=GOLS2 PE=1 SV=1 && PF01501:Glycosyl transferase family 8	GOLS
h2_2Xm001769		-0.303953	1.72989	1.14383	2.85298	0.350871	0.638663	- && sp|Q9FXB2|GOLS2_ARATH Galactinol synthase 2 OS=Arabidopsis thaliana OX=3702 GN=GOLS2 PE=1 SV=1 && PF01501:Glycosyl transferase family 8	GOLS
h2_2Ns000926		2.32555	2.68969	0.802878	3.48019	1.44889	-0.902494	- && sp|Q9FXB2|GOLS2_ARATH Galactinol synthase 2 OS=Arabidopsis thaliana OX=3702 GN=GOLS2 PE=1 SV=1 && PF01501:Glycosyl transferase family 8	GOLS
h2_2Xm001763		0.139119	1.59113	0.686897	2.26708	0.254577	0.103694	- && sp|Q9FXB2|GOLS2_ARATH Galactinol synthase 2 OS=Arabidopsis thaliana OX=3702 GN=GOLS2 PE=1 SV=1 && PF01501:Glycosyl transferase family 8	GOLS
h2_2Xm001758		-0.112768	1.14933	2.25802	3.37717	1.11488	1.21864	- && sp|Q9FXB2|GOLS2_ARATH Galactinol synthase 2 OS=Arabidopsis thaliana OX=3702 GN=GOLS2 PE=1 SV=1 && PF01501:Glycosyl transferase family 8	GOLS
h2_2Xm001762		-0.942654	1.41631	2.75945	4.17361	0.134071	1.05738	- && sp|Q9FXB2|GOLS2_ARATH Galactinol synthase 2 OS=Arabidopsis thaliana OX=3702 GN=GOLS2 PE=1 SV=1 && PF01501:Glycosyl transferase family 8	GOLS
h2_2Xm001759		0.0174631	4.67252	-0.971864	3.66659	-1.98003	-1.99299	- && sp|Q9FXB2|GOLS2_ARATH Galactinol synthase 2 OS=Arabidopsis thaliana OX=3702 GN=GOLS2 PE=1 SV=1 && PF01501:Glycosyl transferase family 8	GOLS
h2_2Xm001767		0.232509	1.46051	2.32494	3.77606	2.85015	2.61531	- && sp|Q9FXB2|GOLS2_ARATH Galactinol synthase 2 OS=Arabidopsis thaliana OX=3702 GN=GOLS2 PE=1 SV=1 && PF01501:Glycosyl transferase family 8	GOLS
h2_2Ns000869		2.41404	1.75217	0.744843	2.49402	3.75705	1.33608	- && sp|Q9FXB2|GOLS2_ARATH Galactinol synthase 2 OS=Arabidopsis thaliana OX=3702 GN=GOLS2 PE=1 SV=1 && PF01501:Glycosyl transferase family 8	GOLS
h2_2Xm001768		2.07651	-0.0476431	2.50896	2.45477	2.88117	NA	- && sp|Q9FXB2|GOLS2_ARATH Galactinol synthase 2 OS=Arabidopsis thaliana OX=3702 GN=GOLS2 PE=1 SV=1 && PF01501:Glycosyl transferase family 8	GOLS
h2_2Xm001804		0.324423	1.7555	-0.122361	1.61931	0.944323	0.60409	- && sp|O80518|GOLS3_ARATH Galactinol synthase 3 OS=Arabidopsis thaliana OX=3702 GN=GOLS3 PE=1 SV=1 && PF01501:Glycosyl transferase family 8	GOLS
h2_2Xm001764		-0.165636	2.08891	0.0653105	2.12868	-2.18885	-2.05714	- && sp|O80518|GOLS3_ARATH Galactinol synthase 3 OS=Arabidopsis thaliana OX=3702 GN=GOLS3 PE=1 SV=1 && PF01501:Glycosyl transferase family 8	GOLS
h2_2Xm001761		0.873783	1.81926	2.05802	3.82936	-0.60499	-1.50305	- && sp|O80518|GOLS3_ARATH Galactinol synthase 3 OS=Arabidopsis thaliana OX=3702 GN=GOLS3 PE=1 SV=1 && PF01501:Glycosyl transferase family 8	GOLS
h2_4Ns002292		-0.986878	2.6649	NA	3.52831	1.87668	2.82719	- && sp|O80518|GOLS3_ARATH Galactinol synthase 3 OS=Arabidopsis thaliana OX=3702 GN=GOLS3 PE=1 SV=1 && -	GOLS
h2_2Ns000928		-2.56732	1.06476	1.91201	2.97017	-1.24526	1.30802	- && sp|O22893|GOLS1_ARATH Galactinol synthase 1 OS=Arabidopsis thaliana OX=3702 GN=GOLS1 PE=1 SV=1 && PF01501:Glycosyl transferase family 8	GOLS
novel.9572		-2.41132	-4.85082	6.60188	1.57921	1.5048	3.90558	- && sp|O22693|GOLS4_ARATH Galactinol synthase 4 OS=Arabidopsis thaliana OX=3702 GN=GOLS4 PE=2 SV=1 && -	GOLS
h2_1Xm004090		-1.01388	-0.771345	0.957881	0.178498	-0.889622	0.10267	- && sp|C7G304|GOLS2_SOLLC Galactinol synthase 2 OS=Solanum lycopersicum OX=4081 GN=GOLS2 PE=2 SV=1 && PF01501:Glycosyl transferase family 8	GOLS
h2_4Xm002308		0.435066	-1.58731	0.423975	-1.19158	2.09517	1.63647	- && sp|C7G304|GOLS2_SOLLC Galactinol synthase 2 OS=Solanum lycopersicum OX=4081 GN=GOLS2 PE=2 SV=1 && PF01501:Glycosyl transferase family 8	GOLS
h2_4Ns002130		-0.0886876	0.705404	0.0509046	0.727352	1.01702	1.08307	- && sp|C7G304|GOLS2_SOLLC Galactinol synthase 2 OS=Solanum lycopersicum OX=4081 GN=GOLS2 PE=2 SV=1 && PF01501:Glycosyl transferase family 8	GOLS
h2_2Ns000868		0.692334	1.71875	3.59805	5.29776	1.22021	0.514428	- && sp|C7G304|GOLS2_SOLLC Galactinol synthase 2 OS=Solanum lycopersicum OX=4081 GN=GOLS2 PE=2 SV=1 && PF01501:Glycosyl transferase family 8	GOLS
PFK
gene_id		S5vsD5_log2FoldChange	D5vsC5_log2FoldChange	S5vsC5_log2FoldChange	S3vsD3_log2FoldChange	D3vsC3_log2FoldChange	S3vsC3_log2FoldChange	gene_description
h2_5Ns000695		0.0190484	1.36228	1.39997	-0.803732	0.317314	-0.505145	&& sp|Q9UTC5|YIDE_SCHPO Putative uridine kinase C227.14 OS=Schizosaccharomyces pombe (strain 972 / ATCC 24843) OX=284812 GN=SPAC227.14 PE=3 SV=1 && PF00485:Phosphoribulokinase / Uridine kinase family	PFK
h2_6Ns003340		0.583906	-0.996971	-0.394938	-0.398105	-0.757418	-1.16769	&& sp|P26302|KPPR_WHEAT Phosphoribulokinase, chloroplastic OS=Triticum aestivum OX=4565 PE=2 SV=1 && PF00485:Phosphoribulokinase / Uridine kinase family|PF04144:SCAMP family	PFK
h2_6Xm003931		0.432325	-1.00792	-0.557511	-0.473955	-0.816978	-1.30206	&& sp|P26302|KPPR_WHEAT Phosphoribulokinase, chloroplastic OS=Triticum aestivum OX=4565 PE=2 SV=1 && PF00485:Phosphoribulokinase / Uridine kinase family	PFK
h2_7Ns002036		-0.202039	0.309062	0.125546	-0.380641	0.484417	0.086066	&& sp|Q8W4M5|PFPB1_ARATH Pyrophosphate--fructose 6-phosphate 1-phosphotransferase subunit beta 1 OS=Arabidopsis thaliana OX=3702 GN=PFP-BETA1 PE=1 SV=1 && PF00365:Phosphofructokinase	PFK
h2_7Xm002944		-0.345813	0.0876519	-0.240258	-0.264279	0.0930509	-0.187301	&& sp|Q8W4M5|PFPB1_ARATH Pyrophosphate--fructose 6-phosphate 1-phosphotransferase subunit beta 1 OS=Arabidopsis thaliana OX=3702 GN=PFP-BETA1 PE=1 SV=1 && PF00365:Phosphofructokinase	PFK
h2_7Ns000890		0.21776	-0.831431	-0.597836	0.281785	-0.448335	-0.174676	&& sp|Q8VYN6|PFKA5_ARATH ATP-dependent 6-phosphofructokinase 5, chloroplastic OS=Arabidopsis thaliana OX=3702 GN=PFK5 PE=1 SV=1 && PF00365:Phosphofructokinase	PFK
novel.10409		0.071362	-0.8565	-0.767317	0.257197	-0.630702	-0.386273	&& sp|Q8VYN6|PFKA5_ARATH ATP-dependent 6-phosphofructokinase 5, chloroplastic OS=Arabidopsis thaliana OX=3702 GN=PFK5 PE=1 SV=1 && PF00365:Phosphofructokinase	PFK
h2_7Xm001657		0.202191	-0.138202	0.0815227	0.00929259	-0.13261	-0.132893	&& sp|Q8VYN6|PFKA5_ARATH ATP-dependent 6-phosphofructokinase 5, chloroplastic OS=Arabidopsis thaliana OX=3702 GN=PFK5 PE=1 SV=1 && PF00365:Phosphofructokinase	PFK
h2_5Xm001485		0.106326	0.222655	0.348501	-0.531892	-0.242679	-0.795499	&& sp|Q8VYN6|PFKA5_ARATH ATP-dependent 6-phosphofructokinase 5, chloroplastic OS=Arabidopsis thaliana OX=3702 GN=PFK5 PE=1 SV=1 && PF00365:Phosphofructokinase	PFK
novel.9855		0.087663	-0.0388265	0.0662161	-0.411472	0.00902912	-0.412536	&& sp|Q8VYN6|PFKA5_ARATH ATP-dependent 6-phosphofructokinase 5, chloroplastic OS=Arabidopsis thaliana OX=3702 GN=PFK5 PE=1 SV=1 && PF00365:Phosphofructokinase	PFK
h2_5Ns001113		2.23448	-2.11052	0.122665	-0.342819	-0.870691	-1.24814	&& sp|Q8VYN6|PFKA5_ARATH ATP-dependent 6-phosphofructokinase 5, chloroplastic OS=Arabidopsis thaliana OX=3702 GN=PFK5 PE=1 SV=1 && PF00365:Phosphofructokinase	PFK
h2_7Ns000888		0.0110248	-0.831123	-0.806206	2.95275	-4.15524	-1.20136	&& sp|Q8VYN6|PFKA5_ARATH ATP-dependent 6-phosphofructokinase 5, chloroplastic OS=Arabidopsis thaliana OX=3702 GN=PFK5 PE=1 SV=1 && PF00365:Phosphofructokinase	PFK
h2_7Xm003287		-0.372669	0.0646936	-0.2891	-0.311391	-0.151993	-0.472596	&& sp|D9TT10|PFKB_THETC ATP-dependent 6-phosphofructokinase OS=Thermoanaerobacterium thermosaccharolyticum (strain ATCC 7956 / DSM 571 / NCIMB 9385 / NCA 3814 / NCTC 13789 / WDCM 00135 / 2032) OX=580327 GN=pfkB PE=1 SV=1 && PF00294:pfkB family carbohydrate kinase	PFK

## Sheet: flavonoid biosynthesis pathway
DEGs involved inflavonoid biosynthesis pathway.
gene_id	S5vsD5_log2FoldChange	D5vsC5_log2FoldChange	S5vsC5_log2FoldChange	S3vsD3_log2FoldChange	D3vsC3_log2FoldChange	S3vsC3_log2FoldChange	gene_description
h2_5Ns000695	0.0190484	1.36228	1.39997	-0.803732	0.317314	-0.505145	&& sp|Q9UTC5|YIDE_SCHPO Putative uridine kinase C227.14 OS=Schizosaccharomyces pombe (strain 972 / ATCC 24843) OX=284812 GN=SPAC227.14 PE=3 SV=1 && PF00485:Phosphoribulokinase / Uridine kinase family
h2_6Ns003340	0.583906	-0.996971	-0.394938	-0.398105	-0.757418	-1.16769	&& sp|P26302|KPPR_WHEAT Phosphoribulokinase, chloroplastic OS=Triticum aestivum OX=4565 PE=2 SV=1 && PF00485:Phosphoribulokinase / Uridine kinase family|PF04144:SCAMP family
h2_6Xm003931	0.432325	-1.00792	-0.557511	-0.473955	-0.816978	-1.30206	&& sp|P26302|KPPR_WHEAT Phosphoribulokinase, chloroplastic OS=Triticum aestivum OX=4565 PE=2 SV=1 && PF00485:Phosphoribulokinase / Uridine kinase family
h2_7Ns002036	-0.202039	0.309062	0.125546	-0.380641	0.484417	0.086066	&& sp|Q8W4M5|PFPB1_ARATH Pyrophosphate--fructose 6-phosphate 1-phosphotransferase subunit beta 1 OS=Arabidopsis thaliana OX=3702 GN=PFP-BETA1 PE=1 SV=1 && PF00365:Phosphofructokinase
h2_7Xm002944	-0.345813	0.0876519	-0.240258	-0.264279	0.0930509	-0.187301	&& sp|Q8W4M5|PFPB1_ARATH Pyrophosphate--fructose 6-phosphate 1-phosphotransferase subunit beta 1 OS=Arabidopsis thaliana OX=3702 GN=PFP-BETA1 PE=1 SV=1 && PF00365:Phosphofructokinase
h2_7Ns000890	0.21776	-0.831431	-0.597836	0.281785	-0.448335	-0.174676	&& sp|Q8VYN6|PFKA5_ARATH ATP-dependent 6-phosphofructokinase 5, chloroplastic OS=Arabidopsis thaliana OX=3702 GN=PFK5 PE=1 SV=1 && PF00365:Phosphofructokinase
novel.10409	0.071362	-0.8565	-0.767317	0.257197	-0.630702	-0.386273	&& sp|Q8VYN6|PFKA5_ARATH ATP-dependent 6-phosphofructokinase 5, chloroplastic OS=Arabidopsis thaliana OX=3702 GN=PFK5 PE=1 SV=1 && PF00365:Phosphofructokinase
h2_7Xm001657	0.202191	-0.138202	0.0815227	0.00929259	-0.13261	-0.132893	&& sp|Q8VYN6|PFKA5_ARATH ATP-dependent 6-phosphofructokinase 5, chloroplastic OS=Arabidopsis thaliana OX=3702 GN=PFK5 PE=1 SV=1 && PF00365:Phosphofructokinase
h2_5Xm001485	0.106326	0.222655	0.348501	-0.531892	-0.242679	-0.795499	&& sp|Q8VYN6|PFKA5_ARATH ATP-dependent 6-phosphofructokinase 5, chloroplastic OS=Arabidopsis thaliana OX=3702 GN=PFK5 PE=1 SV=1 && PF00365:Phosphofructokinase
novel.9855	0.087663	-0.0388265	0.0662161	-0.411472	0.00902912	-0.412536	&& sp|Q8VYN6|PFKA5_ARATH ATP-dependent 6-phosphofructokinase 5, chloroplastic OS=Arabidopsis thaliana OX=3702 GN=PFK5 PE=1 SV=1 && PF00365:Phosphofructokinase
h2_5Ns001113	2.23448	-2.11052	0.122665	-0.342819	-0.870691	-1.24814	&& sp|Q8VYN6|PFKA5_ARATH ATP-dependent 6-phosphofructokinase 5, chloroplastic OS=Arabidopsis thaliana OX=3702 GN=PFK5 PE=1 SV=1 && PF00365:Phosphofructokinase
h2_7Ns000888	0.0110248	-0.831123	-0.806206	2.95275	-4.15524	-1.20136	&& sp|Q8VYN6|PFKA5_ARATH ATP-dependent 6-phosphofructokinase 5, chloroplastic OS=Arabidopsis thaliana OX=3702 GN=PFK5 PE=1 SV=1 && PF00365:Phosphofructokinase
h2_7Xm003287	-0.372669	0.0646936	-0.2891	-0.311391	-0.151993	-0.472596	&& sp|D9TT10|PFKB_THETC ATP-dependent 6-phosphofructokinase OS=Thermoanaerobacterium thermosaccharolyticum (strain ATCC 7956 / DSM 571 / NCIMB 9385 / NCA 3814 / NCTC 13789 / WDCM 00135 / 2032) OX=580327 GN=pfkB PE=1 SV=1 && PF00294:pfkB family carbohydrate kinase

## Sheet: Sheet3
gene_id	S3vsC3_log2FoldChange	D3vsC3_log2FoldChange	S5vsC5_log2FoldChange	D5vsC5_log2FoldChange	gene_biotype	gene_description	gene
h2_4Ns000527	-0.758588	-0.0506593	-0.16848	-0.0389227	protein_coding	- && sp|Q9SNX2|PGMC_BROIN Phosphoglucomutase, cytoplasmic OS=Bromus inermis OX=15371 GN=PGM1 PE=2 SV=1 && PF00408:Phosphoglucomutase/phosphomannomutase, C-terminal domain|PF02880:Phosphoglucomutase/phosphomannomutase, alpha/beta/alpha domain III|PF02879:Phosphoglucomutase/phosphomannomutase, alpha/beta/alpha domain II|PF02878:Phosphoglucomutase/phosphomannomutase, alpha/beta/alpha domain I	PGM
h2_4Xm000845	-0.738738	-0.420498	-0.706524	-0.52069	protein_coding	- && sp|Q9SNX2|PGMC_BROIN Phosphoglucomutase, cytoplasmic OS=Bromus inermis OX=15371 GN=PGM1 PE=2 SV=1 && PF00408:Phosphoglucomutase/phosphomannomutase, C-terminal domain|PF02878:Phosphoglucomutase/phosphomannomutase, alpha/beta/alpha domain I|PF02880:Phosphoglucomutase/phosphomannomutase, alpha/beta/alpha domain III|PF02879:Phosphoglucomutase/phosphomannomutase, alpha/beta/alpha domain II	PGM
h2_7Ns003717	-0.580862	0.186529	-0.753391	0.735431	protein_coding	- && sp|Q88BD4|ALGC_PSESM Phosphomannomutase/phosphoglucomutase OS=Pseudomonas syringae pv. tomato (strain ATCC BAA-871 / DC3000) OX=223283 GN=algC PE=3 SV=1 && PF02880:Phosphoglucomutase/phosphomannomutase, alpha/beta/alpha domain III|PF02878:Phosphoglucomutase/phosphomannomutase, alpha/beta/alpha domain I|PF02879:Phosphoglucomutase/phosphomannomutase, alpha/beta/alpha domain II	PGM
h2_7Xm004548	-0.266871	1.28687	0.375998	1.06952	protein_coding	- && sp|Q88BD4|ALGC_PSESM Phosphomannomutase/phosphoglucomutase OS=Pseudomonas syringae pv. tomato (strain ATCC BAA-871 / DC3000) OX=223283 GN=algC PE=3 SV=1 && PF02879:Phosphoglucomutase/phosphomannomutase, alpha/beta/alpha domain II|PF02880:Phosphoglucomutase/phosphomannomutase, alpha/beta/alpha domain III|PF02878:Phosphoglucomutase/phosphomannomutase, alpha/beta/alpha domain I	PGM
h2_5Ns001025	-0.146483	-0.216809	-0.544871	-0.709751	protein_coding	- && sp|Q68BJ6|PGMMM_THEKO Phosphoglucomutase/phosphomannomutase OS=Thermococcus kodakarensis (strain ATCC BAA-918 / JCM 12380 / KOD1) OX=69014 GN=TK1108 PE=1 SV=1 && PF02880:Phosphoglucomutase/phosphomannomutase, alpha/beta/alpha domain III|PF02879:Phosphoglucomutase/phosphomannomutase, alpha/beta/alpha domain II|PF02878:Phosphoglucomutase/phosphomannomutase, alpha/beta/alpha domain I	PGM
h2_5Xm001565	-0.489175	-0.462798	0.0330091	-0.400871	protein_coding	- && sp|Q68BJ6|PGMMM_THEKO Phosphoglucomutase/phosphomannomutase OS=Thermococcus kodakarensis (strain ATCC BAA-918 / JCM 12380 / KOD1) OX=69014 GN=TK1108 PE=1 SV=1 && PF02880:Phosphoglucomutase/phosphomannomutase, alpha/beta/alpha domain III|PF02879:Phosphoglucomutase/phosphomannomutase, alpha/beta/alpha domain II|PF02878:Phosphoglucomutase/phosphomannomutase, alpha/beta/alpha domain I	PGM
h2_6Ns001793	0.334129	0.194134	-0.907649	-0.255612	protein_coding	- && sp|P12783|PGKY_WHEAT Phosphoglycerate kinase, cytosolic OS=Triticum aestivum OX=4565 PE=2 SV=1 && PF00162:Phosphoglycerate kinase	PGK
h2_6Xm002906	0.263101	0.679551	-0.105246	0.335573	protein_coding	- && sp|P12783|PGKY_WHEAT Phosphoglycerate kinase, cytosolic OS=Triticum aestivum OX=4565 PE=2 SV=1 && PF00162:Phosphoglycerate kinase	PGK
h2_7Xm005915	0.0563878	-0.297492	0.596885	-0.288025	protein_coding	- && sp|P12783|PGKY_WHEAT Phosphoglycerate kinase, cytosolic OS=Triticum aestivum OX=4565 PE=2 SV=1 && PF00162:Phosphoglycerate kinase	PGK
h2_7Ns005048	-0.230271	-1.46183	-1.68295	-1.91917	protein_coding	- && sp|P12783|PGKY_WHEAT Phosphoglycerate kinase, cytosolic OS=Triticum aestivum OX=4565 PE=2 SV=1 && PF00162:Phosphoglycerate kinase	PGK
novel.9108	0.524964	-0.0222901	-0.503215	-1.25294	-	- && sp|P12783|PGKY_WHEAT Phosphoglycerate kinase, cytosolic OS=Triticum aestivum OX=4565 PE=2 SV=1 && PF00162:Phosphoglycerate kinase	PGK
novel.6793	-2.06773	-1.97881	3.8031	4.05691	-	- && sp|P12783|PGKY_WHEAT Phosphoglycerate kinase, cytosolic OS=Triticum aestivum OX=4565 PE=2 SV=1 && PF00162:Phosphoglycerate kinase	PGK
h2_1Xm004117	-0.689453	-0.895078	0.17187	-0.396184	protein_coding	- && sp|P12782|PGKH_WHEAT Phosphoglycerate kinase, chloroplastic OS=Triticum aestivum OX=4565 PE=2 SV=1 && PF00162:Phosphoglycerate kinase	PGK
