# Supplementary material for: The Combination of Physiological and Transcriptomic Approaches Reveals New Insights into the Molecular Mechanisms of Leymus chinensis Growth Under Different Shading Intensities
Source: Int J Mol Sci. 2025 Mar 18;26(6):2730. doi: 10.3390/ijms26062730 (PMC11942481; doi:10.3390/ijms26062730)
Supplement: Supplementary file 1 [file ijms-26-02730-s001.zip › Supplementary Table S8 .xlsx]

## Sheet: Sheet4
Primers were used in this study
Genes	Forward primer 5’-3’	Reverse primer 5’-3’
Actin	GTGCTTTCCCTCTATGCAAGTGGT	CTGTTCTTGGCAGTCTCCAGCTC
PFK(h2_7Ns002036)	TATGGGTCGTGCTGCTTCTC	ACCAAGTTCTGCACGTTTGC
GBSSI(h2_2Ns003882)	ATGGCGCAGGACCTATCTTG	TTTCGCAAGTGGAGCGATCT
TK(h2_2Xm001530)	ATACGCCTTTCAGCCCTGTC	CGCAGAAGTCTCGGTTCCAT
TK(h2_4Ns004085)	GAGTTCCTCCGCTTCAACCC	AGGAGTTCTGCTTCCCCACT
Rpi(h2_3Xm000428)	CAAGCTCAGGACCGTCAAGT	TGCCGTCCTCGAAGAACATC
GAPDH(h2_3Ns004913)	ACGGGGATGGTCCAGTCATA	AGCGCTCAGAAACTTCACCA
HIDH(h2_5Ns004666)	TCTACAAGAACCGCGTGGAG	GTAGTAGACGAGGACGGGGA
HIDH(h2_6Xm001349)	GCAAGCTGCTGTTTGACTCG	GGTAGAGGCGGACAAAGACG
SUS(h2_7Xm000909)	TGCGATGAACCATGCTGACT	CATGTCCGCACCAGGTGATA
Rpi(h2_3Xm000428)	CAAGCTCAGGACCGTCAAGT	TGCCGTCCTCGAAGAACATC
PFK(h2_5Ns000695)	GCAAGCTGCTGTTTGACTCG	GGTAGAGGCGGACAAAGACG
