# Supplementary material for: The Combination of Physiological and Transcriptomic Approaches Reveals New Insights into the Molecular Mechanisms of Leymus chinensis Growth Under Different Shading Intensities
Source: Int J Mol Sci. 2025 Mar 18;26(6):2730. doi: 10.3390/ijms26062730 (PMC11942481; doi:10.3390/ijms26062730)
Supplement: Supplementary file 1 [file ijms-26-02730-s001.zip › Supplyment Table S1 .xlsx]

## Sheet: Sheet1
	Table S1 Evaluation statistics of sequencing data
type of plant	Sample	Raw Reads	Clean Reads	Clean Base(G)	Error Rate(%)	Q20(%)	Q30(%)	GC Content(%)
Lc3	S0-1	46699586	46005694	6.9	0.01	98.22	95.16	53.17
	S0-2	48120444	47598808	7.14	0.01	98.41	95.77	51.26
	S0-3	46233560	45431210	6.81	0.01	98.47	95.61	54.31
	S1-1	39504016	38809114	5.82	0.01	98.22	95.19	53.86
	S1-2	48640570	47779226	7.17	0.01	98.29	95.54	51.52
	S1-3	48425214	47831196	7.17	0.01	98.89	96.67	54.66
	S2-1	42032454	41182254	6.18	0.01	98.36	95.39	54.13
	S2-2	43567874	42702344	6.41	0.01	98.31	95.28	53.56
	S2-3	39855528	38820848	5.82	0.01	98.28	95.14	53.3
Lc5	S0-1	44764294	43803072	6.57	0.01	98.32	95.27	53.45
	S0-2	46776480	45952930	6.89	0.01	98.3	95.17	54.23
	S0-3	42525740	41860736	6.28	0.01	98.32	95.28	53.68
	S1-1	41519546	40896012	6.13	0.01	98.35	95.41	54.35
	S1-2	43982996	43235612	6.49	0.01	98.29	95.19	53.87
	S1-3	47988780	47058810	7.06	0.01	98.4	95.53	54.6
	S2-1	43547716	42850196	6.43	0.01	98.29	95.32	53.27
	S2-2	45943836	45272356	6.79	0.01	98.3	95.32	54.14
	S2-3	48991966	48281170	7.24	0.01	98.34	95.42	53.88
