# Supplementary material for: The Combination of Physiological and Transcriptomic Approaches Reveals New Insights into the Molecular Mechanisms of Leymus chinensis Growth Under Different Shading Intensities
Source: Int J Mol Sci. 2025 Mar 18;26(6):2730. doi: 10.3390/ijms26062730 (PMC11942481; doi:10.3390/ijms26062730)
Supplement: Supplementary file 1 [file ijms-26-02730-s001.zip › Supplyment Table S2 .xlsx]

## Sheet: Sheet1
Table S2 Comparison efficiency between sample and reference genome
type of plant	Sample	Reads mapped	Unique mapped
Lc3	S0-1	37260695(80.99%)	34751969(75.54%)
	S0-2	38883998(81.69%)	36457637(76.59%)
	S0-3	38335772(84.38%)	35501896(78.14%)
	S1-1	31243066(80.50%)	29270399(75.42%)
	S1-2	37920687(79.37%)	35799853(74.93%)
	S1-3	41281222(86.31%)	38653838(80.81%)
	S2-1	34155560(82.94%)	31870247(77.39%)
	S2-2	35278043(82.61%)	32927938(77.11%)
	S2-3	32183644(82.90%)	30379844(78.26%)
Lc5	S0-1	36070570(82.35%)	33924383(77.45%)
	S0-2	37982176(82.65%)	35558329(77.38%)
	S0-3	34672096(82.83%)	32457835(77.54%)
	S1-1	34227150(83.69%)	31909595(78.03%)
	S1-2	35349581(81.76%)	32947104(76.2%)
	S1-3	39297660(83.51%)	36265604(77.06%)
	S2-1	35277699(82.33%)	33074775(77.19%)
	S2-2	37238888(82.26%)	34802448(76.87%)
	S2-3	40120024(83.10%)	37597072(77.87%)
