# Supplementary material for: The Combination of Physiological and Transcriptomic Approaches Reveals New Insights into the Molecular Mechanisms of Leymus chinensis Growth Under Different Shading Intensities
Source: Int J Mol Sci. 2025 Mar 18;26(6):2730. doi: 10.3390/ijms26062730 (PMC11942481; doi:10.3390/ijms26062730)
Supplement: Supplementary file 1 [file ijms-26-02730-s001.zip › Supplyment Table S3 .xlsx]

## Sheet: Lc3-S1 vs Lc5-S1
DEGs in Lc3 after 30 days of growth and development under single-layer net shading stress (S1).
Gene ID
5982 specific DEGs in Lc3-S1 vs Lc5-S1
h2_3Xm000344
h2_4Xm000250
h2_6Xm001886
h2_5Ns004314
h2_3Xm000497
h2_2Xm002128
h2_4Xm004063
novel.1315
h2_2Ns000387
h2_2Ns000711
h2_2Xm000994
h2_1Ns003918
h2_6Xm005319
novel.3472
novel.7812
h2_7Ns001508
novel.13843
novel.7943
h2_7Xm002952
novel.9757
h2_2Xm004253
novel.7726
h2_2Xm004364
h2_2Xm000094
novel.10180
novel.6776
h2_7Xm005766
h2_5Xm001941
h2_7Ns003787
novel.10505
h2_2Ns005371
h2_4Ns003396
h2_2Xm007632
novel.11904
h2_5Xm006293
h2_2Ns005529
h2_6Xm000290
h2_1Xm000901
novel.913
h2_3Xm006482
h2_6Xm002570
novel.15590
h2_1Ns004276
novel.3732
h2_4Xm001036
novel.13706
h2_3Xm007215
h2_1Xm002036
novel.7127
h2_1Ns002719
h2_5Ns005533
novel.8271
h2_1Ns000961
h2_2Xm000234
novel.7613
novel.9734
h2_6Ns000303
h2_7Ns001509
novel.2565
h2_7Ns001507
h2_6Ns001430
novel.14114
h2_4Ns002794
h2_5Xm003845
h2_7Xm004979
h2_4Ns003400
h2_6Xm001916
novel.4892
h2_1Xm000522
novel.8584
novel.562
h2_5Xm005687
novel.16778
novel.960
h2_5Ns005365
novel.4929
h2_2Ns000949
h2_1Ns002902
h2_5Ns003800
novel.15771
h2_3Ns000588
h2_3Ns004814
novel.6451
h2_1Ns001778
h2_7Xm006917
h2_3Xm006346
h2_1Xm002392
h2_5Xm006296
novel.8113
h2_6Ns000779
h2_3Ns005650
novel.8496
h2_6Xm005211
h2_2Xm004973
h2_4Ns003249
h2_7Xm005865
novel.4984
h2_6Xm003422
novel.3039
h2_4Ns003760
h2_6Xm005536
h2_5Ns005304
novel.14734
novel.1809
novel.1321
h2_5Ns004375
h2_2Xm002863
h2_3Xm007170
h2_6Xm002242
h2_3Ns004387
novel.5791
h2_2Xm007915
novel.691
novel.13445
novel.15444
novel.12709
h2_1Ns002893
h2_7Ns005245
h2_3Ns001365
novel.15360
h2_2Ns000536
novel.324
h2_6Xm000576
unanchor000237
h2_4Ns002432
novel.14872
novel.14485
h2_2Ns000414
novel.13270
novel.10775
h2_4Xm000264
novel.8150
novel.6179
novel.14122
novel.12077
h2_2Xm000986
h2_1Xm001060
novel.11126
novel.10535
h2_5Xm007391
h2_7Xm007039
novel.457
novel.5748
h2_3Xm006192
h2_3Xm004559
h2_2Ns000967
h2_2Xm007916
novel.8894
novel.11672
novel.14432
h2_6Xm005935
h2_7Xm000312
h2_1Xm003230
novel.5230
h2_3Xm005027
h2_4Ns000914
novel.3286
h2_5Ns004376
h2_2Ns003865
h2_2Xm006485
novel.9552
h2_1Xm001515
h2_7Ns005544
h2_5Xm006292
novel.15901
novel.1002
novel.912
novel.9243
h2_6Xm005083
novel.7767
h2_2Xm004972
h2_7Ns005361
novel.4023
novel.2751
novel.13058
h2_7Ns005214
h2_6Xm005060
h2_7Ns005542
novel.14310
novel.2343
h2_2Xm000640
h2_3Xm004382
h2_6Ns000284
h2_2Xm006554
h2_6Xm005274
h2_6Xm002910
novel.13913
novel.14187
novel.11720
novel.5071
novel.802
h2_3Xm006543
h2_3Xm004157
novel.3897
h2_6Ns002292
novel.12423
novel.5562
novel.14617
novel.2965
h2_7Xm000747
novel.16276
novel.3356
h2_1Ns001025
h2_1Xm000226
novel.10860
h2_1Ns001635
h2_2Ns000426
novel.9906
h2_2Ns004648
h2_1Ns003082
novel.4346
novel.3851
novel.6331
h2_2Xm007446
h2_1Xm005229
novel.11028
h2_2Xm000092
h2_5Ns003679
h2_7Xm004300
h2_1Ns000451
h2_2Ns004504
novel.14964
h2_2Ns000463
novel.3005
h2_5Xm006917
novel.7259
novel.7926
h2_1Ns004057
novel.13718
novel.4381
h2_1Ns004155
h2_7Xm007490
h2_2Xm008113
novel.13551
unanchor000541
h2_7Ns005508
h2_4Ns001897
h2_1Xm003442
novel.1130
h2_1Xm004875
novel.11548
novel.11625
h2_2Xm002649
h2_3Ns000388
h2_7Xm004154
h2_3Xm001111
novel.13455
h2_7Xm007338
h2_7Xm006369
h2_4Ns004161
h2_5Ns003255
h2_3Xm004656
h2_5Ns004719
h2_6Xm001957
h2_5Xm000350
h2_7Ns001238
h2_5Xm004967
h2_5Xm006831
h2_4Xm000573
novel.29
h2_6Xm003300
novel.12981
novel.1192
h2_7Ns002259
h2_3Xm001982
h2_2Ns006094
h2_2Ns000927
novel.3723
h2_1Xm000524
novel.5878
novel.14431
novel.3881
novel.5174
novel.364
h2_2Xm006952
h2_2Ns003270
novel.16304
novel.831
h2_3Ns003704
novel.13183
h2_7Xm003921
h2_3Ns000797
novel.10586
novel.6746
novel.6798
novel.7093
novel.12113
h2_6Xm001597
h2_2Ns003917
novel.12241
novel.16161
novel.12770
novel.11331
novel.14606
h2_6Xm003304
h2_1Ns003655
novel.1498
novel.8973
h2_1Xm005013
h2_6Xm004902
h2_4Ns002590
novel.9867
novel.11461
h2_2Ns003981
h2_2Xm006481
novel.7121
h2_3Ns004785
novel.5452
h2_3Ns004532
novel.13882
novel.16103
h2_7Xm002483
novel.5004
h2_6Ns002715
h2_7Xm001468
novel.11264
h2_1Ns003224
h2_7Xm006658
h2_2Xm000255
novel.14746
h2_2Xm006267
h2_6Xm002162
novel.8715
h2_7Xm006374
h2_6Ns004423
novel.5454
h2_5Xm007051
h2_1Xm000523
h2_6Xm003676
h2_5Xm000272
novel.2276
h2_2Ns002039
h2_6Ns004738
h2_3Xm002971
h2_6Ns000183
novel.14394
h2_7Ns002559
h2_1Xm005379
h2_2Xm000130
h2_7Xm006944
h2_7Xm000383
novel.15322
h2_4Ns000406
novel.9969
novel.1016
h2_2Ns002524
h2_2Ns001113
novel.13658
h2_3Ns001435
h2_6Xm005276
h2_4Ns002751
h2_5Xm001896
h2_1Xm005068
novel.7931
novel.9062
h2_4Xm002148
novel.727
h2_1Xm000892
h2_4Xm003311
h2_5Ns005066
novel.5789
novel.12232
h2_2Ns000741
h2_4Ns003077
h2_5Ns003388
h2_5Ns002290
novel.15821
h2_2Ns004647
novel.12186
h2_2Ns000299
novel.5218
h2_3Ns005427
h2_4Xm001647
novel.6989
novel.3271
novel.368
h2_2Xm001771
h2_4Xm002207
h2_7Ns004678
novel.3777
novel.8702
h2_4Ns000917
novel.1680
h2_7Xm000189
h2_1Xm004118
novel.2602
novel.11787
h2_7Xm005299
h2_4Xm004443
novel.13132
h2_1Ns003025
h2_2Xm006778
h2_7Ns005568
novel.3207
h2_1Ns004229
h2_6Ns004056
h2_6Ns004057
h2_3Xm000519
novel.3705
h2_2Ns003165
h2_1Xm004793
h2_2Xm006537
novel.5476
h2_7Xm000378
h2_4Xm001305
novel.3169
novel.6554
h2_1Ns002903
novel.13742
h2_2Xm001328
h2_3Ns000551
novel.566
h2_1Ns001663
h2_1Ns003443
h2_4Ns003724
novel.16575
unanchor000480
h2_7Xm001331
h2_2Ns003757
h2_3Ns000594
novel.5797
h2_7Xm000066
h2_6Xm004200
h2_1Xm005757
h2_7Ns005597
h2_1Xm001804
novel.12856
h2_2Xm007358
h2_4Xm001166
novel.2459
h2_1Ns004848
h2_3Xm006484
h2_7Ns004368
h2_2Xm002117
unanchor000190
h2_6Xm004863
novel.10536
h2_6Xm003675
novel.4994
novel.12486
novel.4458
h2_5Ns002729
h2_7Xm006660
h2_6Xm002421
novel.4187
h2_7Xm006923
h2_5Ns004124
h2_3Xm000770
h2_3Xm000274
novel.10673
novel.908
h2_4Xm002199
novel.2268
h2_4Xm002626
novel.4567
h2_3Xm001662
novel.9920
h2_3Ns003623
novel.13061
novel.7700
h2_3Ns000408
novel.8340
novel.3366
h2_7Xm000938
novel.5970
novel.4419
h2_3Ns000217
novel.7729
novel.3390
h2_1Ns002566
h2_3Ns003424
novel.5652
h2_4Xm002962
h2_6Xm003763
h2_3Xm006447
novel.7896
h2_1Xm000433
novel.7857
novel.8101
h2_5Ns003126
h2_4Xm003974
novel.3755
h2_3Ns001483
novel.11986
novel.13091
h2_1Ns000378
h2_4Ns002765
h2_6Ns003750
h2_7Ns005026
novel.1291
h2_7Xm006942
novel.6301
novel.7925
novel.5099
novel.6809
h2_1Ns002906
h2_6Ns003123
h2_3Xm000991
novel.2249
h2_2Xm006482
novel.14451
novel.10375
h2_5Ns000315
novel.770
novel.15174
h2_7Ns003915
h2_5Xm002694
unanchor000539
novel.9909
h2_7Xm002986
novel.4762
novel.839
novel.9608
h2_2Ns000244
novel.14442
novel.15238
novel.104
h2_1Xm000970
h2_1Xm000891
h2_6Ns001600
h2_4Xm004226
novel.573
novel.12312
h2_6Xm004535
h2_2Xm005616
h2_4Ns003869
h2_1Xm005272
h2_7Xm006261
novel.9691
h2_2Xm006940
h2_1Xm004272
novel.11598
h2_3Ns000253
h2_6Ns000543
h2_4Ns003820
novel.14564
novel.4089
novel.1960
h2_1Ns002535
h2_5Ns002601
novel.1308
novel.4687
h2_6Ns003124
h2_7Xm005457
unanchor000776
h2_5Xm003596
h2_1Ns002878
novel.14417
novel.7714
novel.11848
h2_4Ns001212
h2_4Ns002851
novel.6898
h2_4Ns002702
novel.16782
h2_6Ns004450
h2_1Xm003511
novel.2155
h2_2Xm006037
h2_2Ns002525
h2_5Ns001651
h2_7Xm007076
unanchor000213
novel.3884
h2_7Ns002505
h2_5Ns003843
h2_6Xm000704
h2_5Ns003808
h2_3Ns000552
novel.8209
h2_2Xm002174
h2_2Ns003667
h2_3Ns001807
h2_4Xm000891
novel.16008
novel.10735
h2_1Xm000515
h2_2Xm002999
h2_3Xm001840
h2_7Ns004683
novel.5622
novel.6758
novel.9996
h2_1Xm000811
novel.9098
h2_5Xm006994
novel.4215
novel.9722
novel.284
novel.3160
h2_1Ns002079
h2_3Xm003526
h2_2Ns000928
novel.12645
h2_5Xm003824
h2_6Xm002038
h2_6Ns001005
novel.15002
h2_6Ns000359
novel.687
novel.11681
novel.15951
novel.8303
novel.5940
h2_1Xm002737
h2_2Xm006865
h2_1Ns002887
novel.11721
h2_3Xm005228
novel.5966
h2_7Ns001242
h2_1Ns002006
novel.8856
novel.6338
h2_7Ns002602
h2_1Ns002919
h2_5Ns005861
novel.7514
h2_2Ns002499
novel.7105
novel.42
novel.6487
novel.6720
novel.10019
h2_6Ns004225
h2_4Ns004168
novel.7284
h2_2Xm007905
h2_5Ns002291
h2_1Xm004279
novel.11108
novel.8143
h2_5Xm000427
h2_1Xm000553
h2_1Xm000580
novel.8568
h2_7Xm001237
h2_2Xm006223
h2_1Ns004397
novel.2085
h2_7Ns000243
h2_5Xm000707
novel.14867
novel.12784
novel.5711
h2_1Ns001016
h2_1Xm001514
unanchor000188
novel.180
h2_3Xm004002
h2_4Xm001342
novel.13700
novel.16281
h2_1Xm000766
novel.1345
h2_2Xm003491
h2_1Xm001881
h2_3Xm001890
h2_4Ns004137
h2_4Xm003271
novel.7492
novel.6505
novel.13717
h2_4Ns000761
h2_6Ns000599
h2_4Ns002200
novel.4360
h2_5Ns002676
novel.9160
novel.4008
h2_7Ns005452
novel.13814
novel.4861
h2_2Ns005359
novel.10063
h2_4Xm001230
h2_7Ns001775
novel.6054
novel.3298
novel.14910
h2_3Xm005835
h2_2Xm004830
h2_7Ns005857
novel.4668
novel.3200
novel.2201
h2_5Ns003127
h2_1Ns002034
h2_7Ns000359
h2_1Ns001284
novel.10111
h2_7Ns005395
h2_2Ns006009
h2_4Ns003918
h2_3Xm005826
h2_3Ns002918
h2_7Ns002408
h2_2Xm002943
h2_3Xm006366
unanchor000538
h2_7Xm006676
h2_1Ns000189
h2_6Ns003834
h2_4Ns002957
h2_7Xm001165
h2_7Xm006736
h2_3Ns004566
h2_2Xm005599
novel.5577
h2_5Ns000152
novel.4823
h2_7Xm002565
novel.9188
novel.7639
h2_4Ns004107
novel.6578
h2_5Xm000503
novel.9791
h2_4Ns004015
novel.7932
novel.6167
h2_6Ns003782
h2_5Xm002160
h2_4Xm003915
h2_7Xm005518
h2_3Xm005087
h2_7Ns000051
novel.12255
h2_3Ns003892
h2_2Ns002021
novel.5950
h2_1Xm001827
h2_1Xm002618
novel.484
novel.14648
novel.374
h2_4Xm001848
novel.925
h2_1Xm003535
h2_5Ns000200
novel.10103
h2_3Ns002053
h2_1Ns004250
h2_1Xm004444
h2_4Ns002958
h2_3Xm001892
h2_6Ns002621
h2_4Xm000902
h2_6Xm005472
novel.5706
h2_6Xm004446
h2_5Xm004391
novel.15991
h2_2Ns004254
h2_6Xm001864
novel.7706
h2_5Ns004886
h2_1Xm004910
h2_6Xm004079
novel.6171
novel.3025
h2_2Xm000455
h2_1Xm005764
h2_4Ns004019
novel.14904
h2_2Xm001463
h2_1Ns001017
novel.4716
novel.8327
h2_4Ns001198
h2_1Xm001681
novel.686
h2_7Xm004744
novel.15260
h2_5Ns000375
h2_7Ns003931
novel.13633
novel.8286
novel.7670
h2_1Xm002622
unanchor000346
h2_2Xm007460
h2_2Xm001197
h2_6Ns004440
novel.3019
h2_5Xm002196
h2_3Ns000741
h2_1Xm002770
novel.79
novel.6141
h2_2Xm006665
novel.11004
h2_3Ns004349
novel.8445
h2_3Ns005221
h2_1Xm005823
h2_3Xm005127
novel.8663
h2_7Ns003783
novel.12150
h2_4Ns003586
novel.7409
h2_3Xm004964
h2_5Ns002674
novel.1631
novel.12119
h2_1Xm002747
h2_2Xm001906
h2_2Ns005961
novel.8137
h2_2Xm006463
h2_1Xm003979
h2_2Ns000992
novel.25
h2_4Xm004046
h2_6Xm003334
h2_2Xm002790
h2_5Xm000770
h2_3Ns003217
h2_1Ns000293
novel.4831
novel.12234
novel.105
novel.7106
novel.14236
novel.4227
h2_5Xm007499
h2_4Ns001489
h2_5Ns003807
h2_4Ns002518
novel.4666
h2_5Xm006839
novel.13857
novel.1181
h2_2Xm001189
novel.15695
h2_7Ns001019
h2_6Xm005756
h2_6Xm001592
h2_3Ns003949
novel.16371
h2_4Ns001747
h2_4Xm000616
novel.9762
h2_1Ns002879
h2_2Xm001336
h2_2Xm008012
h2_3Ns000878
novel.11298
h2_7Ns004551
h2_7Ns004652
h2_2Xm006693
h2_1Ns002899
novel.15530
h2_2Ns004073
h2_6Xm000418
h2_7Xm007550
h2_3Xm000966
novel.4853
novel.2555
novel.14687
novel.6724
h2_5Xm001323
h2_7Ns004882
h2_5Ns001613
h2_1Xm004014
novel.2696
h2_4Ns000846
novel.9321
novel.7681
h2_7Ns005442
h2_5Ns003635
novel.4790
novel.16316
h2_3Ns000145
h2_1Ns004659
h2_3Xm001931
h2_5Xm001590
h2_5Xm005684
novel.6682
h2_4Xm004616
h2_4Ns001546
novel.2670
h2_2Ns005056
novel.4397
novel.9893
h2_3Ns005001
h2_6Ns002713
h2_5Ns004618
novel.15223
h2_2Xm000416
h2_3Xm003512
novel.11275
novel.13976
novel.2908
h2_7Ns000777
h2_6Xm002391
h2_1Ns000400
h2_4Xm003208
h2_4Xm002146
novel.3617
novel.705
novel.15299
h2_1Ns004190
h2_1Xm001893
h2_6Xm005739
novel.76
h2_3Xm006541
h2_2Xm005257
h2_2Xm005924
h2_6Xm002574
novel.10966
h2_2Ns005500
h2_4Xm002942
h2_1Xm001236
h2_6Xm004610
h2_3Xm005055
novel.4402
h2_2Xm001276
h2_5Xm003823
novel.15913
novel.14249
h2_7Xm000587
h2_7Ns004062
h2_1Xm005084
novel.8036
h2_1Xm001154
h2_2Xm006247
novel.5715
novel.16058
h2_7Xm001967
novel.7277
h2_6Ns002714
h2_6Ns004427
novel.13924
novel.8772
h2_7Xm006117
h2_7Ns002451
h2_1Xm000183
h2_6Xm004723
novel.6139
novel.6921
novel.1097
h2_7Xm004972
h2_4Xm003085
novel.5906
h2_6Ns001489
h2_6Xm002390
novel.875
unanchor000402
h2_2Ns003663
novel.1475
novel.3970
novel.11839
h2_5Xm001563
novel.9385
novel.4174
novel.9041
h2_5Xm007165
unanchor000217
novel.3543
novel.13674
h2_1Ns001308
h2_2Ns002887
h2_2Xm000936
h2_5Xm005726
h2_1Xm002929
novel.8035
h2_1Xm005396
h2_7Xm007333
h2_2Xm008003
h2_2Xm002515
novel.11260
novel.565
novel.1153
h2_2Xm003096
novel.13142
novel.7722
novel.11510
h2_4Ns002349
novel.13819
h2_3Ns004855
h2_7Xm007089
h2_3Xm000503
novel.14221
h2_2Xm003949
h2_7Ns005497
h2_1Ns004814
novel.14159
h2_3Xm004886
h2_3Xm003327
novel.7541
novel.5191
h2_3Xm003275
novel.3620
h2_5Xm005377
h2_4Xm002168
novel.15941
h2_5Xm002144
h2_6Xm003549
h2_7Ns002523
h2_4Xm003075
novel.2641
h2_7Xm007377
h2_1Xm000967
novel.6348
h2_2Ns001825
novel.13093
novel.11741
h2_6Ns002721
novel.8801
h2_7Ns000391
novel.7732
novel.8062
novel.15755
novel.2569
h2_3Ns004378
novel.14205
novel.13661
novel.2508
h2_1Ns004183
h2_7Ns003647
novel.9242
novel.9918
h2_7Xm003052
h2_1Xm003024
novel.10457
novel.5343
h2_6Ns002948
h2_5Ns004858
h2_2Xm005316
h2_7Xm000923
h2_2Ns002841
h2_1Xm000290
h2_3Xm003447
novel.8180
novel.5815
h2_1Ns000608
h2_5Xm001047
novel.4910
novel.12654
novel.16003
h2_7Xm006862
novel.3769
novel.2144
novel.4121
novel.4444
novel.4988
h2_4Xm000265
h2_1Xm001120
h2_5Ns001734
h2_5Ns005423
h2_7Ns003495
h2_1Xm002057
h2_6Xm005278
h2_2Ns005098
h2_6Ns002867
h2_1Ns001841
h2_5Ns002882
h2_5Ns001786
h2_7Xm000218
h2_4Ns000184
h2_7Xm007172
h2_3Ns001501
novel.12582
h2_4Ns003065
novel.5001
novel.9830
h2_2Xm007608
h2_7Ns005359
novel.10088
h2_5Xm006212
novel.333
novel.3888
h2_7Ns005881
novel.3718
h2_2Xm004448
h2_2Ns005333
h2_7Xm004918
h2_2Ns002402
h2_1Ns003460
novel.12931
novel.12925
h2_5Xm004250
novel.15325
h2_3Xm006582
h2_4Xm004062
novel.12446
h2_6Xm005231
h2_5Xm003239
novel.13900
novel.6034
h2_7Xm005656
h2_5Xm001210
h2_3Ns000256
novel.4765
h2_3Xm005051
h2_7Xm004487
novel.13424
h2_1Ns000717
h2_3Xm002213
novel.477
h2_1Ns000414
h2_5Ns002720
h2_1Ns002695
novel.2087
h2_1Xm005994
h2_5Ns005006
novel.2330
novel.1836
h2_3Xm005271
h2_3Xm003853
h2_2Ns004627
h2_2Xm007525
h2_6Ns003122
h2_1Ns002895
h2_7Xm000877
h2_2Xm007505
h2_7Ns003406
novel.15966
h2_4Ns003864
h2_4Xm000161
h2_5Xm003500
h2_6Xm002500
h2_1Xm001825
h2_2Ns002302
h2_2Ns006172
novel.5455
h2_5Ns002271
novel.1592
h2_6Xm003550
h2_3Xm000595
novel.2019
h2_4Ns001396
h2_3Xm002454
h2_6Xm001415
h2_1Ns002564
h2_7Xm006409
novel.12121
h2_2Xm004773
novel.8676
novel.13305
novel.10889
novel.2616
h2_5Ns004348
unanchor000216
h2_6Xm004686
novel.9432
h2_5Ns005367
h2_7Ns001259
h2_6Ns001751
novel.3511
h2_6Ns001681
novel.7521
h2_2Xm002120
h2_5Xm006793
h2_5Ns002315
h2_3Ns001743
h2_2Ns002700
novel.6097
novel.9211
novel.5202
h2_5Ns003661
h2_2Xm002799
h2_2Xm004603
h2_6Xm000768
h2_2Ns003268
h2_7Xm006116
h2_3Xm000118
h2_6Ns000097
h2_5Xm000412
novel.15782
novel.15207
novel.9604
h2_6Ns000221
h2_2Xm001170
h2_6Xm000539
h2_4Xm000777
h2_6Ns004954
novel.717
novel.1190
h2_7Xm006684
novel.14137
h2_7Xm000375
h2_2Xm006942
h2_5Xm005988
h2_2Xm002243
h2_5Ns003402
h2_6Xm000983
novel.8259
h2_5Xm003386
h2_3Xm002279
h2_5Xm001167
novel.9793
h2_1Xm005923
h2_1Xm004354
h2_2Xm001812
h2_5Ns003967
h2_7Xm006800
novel.11585
h2_5Ns002480
h2_6Xm000475
novel.5835
h2_2Xm002126
novel.4456
h2_6Xm000331
h2_7Xm005731
novel.12937
h2_4Ns004162
novel.5329
h2_5Xm004416
h2_4Xm000268
h2_3Ns000249
h2_1Ns004792
novel.16141
h2_7Ns005111
h2_3Xm000787
h2_6Ns004036
h2_2Ns001459
novel.2487
h2_3Xm001241
h2_3Xm003667
h2_3Xm001115
novel.9937
novel.8999
h2_3Xm004650
novel.11662
h2_5Xm006667
h2_7Xm000105
novel.3622
h2_3Xm007240
h2_2Ns001239
h2_3Ns004733
h2_2Ns003661
h2_7Xm003252
h2_2Ns005483
h2_1Xm002810
h2_5Ns000759
h2_3Xm004383
novel.15809
novel.1468
novel.7160
h2_2Ns000696
h2_6Xm005050
novel.7575
novel.10421
h2_7Ns000394
h2_3Xm000749
novel.12804
novel.8324
h2_1Xm001987
h2_3Xm002420
h2_2Xm006215
h2_3Xm005019
h2_7Xm004621
novel.15149
h2_7Ns002491
novel.4868
h2_4Ns000449
h2_7Ns004473
h2_7Ns001506
novel.4947
novel.12127
novel.5495
novel.4070
h2_7Ns001589
novel.2687
h2_3Xm006330
h2_1Xm005563
h2_3Ns003731
novel.15825
novel.7648
novel.5541
h2_2Ns001315
novel.12199
novel.9433
novel.2945
h2_4Xm003187
h2_6Ns000652
novel.6619
h2_4Ns004047
h2_2Xm000759
h2_6Ns003879
h2_3Xm002925
h2_7Xm007068
novel.4911
h2_2Xm000634
novel.15314
h2_2Xm001907
novel.10417
h2_3Xm001090
h2_2Xm001337
h2_7Xm007421
h2_4Xm001491
h2_5Xm002024
novel.6235
novel.13812
h2_4Xm001725
h2_1Ns002898
h2_6Ns000113
h2_6Xm002143
h2_2Ns003117
h2_1Ns004385
h2_6Ns000841
h2_7Ns004003
novel.1162
novel.10419
h2_7Xm007673
h2_1Xm002348
novel.5792
h2_3Ns001531
h2_1Xm005059
novel.785
h2_4Xm004275
novel.5418
novel.10397
novel.14834
h2_4Ns002019
h2_2Xm001114
novel.11541
h2_2Ns001018
novel.3469
h2_5Ns003966
novel.9418
h2_2Ns002273
novel.13815
novel.11786
h2_3Xm003727
h2_7Ns004092
novel.7813
novel.6389
h2_5Ns004142
novel.888
h2_1Ns002565
novel.1191
h2_2Xm003693
h2_2Xm006538
novel.1476
h2_6Xm001483
novel.5036
novel.4806
novel.4315
h2_3Xm005045
novel.6129
h2_6Xm002932
novel.719
h2_1Ns002016
novel.13269
h2_2Xm002116
h2_4Xm003022
h2_5Ns002762
h2_3Ns003897
h2_4Ns001480
h2_3Ns001989
novel.3320
h2_2Xm000650
novel.7552
h2_7Ns003747
novel.2829
h2_7Ns005812
novel.9250
h2_6Xm002985
h2_2Xm002461
h2_6Ns003823
novel.9212
h2_3Xm000335
h2_5Xm004822
novel.15097
h2_4Xm003546
novel.4918
novel.14466
h2_6Xm002043
novel.10185
h2_7Xm005074
h2_7Ns001774
h2_7Xm006924
h2_7Xm006417
h2_5Ns002726
novel.1439
novel.10266
novel.12686
h2_1Ns002913
h2_3Ns001378
h2_4Ns002050
h2_3Xm006284
h2_6Ns003196
h2_7Xm001572
h2_1Ns002145
h2_5Ns001549
h2_7Ns000250
h2_1Ns002472
h2_7Ns001053
novel.11174
h2_3Xm002926
h2_5Xm006396
h2_7Xm000258
h2_2Ns001972
h2_7Ns001871
h2_3Ns000209
h2_1Ns003833
unanchor000544
h2_3Xm005032
h2_1Ns002149
h2_1Xm003004
h2_6Ns002708
novel.13855
h2_2Xm001757
h2_6Ns003239
h2_1Xm003994
h2_4Xm002782
h2_7Xm005166
h2_6Ns002965
h2_6Ns002638
novel.12754
novel.3978
h2_7Xm007547
h2_4Ns002749
h2_6Ns002099
h2_5Ns000597
novel.1324
novel.14341
h2_5Xm002328
h2_2Xm002607
h2_6Ns004879
h2_6Xm005277
novel.602
h2_1Xm000928
h2_3Xm002453
unanchor000128
h2_6Xm005087
novel.14791
h2_1Ns003582
h2_7Xm002937
h2_7Ns004230
novel.15736
h2_7Ns001052
h2_7Xm005785
h2_5Xm006414
h2_3Xm004587
novel.12027
h2_3Ns003727
novel.6334
h2_3Xm000050
h2_3Xm003581
h2_1Xm001944
novel.6456
h2_6Xm002652
h2_1Ns000105
h2_5Xm003595
h2_3Xm006871
h2_5Ns004200
novel.3143
h2_3Ns005629
h2_7Ns004965
h2_2Xm002522
h2_6Xm001636
novel.15569
h2_2Ns004111
h2_2Xm005079
h2_1Xm002591
h2_7Ns005117
novel.2005
h2_2Xm007927
h2_7Xm002772
h2_6Ns000420
novel.10943
h2_1Ns002289
h2_6Ns002870
novel.11452
novel.3386
h2_7Xm002116
novel.4784
novel.14652
h2_4Xm000855
h2_2Xm005949
h2_7Xm005400
h2_3Xm003858
h2_6Xm003941
h2_5Xm002757
h2_4Ns000763
h2_1Ns001826
h2_6Ns003711
h2_6Xm000608
novel.14768
novel.13770
h2_7Xm002524
h2_5Xm007482
h2_2Xm008022
h2_7Xm005772
h2_4Xm000166
h2_7Xm000109
novel.12627
novel.4732
novel.6474
h2_1Xm002765
h2_3Ns001736
novel.6962
h2_4Ns003027
h2_6Ns004733
h2_7Ns001730
novel.10039
novel.5244
h2_5Xm003971
h2_4Xm001636
h2_3Xm003666
novel.3164
novel.2038
h2_3Xm005722
novel.3867
h2_7Xm007546
h2_5Xm000344
h2_1Ns000962
h2_3Ns002539
h2_2Xm004663
novel.408
h2_2Ns004138
h2_5Ns005832
novel.275
h2_5Ns000743
novel.8147
h2_6Ns001417
h2_7Xm001550
h2_6Xm001490
h2_3Xm007157
h2_1Ns001051
h2_7Ns005796
novel.15495
h2_2Ns000264
h2_4Xm000587
novel.3679
h2_3Xm000334
h2_1Ns000381
h2_5Xm005948
novel.13334
h2_3Xm000097
h2_7Xm005468
novel.7652
h2_2Xm005122
h2_4Ns002786
novel.8921
novel.13199
novel.77
h2_3Ns001473
novel.8224
h2_1Xm005668
h2_7Xm005935
novel.3299
h2_6Xm001733
novel.15740
novel.9218
novel.8394
h2_5Ns002799
h2_3Xm004163
h2_6Xm004386
h2_6Ns004844
h2_4Ns000765
h2_6Xm005320
novel.15011
novel.11804
h2_5Xm007032
h2_5Xm001002
novel.12666
novel.4337
h2_2Ns002836
h2_3Ns001954
h2_6Ns000310
novel.172
h2_7Ns003853
novel.14369
h2_2Xm004985
h2_1Ns001307
novel.7921
novel.14135
h2_2Xm000450
h2_2Ns003954
h2_5Ns001819
novel.14378
h2_6Ns002716
novel.12766
h2_2Xm001824
h2_2Ns006384
h2_3Xm000620
h2_5Ns005058
h2_7Xm001187
novel.13864
h2_4Ns001112
h2_7Ns005205
h2_5Ns002544
h2_3Xm000392
novel.6053
novel.16147
h2_1Xm005753
h2_7Xm005401
h2_3Xm001933
h2_2Ns003052
h2_7Ns001103
h2_4Xm001327
h2_4Xm000507
novel.5309
h2_7Xm004367
h2_4Ns004110
h2_4Xm000626
h2_3Xm000575
novel.6591
h2_2Xm001978
h2_4Xm002147
h2_2Ns001112
novel.8454
novel.8675
novel.734
h2_2Xm002121
novel.1515
h2_6Xm004239
novel.13746
h2_7Ns003539
h2_6Xm004665
h2_4Ns001357
h2_3Ns001494
h2_7Xm002269
novel.9192
h2_7Xm001363
h2_5Xm004298
h2_7Xm006154
h2_7Xm005569
novel.6473
h2_4Ns003936
h2_6Xm005850
h2_2Xm005060
novel.1823
h2_3Ns001327
novel.2975
novel.11235
h2_3Xm006532
h2_4Xm003339
novel.15282
unanchor000711
h2_6Ns002817
h2_7Ns001353
novel.11290
novel.4635
h2_2Ns006190
h2_4Xm001306
h2_7Xm004361
novel.1063
h2_7Ns004690
h2_1Ns003966
h2_6Xm005779
h2_2Ns004744
novel.1021
h2_7Ns004500
h2_1Ns000074
novel.12026
h2_5Xm006034
h2_2Xm005429
h2_5Xm007491
novel.16581
h2_6Ns001317
h2_4Ns003509
h2_3Xm005122
h2_2Xm002272
novel.13665
h2_5Xm001641
h2_6Ns002895
h2_3Xm001593
h2_3Ns001146
h2_1Ns000890
novel.7348
h2_7Xm000209
h2_7Ns003315
novel.4294
h2_2Xm002351
novel.10952
h2_1Ns004136
h2_5Xm003240
h2_5Ns004083
h2_7Ns005056
novel.12354
novel.889
h2_1Xm005473
novel.5034
h2_5Ns005449
novel.7008
novel.12491
h2_1Ns004245
h2_2Xm002201
novel.14538
h2_1Xm002740
novel.9509
h2_2Ns002680
h2_7Ns000027
novel.8969
h2_4Xm000449
h2_5Ns000492
h2_2Ns000396
h2_2Xm001699
novel.4264
h2_5Xm001860
h2_7Xm001224
h2_2Xm003432
h2_5Xm005502
novel.1019
novel.1673
h2_6Xm001851
novel.13352
novel.6528
h2_6Ns004120
h2_1Ns003404
h2_6Xm000332
novel.13394
h2_5Ns001882
h2_7Xm001159
novel.3105
novel.8688
novel.4491
novel.13793
novel.7872
h2_4Ns000935
novel.10615
novel.5664
novel.2558
novel.4923
h2_1Ns001313
novel.10891
h2_7Xm007184
h2_4Xm004367
h2_1Ns003149
h2_1Ns000874
h2_7Xm007657
novel.707
h2_5Xm004499
h2_4Xm003646
novel.8247
novel.1154
novel.4265
h2_7Xm005980
h2_3Xm003630
h2_6Ns003060
h2_2Ns006025
h2_5Xm000505
h2_2Xm002621
h2_1Ns002790
h2_3Ns003649
h2_7Xm000909
novel.9290
novel.5212
h2_7Xm006073
h2_4Xm002308
h2_2Ns002629
h2_1Xm000511
h2_7Ns001057
novel.3341
novel.21
novel.6243
h2_2Ns001808
novel.1030
h2_3Ns001816
novel.5412
h2_5Ns001626
novel.2056
novel.4873
h2_7Xm001742
h2_5Xm004863
novel.2341
novel.16353
novel.1863
novel.3853
unanchor000745
h2_6Xm002122
h2_6Xm002218
h2_3Ns000503
novel.15578
h2_7Ns002156
h2_6Xm001522
h2_4Xm002685
h2_6Ns002635
h2_1Xm001519
h2_5Ns004398
h2_6Ns001991
h2_7Xm000429
novel.4941
h2_4Xm001238
h2_4Ns002596
h2_5Xm002511
novel.7791
novel.7635
h2_6Ns004744
h2_1Ns003530
h2_3Ns004722
h2_1Ns001101
novel.15785
novel.753
h2_5Ns002868
novel.1596
h2_6Ns000291
h2_7Ns001843
h2_2Xm005890
h2_3Ns004074
h2_2Xm006979
h2_3Ns001696
novel.3589
h2_2Xm000427
novel.8348
h2_5Ns002639
h2_3Xm004743
h2_2Xm001975
h2_1Xm003945
h2_5Ns005030
h2_7Ns000621
h2_3Xm003480
h2_7Ns000701
novel.12903
h2_2Xm002757
h2_6Xm003689
h2_1Xm000432
novel.9064
novel.5122
novel.2
h2_3Xm004762
novel.3275
novel.12887
novel.1734
novel.11977
novel.817
h2_2Xm004702
h2_7Xm000121
h2_4Ns003095
novel.7330
h2_7Ns004810
novel.8228
h2_6Xm003108
h2_5Xm006193
h2_5Xm005217
novel.497
h2_7Ns000526
novel.2385
novel.11705
novel.11476
h2_5Ns000950
novel.6380
h2_3Xm005434
h2_1Xm002843
h2_4Ns003448
h2_4Xm004615
h2_2Xm001636
h2_6Ns001208
h2_2Xm004557
h2_4Xm002184
h2_4Ns002350
h2_1Xm001463
novel.11096
h2_3Ns003865
h2_7Ns001483
h2_6Xm001818
h2_6Xm004747
h2_3Ns001904
novel.10482
h2_5Ns001099
h2_1Xm002031
h2_3Xm005827
h2_1Xm003187
novel.250
h2_2Xm005813
novel.12237
h2_6Ns001790
novel.10167
novel.4032
novel.7098
h2_2Xm001487
h2_1Xm003455
novel.10870
h2_3Xm000792
h2_3Ns001050
h2_2Xm001239
h2_3Ns003153
h2_2Ns001645
h2_3Xm000967
novel.4776
h2_3Ns002284
novel.14691
novel.6981
h2_7Ns002812
h2_1Xm004431
novel.11460
novel.8808
novel.6306
h2_5Ns004119
h2_4Ns000166
h2_3Xm002079
novel.14980
h2_5Xm001115
h2_2Ns004973
h2_1Xm000806
h2_1Ns002723
novel.10804
h2_3Xm005305
novel.14574
h2_4Xm000489
novel.13453
h2_6Xm001601
h2_3Xm002418
h2_5Xm002018
h2_7Xm000134
h2_5Xm006051
novel.11629
novel.2573
h2_6Xm000057
h2_3Ns004045
h2_2Ns000906
novel.14719
h2_7Xm003930
h2_7Xm001974
h2_1Ns000492
h2_6Ns000056
h2_2Xm007566
novel.11161
h2_2Xm006772
h2_1Xm003063
novel.9042
h2_5Ns001780
h2_7Xm006058
h2_7Ns003393
novel.8809
h2_2Ns003882
h2_1Ns000196
h2_5Ns005366
h2_1Ns004324
novel.3525
h2_7Xm000065
novel.3274
h2_4Xm001326
h2_3Ns000608
h2_6Ns000657
h2_4Ns002343
h2_6Ns001688
novel.16561
h2_5Ns000095
h2_3Xm007246
h2_7Ns003921
novel.6210
h2_2Xm004074
novel.12521
h2_1Xm005282
h2_1Xm001371
h2_3Xm001388
h2_1Xm001795
h2_7Xm007114
h2_6Xm004822
novel.16567
h2_3Ns002598
novel.6016
h2_3Xm004822
novel.5355
h2_1Xm004247
h2_2Xm004615
h2_6Xm005029
h2_6Xm001398
novel.3753
h2_4Ns002785
novel.4742
novel.15674
novel.7954
h2_2Xm003173
novel.7536
novel.1357
novel.11692
h2_7Ns000907
h2_5Xm002108
h2_3Ns000958
h2_7Ns004970
h2_6Xm001176
h2_4Xm003361
h2_4Ns002326
h2_3Ns001695
novel.8747
h2_5Ns001618
h2_2Ns002001
h2_3Xm000866
h2_5Xm007485
h2_2Xm007470
h2_2Xm008015
h2_5Ns003372
h2_2Ns002506
novel.11829
h2_5Xm005078
h2_3Xm006769
novel.14395
novel.15198
h2_4Xm003933
h2_4Ns001553
h2_4Xm000938
novel.1872
h2_5Ns000163
h2_4Ns003042
novel.7751
h2_5Ns003553
h2_4Xm001175
novel.16148
[truncated: 4,003 more rows]

## Sheet: Lc3-S2 vs Lc5-S2
DEGs in Lc3 after 30 days of growth and development under double-layer net shading stress(S2)
Gene ID
38 specific DEGs in Lc3-S2 vs Lc5-S2
novel.8112
novel.16116
h2_6Xm002145
h2_3Xm001965
h2_4Ns002291
h2_7Xm007073
h2_6Xm004881
h2_7Ns004069
novel.4655
h2_1Ns001779
h2_4Xm002491
h2_7Xm002577
h2_1Ns000397
h2_4Xm004277
h2_7Xm000131
h2_3Xm002433
h2_7Xm002399
h2_7Xm005390
h2_3Ns005020
h2_3Xm001960
h2_3Xm001721
h2_4Xm002940
h2_7Ns004854
h2_6Ns003816
h2_3Xm007183
h2_1Xm005642
novel.1215
h2_6Ns000002
h2_4Ns001111
h2_1Ns001777
h2_3Ns005718
h2_1Xm003128
h2_6Xm004849
novel.9956
h2_4Xm002413
h2_4Xm004679
h2_6Xm005617
h2_1Ns004304
17 common DEGs in Lc3-S1 vs Lc5-S1 and Le3-S2 vs Le5-S2
h2_7Xm006155
h2_7Xm005884
h2_2Xm000124
h2_7Xm002578
novel.8027
h2_2Xm000123
novel.14858
h2_3Ns001400
h2_3Xm001599
novel.15570
h2_3Xm002702
h2_6Ns004140
h2_4Ns002437
h2_4Xm004276
h2_5Ns002408
h2_5Xm004606
h2_1Xm001913
