# Supplementary material for: The Combination of Physiological and Transcriptomic Approaches Reveals New Insights into the Molecular Mechanisms of Leymus chinensis Growth Under Different Shading Intensities
Source: Int J Mol Sci. 2025 Mar 18;26(6):2730. doi: 10.3390/ijms26062730 (PMC11942481; doi:10.3390/ijms26062730)
Supplement: Supplementary file 1 [file ijms-26-02730-s001.zip › Supplyment Table S4 .xlsx]

## Sheet: (A) Lc3-S1 vs. Lc3-S0.
DOWN
Category	GOID	Description	Count
BP	GO:0009072	aromatic amino acid family metabolic process	9
BP	GO:1901605	alpha-amino acid metabolic process	11
BP	GO:0009073	aromatic amino acid family biosynthetic process	6
BP	GO:0009095	aromatic amino acid family biosynthetic process, prephenate pathway	5
BP	GO:0008652	cellular amino acid biosynthetic process	9
BP	GO:1901607	alpha-amino acid biosynthetic process	8
BP	GO:0044282	small molecule catabolic process	6
BP	GO:0006570	tyrosine metabolic process	3
BP	GO:0006520	cellular amino acid metabolic process	14
BP	GO:0009308	amine metabolic process	6
BP	GO:0019751	polyol metabolic process	3
BP	GO:0006066	alcohol metabolic process	3
BP	GO:0044283	small molecule biosynthetic process	13
BP	GO:0009690	cytokinin metabolic process	3
BP	GO:0034754	cellular hormone metabolic process	3
BP	GO:0010817	regulation of hormone levels	3
BP	GO:0042445	hormone metabolic process	3
BP	GO:0016053	organic acid biosynthetic process	11
BP	GO:0046394	carboxylic acid biosynthetic process	11
BP	GO:0006568	tryptophan metabolic process	3
BP	GO:0006586	indolalkylamine metabolic process	3
BP	GO:0042430	indole-containing compound metabolic process	3
BP	GO:1901615	organic hydroxy compound metabolic process	3
BP	GO:0006741	NADP biosynthetic process	2
BP	GO:0006569	tryptophan catabolic process	2
BP	GO:0009310	amine catabolic process	2
BP	GO:0019441	tryptophan catabolic process to kynurenine	2
BP	GO:0042402	cellular biogenic amine catabolic process	2
BP	GO:0042436	indole-containing compound catabolic process	2
BP	GO:0042537	benzene-containing compound metabolic process	2
BP	GO:0046218	indolalkylamine catabolic process	2
BP	GO:0070189	kynurenine metabolic process	2
BP	GO:0098656	anion transmembrane transport	2
BP	GO:1903825	organic acid transmembrane transport	2
BP	GO:1905039	carboxylic acid transmembrane transport	2
BP	GO:0008610	lipid biosynthetic process	10
BP	GO:0009094	L-phenylalanine biosynthetic process	2
BP	GO:1902223	erythrose 4-phosphate/phosphoenolpyruvate family amino acid biosynthetic process	2
BP	GO:0016054	organic acid catabolic process	3
BP	GO:0046395	carboxylic acid catabolic process	3
BP	GO:0016052	carbohydrate catabolic process	5
BP	GO:0000272	polysaccharide catabolic process	2
BP	GO:0009074	aromatic amino acid family catabolic process	2
BP	GO:0009664	plant-type cell wall organization	2
BP	GO:0009832	plant-type cell wall biogenesis	2
BP	GO:0010215	cellulose microfibril organization	2
BP	GO:0016049	cell growth	2
BP	GO:0030198	extracellular matrix organization	2
BP	GO:0042180	cellular ketone metabolic process	2
BP	GO:0043062	extracellular structure organization	2
BP	GO:0070726	cell wall assembly	2
BP	GO:0071668	plant-type cell wall assembly	2
BP	GO:0071669	plant-type cell wall organization or biogenesis	2
BP	GO:0006576	cellular biogenic amine metabolic process	3
BP	GO:0044106	cellular amine metabolic process	3
BP	GO:0040007	growth	2
BP	GO:0045229	external encapsulating structure organization	3
BP	GO:0071555	cell wall organization	3
BP	GO:0006558	L-phenylalanine metabolic process	2
BP	GO:1902221	erythrose 4-phosphate/phosphoenolpyruvate family amino acid metabolic process	2
BP	GO:1901606	alpha-amino acid catabolic process	2
BP	GO:0044255	cellular lipid metabolic process	10
BP	GO:0006739	NADP metabolic process	2
BP	GO:0042546	cell wall biogenesis	2
BP	GO:0007165	signal transduction	8
BP	GO:0023052	signaling	8
BP	GO:0009063	cellular amino acid catabolic process	2
BP	GO:0030258	lipid modification	2
BP	GO:0045017	glycerolipid biosynthetic process	3
BP	GO:0033014	tetrapyrrole biosynthetic process	2
BP	GO:0015849	organic acid transport	2
BP	GO:0046942	carboxylic acid transport	2
BP	GO:0033013	tetrapyrrole metabolic process	2
BP	GO:0015711	organic anion transport	2
BP	GO:0006541	glutamine metabolic process	1
BP	GO:0006542	glutamine biosynthetic process	1
BP	GO:0046486	glycerolipid metabolic process	4
BP	GO:0009069	serine family amino acid metabolic process	1
BP	GO:0046165	alcohol biosynthetic process	1
BP	GO:0046173	polyol biosynthetic process	1
BP	GO:0030243	cellulose metabolic process	2
BP	GO:0030244	cellulose biosynthetic process	2
BP	GO:0071554	cell wall organization or biogenesis	3
BP	GO:0000097	sulfur amino acid biosynthetic process	1
BP	GO:0005976	polysaccharide metabolic process	4
BP	GO:0019359	nicotinamide nucleotide biosynthetic process	3
BP	GO:0019363	pyridine nucleotide biosynthetic process	3
BP	GO:1901617	organic hydroxy compound biosynthetic process	1
BP	GO:0044262	cellular carbohydrate metabolic process	5
BP	GO:0006631	fatty acid metabolic process	3
BP	GO:0072525	pyridine-containing compound biosynthetic process	3
BP	GO:0000280	nuclear division	1
BP	GO:0098813	nuclear chromosome segregation	1
BP	GO:0046834	lipid phosphorylation	1
BP	GO:0046854	phosphatidylinositol phosphorylation	1
BP	GO:1901575	organic substance catabolic process	9
BP	GO:0009064	glutamine family amino acid metabolic process	1
BP	GO:0009084	glutamine family amino acid biosynthetic process	1
BP	GO:0016042	lipid catabolic process	1
BP	GO:0019362	pyridine nucleotide metabolic process	3
BP	GO:0046496	nicotinamide nucleotide metabolic process	3
BP	GO:0007059	chromosome segregation	1
BP	GO:0009056	catabolic process	9
BP	GO:0006733	oxidoreduction coenzyme metabolic process	3
BP	GO:0072524	pyridine-containing compound metabolic process	3
BP	GO:0006633	fatty acid biosynthetic process	2
BP	GO:0034637	cellular carbohydrate biosynthetic process	3
BP	GO:0008654	phospholipid biosynthetic process	2
BP	GO:0000096	sulfur amino acid metabolic process	1
BP	GO:0009733	response to auxin	2
BP	GO:0006006	glucose metabolic process	1
BP	GO:0042545	cell wall modification	1
BP	GO:0048285	organelle fission	1
BP	GO:0065008	regulation of biological quality	6
BP	GO:0007154	cell communication	9
BP	GO:0006694	steroid biosynthetic process	1
BP	GO:0006644	phospholipid metabolic process	3
BP	GO:0008202	steroid metabolic process	1
BP	GO:0000271	polysaccharide biosynthetic process	2
BP	GO:0009250	glucan biosynthetic process	2
BP	GO:0033692	cellular polysaccharide biosynthetic process	2
BP	GO:0051273	beta-glucan metabolic process	2
BP	GO:0051274	beta-glucan biosynthetic process	2
BP	GO:0016051	carbohydrate biosynthetic process	3
BP	GO:0006952	defense response	2
BP	GO:0008299	isoprenoid biosynthetic process	1
BP	GO:0046700	heterocycle catabolic process	3
BP	GO:0044270	cellular nitrogen compound catabolic process	3
BP	GO:0090407	organophosphate biosynthetic process	5
BP	GO:0006720	isoprenoid metabolic process	1
BP	GO:0022402	cell cycle process	1
BP	GO:0019439	aromatic compound catabolic process	3
BP	GO:1901361	organic cyclic compound catabolic process	3
BP	GO:0019318	hexose metabolic process	1
BP	GO:0051716	cellular response to stimulus	8
BP	GO:0019637	organophosphate metabolic process	7
BP	GO:0009108	coenzyme biosynthetic process	3
BP	GO:0044272	sulfur compound biosynthetic process	1
BP	GO:0009117	nucleotide metabolic process	4
BP	GO:0006753	nucleoside phosphate metabolic process	4
BP	GO:0006820	anion transport	2
BP	GO:0009165	nucleotide biosynthetic process	3
BP	GO:1901293	nucleoside phosphate biosynthetic process	3
BP	GO:0006732	coenzyme metabolic process	3
BP	GO:0007010	cytoskeleton organization	1
BP	GO:0006855	drug transmembrane transport	2
BP	GO:0015893	drug transport	2
BP	GO:0042493	response to drug	2
BP	GO:0006979	response to oxidative stress	3
BP	GO:0005996	monosaccharide metabolic process	1
BP	GO:1901136	carbohydrate derivative catabolic process	1
BP	GO:0009719	response to endogenous stimulus	2
BP	GO:0009725	response to hormone	2
BP	GO:0010033	response to organic substance	2
BP	GO:0051188	cofactor biosynthetic process	3
BP	GO:0016567	protein ubiquitination	2
BP	GO:0032446	protein modification by small protein conjugation	2
BP	GO:0044248	cellular catabolic process	6
BP	GO:0045454	cell redox homeostasis	3
BP	GO:0006073	cellular glucan metabolic process	2
BP	GO:0044042	glucan metabolic process	2
BP	GO:0044264	cellular polysaccharide metabolic process	2
BP	GO:0019725	cellular homeostasis	3
BP	GO:0055086	nucleobase-containing small molecule metabolic process	4
BP	GO:0032787	monocarboxylic acid metabolic process	3
BP	GO:0042221	response to chemical	4
BP	GO:0007049	cell cycle	1
BP	GO:0006790	sulfur compound metabolic process	1
BP	GO:0042592	homeostatic process	3
BP	GO:0009166	nucleotide catabolic process	1
BP	GO:0051186	cofactor metabolic process	3
BP	GO:0072330	monocarboxylic acid biosynthetic process	2
BP	GO:1901292	nucleoside phosphate catabolic process	1
BP	GO:0022607	cellular component assembly	2
BP	GO:0034220	ion transmembrane transport	2
BP	GO:0034404	nucleobase-containing small molecule biosynthetic process	1
BP	GO:0046488	phosphatidylinositol metabolic process	1
BP	GO:0046434	organophosphate catabolic process	1
BP	GO:0015979	photosynthesis	1
BP	GO:0006650	glycerophospholipid metabolic process	1
BP	GO:0006887	exocytosis	1
BP	GO:0032940	secretion by cell	1
BP	GO:0046903	secretion	1
BP	GO:0070647	protein modification by small protein conjugation or removal	2
BP	GO:0016043	cellular component organization	5
BP	GO:0000003	reproduction	2
BP	GO:0022414	reproductive process	2
BP	GO:0006928	movement of cell or subcellular component	1
BP	GO:0007018	microtubule-based movement	1
BP	GO:0034655	nucleobase-containing compound catabolic process	1
BP	GO:0071705	nitrogen compound transport	3
BP	GO:0006950	response to stress	5
BP	GO:1901565	organonitrogen compound catabolic process	2
BP	GO:0007017	microtubule-based process	1
BP	GO:0017144	drug metabolic process	2
BP	GO:0009057	macromolecule catabolic process	2
BP	GO:0071702	organic substance transport	3
BP	GO:0044085	cellular component biogenesis	2
BP	GO:0006996	organelle organization	2
BP	GO:0008037	cell recognition	1
BP	GO:0009856	pollination	1
BP	GO:0009875	pollen-pistil interaction	1
BP	GO:0044706	multi-multicellular organism process	1
BP	GO:0048544	recognition of pollen	1
BP	GO:0051704	multi-organism process	1
BP	GO:0032501	multicellular organismal process	1
BP	GO:0015031	protein transport	1
BP	GO:0015833	peptide transport	1
BP	GO:0042886	amide transport	1
BP	GO:0045184	establishment of protein localization	1
BP	GO:0008104	protein localization	1
BP	GO:0030001	metal ion transport	1
BP	GO:1901135	carbohydrate derivative metabolic process	2
BP	GO:0033036	macromolecule localization	1
BP	GO:0016192	vesicle-mediated transport	1
BP	GO:0006812	cation transport	1
CC	GO:0031225	anchored component of membrane	2
CC	GO:0009507	chloroplast	1
CC	GO:0009536	plastid	1
CC	GO:0000775	chromosome, centromeric region	1
CC	GO:0005777	peroxisome	1
CC	GO:0042579	microbody	1
CC	GO:0098687	chromosomal region	1
CC	GO:0019898	extrinsic component of membrane	1
CC	GO:0009654	photosystem II oxygen evolving complex	1
CC	GO:0042651	thylakoid membrane	1
CC	GO:1990204	oxidoreductase complex	1
CC	GO:0009523	photosystem II	1
CC	GO:0005576	extracellular region	1
CC	GO:0009521	photosystem	1
CC	GO:0000145	exocyst	1
CC	GO:0005938	cell cortex	1
CC	GO:0034357	photosynthetic membrane	1
CC	GO:0044448	cell cortex part	1
CC	GO:0099568	cytoplasmic region	1
CC	GO:0009579	thylakoid	1
CC	GO:0044436	thylakoid part	1
CC	GO:0099023	tethering complex	1
CC	GO:0071944	cell periphery	1
CC	GO:0044427	chromosomal part	1
CC	GO:0005694	chromosome	1
CC	GO:0098796	membrane protein complex	1
CC	GO:1902494	catalytic complex	1
MF	GO:0016829	lyase activity	18
MF	GO:0016835	carbon-oxygen lyase activity	11
MF	GO:0010333	terpene synthase activity	6
MF	GO:0016838	carbon-oxygen lyase activity, acting on phosphates	6
MF	GO:0004575	sucrose alpha-glucosidase activity	4
MF	GO:0015926	glucosidase activity	4
MF	GO:0090599	alpha-glucosidase activity	4
MF	GO:0004564	beta-fructofuranosidase activity	4
MF	GO:0016628	oxidoreductase activity, acting on the CH-CH group of donors, NAD or NADP as acceptor	3
MF	GO:0016836	hydro-lyase activity	5
MF	GO:0004869	cysteine-type endopeptidase inhibitor activity	3
MF	GO:0016627	oxidoreductase activity, acting on the CH-CH group of donors	5
MF	GO:0000287	magnesium ion binding	7
MF	GO:0016671	oxidoreductase activity, acting on a sulfur group of donors, disulfide as acceptor	3
MF	GO:0019139	cytokinin dehydrogenase activity	3
MF	GO:0046912	transferase activity, transferring acyl groups, acyl groups converted into alkyl on transfer	3
MF	GO:0016746	transferase activity, transferring acyl groups	15
MF	GO:0050660	flavin adenine dinucleotide binding	9
MF	GO:0004866	endopeptidase inhibitor activity	4
MF	GO:0016903	oxidoreductase activity, acting on the aldehyde or oxo group of donors	4
MF	GO:0030414	peptidase inhibitor activity	4
MF	GO:0061134	peptidase regulator activity	4
MF	GO:0061135	endopeptidase regulator activity	4
MF	GO:0008171	O-methyltransferase activity	5
MF	GO:0004144	diacylglycerol O-acyltransferase activity	3
MF	GO:0016411	acylglycerol O-acyltransferase activity	3
MF	GO:0003951	NAD+ kinase activity	2
MF	GO:0016645	oxidoreductase activity, acting on the CH-NH group of donors	3
MF	GO:0008374	O-acyltransferase activity	4
MF	GO:0016765	transferase activity, transferring alkyl or aryl (other than methyl) groups	4
MF	GO:0004664	prephenate dehydratase activity	2
MF	GO:0043565	sequence-specific DNA binding	10
MF	GO:0016624	oxidoreductase activity, acting on the aldehyde or oxo group of donors, disulfide as acceptor	2
MF	GO:0005516	calmodulin binding	4
MF	GO:0045735	nutrient reservoir activity	3
MF	GO:0004857	enzyme inhibitor activity	5
MF	GO:0016161	beta-amylase activity	2
MF	GO:0016872	intramolecular lyase activity	2
MF	GO:0008168	methyltransferase activity	12
MF	GO:0033897	ribonuclease T2 activity	2
MF	GO:0016741	transferase activity, transferring one-carbon groups	12
MF	GO:0030170	pyridoxal phosphate binding	6
MF	GO:0070279	vitamin B6 binding	6
MF	GO:0003993	acid phosphatase activity	3
MF	GO:0050661	NADP binding	4
MF	GO:0016892	endoribonuclease activity, producing 3'-phosphomonoesters	2
MF	GO:0016894	endonuclease activity, active with either ribo- or deoxyribonucleic acids and producing 3'-phosphomonoesters	2
MF	GO:0016160	amylase activity	2
MF	GO:0019842	vitamin binding	6
MF	GO:0016791	phosphatase activity	4
MF	GO:0016620	oxidoreductase activity, acting on the aldehyde or oxo group of donors, NAD or NADP as acceptor	2
MF	GO:0004427	inorganic diphosphatase activity	2
MF	GO:0016831	carboxy-lyase activity	4
MF	GO:0016747	transferase activity, transferring acyl groups other than amino-acyl groups	9
MF	GO:0004497	monooxygenase activity	3
MF	GO:0016667	oxidoreductase activity, acting on a sulfur group of donors	4
MF	GO:0061630	ubiquitin protein ligase activity	2
MF	GO:0061659	ubiquitin-like protein ligase activity	2
MF	GO:0042578	phosphoric ester hydrolase activity	5
MF	GO:0004499	N,N-dimethylaniline monooxygenase activity	2
MF	GO:0005509	calcium ion binding	8
MF	GO:0051536	iron-sulfur cluster binding	4
MF	GO:0051540	metal cluster binding	4
MF	GO:0016830	carbon-carbon lyase activity	4
MF	GO:0004356	glutamate-ammonia ligase activity	1
MF	GO:0004834	tryptophan synthase activity	1
MF	GO:0016211	ammonia ligase activity	1
MF	GO:0016880	acid-ammonia (or amide) ligase activity	1
MF	GO:0016701	oxidoreductase activity, acting on single donors with incorporation of molecular oxygen	3
MF	GO:0016709	oxidoreductase activity, acting on paired donors, with incorporation or reduction of molecular oxygen, NAD(P)H as one donor, and incorporation of one atom of oxygen	2
MF	GO:0004097	catechol oxidase activity	1
MF	GO:0016846	carbon-sulfur lyase activity	1
MF	GO:0051539	4 iron, 4 sulfur cluster binding	1
MF	GO:0016759	cellulose synthase activity	2
MF	GO:0016760	cellulose synthase (UDP-forming) activity	2
MF	GO:0016634	oxidoreductase activity, acting on the CH-CH group of donors, oxygen as acceptor	1
MF	GO:0004470	malic enzyme activity	1
MF	GO:0004471	malate dehydrogenase (decarboxylating) (NAD+) activity	1
MF	GO:0016615	malate dehydrogenase activity	1
MF	GO:0030145	manganese ion binding	1
MF	GO:0004650	polygalacturonase activity	2
MF	GO:0030234	enzyme regulator activity	5
MF	GO:0016868	intramolecular transferase activity, phosphotransferases	1
MF	GO:0003854	3-beta-hydroxy-delta5-steroid dehydrogenase activity	1
MF	GO:0016229	steroid dehydrogenase activity	1
MF	GO:0016682	oxidoreductase activity, acting on diphenols and related substances as donors, oxygen as acceptor	1
MF	GO:0016780	phosphotransferase activity, for other substituted phosphate groups	1
MF	GO:0033764	steroid dehydrogenase activity, acting on the CH-OH group of donors, NAD or NADP as acceptor	1
MF	GO:0004842	ubiquitin-protein transferase activity	4
MF	GO:0019787	ubiquitin-like protein transferase activity	4
MF	GO:0005544	calcium-dependent phospholipid binding	1
MF	GO:0098772	molecular function regulator	5
MF	GO:0016679	oxidoreductase activity, acting on diphenols and related substances as donors	1
MF	GO:0016717	oxidoreductase activity, acting on paired donors, with oxidation of a pair of donors resulting in the reduction of molecular oxygen to two molecules of water	1
MF	GO:0030599	pectinesterase activity	1
MF	GO:0042626	ATPase activity, coupled to transmembrane movement of substances	3
MF	GO:0043492	ATPase activity, coupled to movement of substances	3
MF	GO:0004867	serine-type endopeptidase inhibitor activity	1
MF	GO:0016861	intramolecular oxidoreductase activity, interconverting aldoses and ketoses	1
MF	GO:0016887	ATPase activity	6
MF	GO:0015399	primary active transmembrane transporter activity	3
MF	GO:0015405	P-P-bond-hydrolysis-driven transmembrane transporter activity	3
MF	GO:0016407	acetyltransferase activity	1
MF	GO:0009055	electron transfer activity	4
MF	GO:0016853	isomerase activity	4
MF	GO:0004888	transmembrane signaling receptor activity	1
MF	GO:0004970	ionotropic glutamate receptor activity	1
MF	GO:0005230	extracellular ligand-gated ion channel activity	1
MF	GO:0008066	glutamate receptor activity	1
MF	GO:0015276	ligand-gated ion channel activity	1
MF	GO:0016860	intramolecular oxidoreductase activity	1
MF	GO:0022824	transmitter-gated ion channel activity	1
MF	GO:0022834	ligand-gated channel activity	1
MF	GO:0022835	transmitter-gated channel activity	1
MF	GO:0030594	neurotransmitter receptor activity	1
MF	GO:0008289	lipid binding	2
MF	GO:0035251	UDP-glucosyltransferase activity	2
MF	GO:0042623	ATPase activity, coupled	3
MF	GO:0010181	FMN binding	1
MF	GO:0022804	active transmembrane transporter activity	5
MF	GO:0016614	oxidoreductase activity, acting on CH-OH group of donors	3
MF	GO:0015238	drug transmembrane transporter activity	2
MF	GO:0005543	phospholipid binding	1
MF	GO:0016866	intramolecular transferase activity	1
MF	GO:0008236	serine-type peptidase activity	4
MF	GO:0017171	serine hydrolase activity	4
MF	GO:0022836	gated channel activity	1
MF	GO:0022839	ion gated channel activity	1
MF	GO:0004871	signal transducer activity	1
MF	GO:0038023	signaling receptor activity	1
MF	GO:0060089	molecular transducer activity	1
MF	GO:0004601	peroxidase activity	3
MF	GO:0008017	microtubule binding	2
MF	GO:0016684	oxidoreductase activity, acting on peroxide as acceptor	3
MF	GO:0004252	serine-type endopeptidase activity	2
MF	GO:0016879	ligase activity, forming carbon-nitrogen bonds	1
MF	GO:0016702	oxidoreductase activity, acting on single donors with incorporation of molecular oxygen, incorporation of two atoms of oxygen	1
MF	GO:0051213	dioxygenase activity	1
MF	GO:0016779	nucleotidyltransferase activity	3
MF	GO:0046527	glucosyltransferase activity	2
MF	GO:0016209	antioxidant activity	3
MF	GO:0005507	copper ion binding	1
MF	GO:0015631	tubulin binding	2
MF	GO:0016616	oxidoreductase activity, acting on the CH-OH group of donors, NAD or NADP as acceptor	2
MF	GO:0015035	protein disulfide oxidoreductase activity	1
MF	GO:0015036	disulfide oxidoreductase activity	1
MF	GO:0015297	antiporter activity	2
MF	GO:0015291	secondary active transmembrane transporter activity	2
MF	GO:0052689	carboxylic ester hydrolase activity	1
MF	GO:0004521	endoribonuclease activity	2
MF	GO:0051287	NAD binding	1
MF	GO:0008234	cysteine-type peptidase activity	2
MF	GO:0004540	ribonuclease activity	2
MF	GO:0140101	catalytic activity, acting on a tRNA	2
MF	GO:0004519	endonuclease activity	2
MF	GO:0003899	DNA-directed 5'-3' RNA polymerase activity	1
MF	GO:0004518	nuclease activity	3
MF	GO:0005216	ion channel activity	1
MF	GO:0022838	substrate-specific channel activity	1
MF	GO:0003777	microtubule motor activity	1
MF	GO:0008194	UDP-glycosyltransferase activity	2
MF	GO:0008092	cytoskeletal protein binding	2
MF	GO:0034062	5'-3' RNA polymerase activity	1
MF	GO:0097747	RNA polymerase activity	1
MF	GO:0003690	double-stranded DNA binding	1
MF	GO:0003774	motor activity	1
MF	GO:0015267	channel activity	1
MF	GO:0022803	passive transmembrane transporter activity	1
MF	GO:0004175	endopeptidase activity	2
MF	GO:0016874	ligase activity	1
MF	GO:0003924	GTPase activity	1
MF	GO:0001883	purine nucleoside binding	1
MF	GO:0005525	GTP binding	1
MF	GO:0032549	ribonucleoside binding	1
MF	GO:0032550	purine ribonucleoside binding	1
MF	GO:0032561	guanyl ribonucleotide binding	1
MF	GO:0001882	nucleoside binding	1
MF	GO:0019001	guanyl nucleotide binding	1
MF	GO:0015318	inorganic molecular entity transmembrane transporter activity	1
MF	GO:0015075	ion transmembrane transporter activity	1
MF	GO:0030246	carbohydrate binding	1
UP
Category	GOID	Description	Count
BP	GO:0009415	response to water	4
BP	GO:0001101	response to acid chemical	4
BP	GO:1901700	response to oxygen-containing compound	4
BP	GO:0009628	response to abiotic stimulus	4
BP	GO:0010035	response to inorganic substance	4
BP	GO:0006814	sodium ion transport	2
BP	GO:0042254	ribosome biogenesis	4
BP	GO:0009690	cytokinin metabolic process	2
BP	GO:0034754	cellular hormone metabolic process	2
BP	GO:0008272	sulfate transport	2
BP	GO:0010817	regulation of hormone levels	2
BP	GO:0042445	hormone metabolic process	2
BP	GO:0072348	sulfur compound transport	2
BP	GO:0022613	ribonucleoprotein complex biogenesis	4
BP	GO:0006414	translational elongation	2
BP	GO:0006952	defense response	3
BP	GO:0006457	protein folding	3
BP	GO:0006541	glutamine metabolic process	1
BP	GO:0006542	glutamine biosynthetic process	1
BP	GO:0006820	anion transport	3
BP	GO:0015698	inorganic anion transport	2
BP	GO:0042558	pteridine-containing compound metabolic process	1
BP	GO:0009607	response to biotic stimulus	1
BP	GO:0043207	response to external biotic stimulus	1
BP	GO:0051707	response to other organism	1
BP	GO:0098542	defense response to other organism	1
BP	GO:0017038	protein import	1
BP	GO:0006835	dicarboxylic acid transport	1
BP	GO:0009064	glutamine family amino acid metabolic process	1
BP	GO:0009084	glutamine family amino acid biosynthetic process	1
BP	GO:0015740	C4-dicarboxylate transport	1
BP	GO:0015743	malate transport	1
BP	GO:0009308	amine metabolic process	2
BP	GO:0006220	pyrimidine nucleotide metabolic process	1
BP	GO:0006221	pyrimidine nucleotide biosynthetic process	1
BP	GO:0009605	response to external stimulus	1
BP	GO:0015672	monovalent inorganic cation transport	3
BP	GO:0006605	protein targeting	1
BP	GO:0017148	negative regulation of translation	1
BP	GO:0034249	negative regulation of cellular amide metabolic process	1
BP	GO:0032269	negative regulation of cellular protein metabolic process	1
BP	GO:0051248	negative regulation of protein metabolic process	1
BP	GO:0006979	response to oxidative stress	3
BP	GO:0072594	establishment of protein localization to organelle	1
BP	GO:0042221	response to chemical	4
BP	GO:0044085	cellular component biogenesis	4
BP	GO:0009890	negative regulation of biosynthetic process	1
BP	GO:0010558	negative regulation of macromolecule biosynthetic process	1
BP	GO:0031327	negative regulation of cellular biosynthetic process	1
BP	GO:2000113	negative regulation of cellular macromolecule biosynthetic process	1
BP	GO:0072528	pyrimidine-containing compound biosynthetic process	1
BP	GO:0015849	organic acid transport	1
BP	GO:0031324	negative regulation of cellular metabolic process	1
BP	GO:0046942	carboxylic acid transport	1
BP	GO:0051172	negative regulation of nitrogen compound metabolic process	1
BP	GO:0072527	pyrimidine-containing compound metabolic process	1
BP	GO:0030001	metal ion transport	4
BP	GO:0006022	aminoglycan metabolic process	1
BP	GO:0006026	aminoglycan catabolic process	1
BP	GO:0006030	chitin metabolic process	1
BP	GO:0006032	chitin catabolic process	1
BP	GO:0006040	amino sugar metabolic process	1
BP	GO:0006417	regulation of translation	1
BP	GO:0006575	cellular modified amino acid metabolic process	1
BP	GO:0010608	posttranscriptional regulation of gene expression	1
BP	GO:0016998	cell wall macromolecule catabolic process	1
BP	GO:0034248	regulation of cellular amide metabolic process	1
BP	GO:0044036	cell wall macromolecule metabolic process	1
BP	GO:0046348	amino sugar catabolic process	1
BP	GO:1901071	glucosamine-containing compound metabolic process	1
BP	GO:1901072	glucosamine-containing compound catabolic process	1
BP	GO:0015711	organic anion transport	1
BP	GO:0006950	response to stress	6
BP	GO:0009116	nucleoside metabolic process	1
BP	GO:0033365	protein localization to organelle	1
BP	GO:1901657	glycosyl compound metabolic process	1
BP	GO:0042737	drug catabolic process	1
BP	GO:1901136	carbohydrate derivative catabolic process	1
BP	GO:0071804	cellular potassium ion transport	1
BP	GO:0071805	potassium ion transmembrane transport	1
BP	GO:0032268	regulation of cellular protein metabolic process	1
BP	GO:0006813	potassium ion transport	1
BP	GO:0006812	cation transport	5
BP	GO:0051246	regulation of protein metabolic process	1
BP	GO:0048523	negative regulation of cellular process	1
BP	GO:0065008	regulation of biological quality	3
BP	GO:1901607	alpha-amino acid biosynthetic process	1
BP	GO:0010629	negative regulation of gene expression	1
BP	GO:0009892	negative regulation of metabolic process	1
BP	GO:0010605	negative regulation of macromolecule metabolic process	1
BP	GO:0071554	cell wall organization or biogenesis	1
BP	GO:0051704	multi-organism process	2
BP	GO:0008652	cellular amino acid biosynthetic process	1
BP	GO:1901605	alpha-amino acid metabolic process	1
BP	GO:0048519	negative regulation of biological process	1
BP	GO:0055086	nucleobase-containing small molecule metabolic process	2
BP	GO:0098655	cation transmembrane transport	1
BP	GO:0098660	inorganic ion transmembrane transport	1
BP	GO:0098662	inorganic cation transmembrane transport	1
BP	GO:0034220	ion transmembrane transport	1
BP	GO:0009165	nucleotide biosynthetic process	1
BP	GO:1901293	nucleoside phosphate biosynthetic process	1
BP	GO:0006732	coenzyme metabolic process	1
BP	GO:0045454	cell redox homeostasis	1
BP	GO:0006886	intracellular protein transport	1
BP	GO:0019725	cellular homeostasis	1
BP	GO:0008037	cell recognition	1
BP	GO:0009856	pollination	1
BP	GO:0009875	pollen-pistil interaction	1
BP	GO:0044706	multi-multicellular organism process	1
BP	GO:0048544	recognition of pollen	1
BP	GO:0071702	organic substance transport	2
BP	GO:0034613	cellular protein localization	1
BP	GO:0070727	cellular macromolecule localization	1
BP	GO:0000003	reproduction	1
BP	GO:0022414	reproductive process	1
BP	GO:0009117	nucleotide metabolic process	1
BP	GO:0046907	intracellular transport	1
BP	GO:0051649	establishment of localization in cell	1
BP	GO:0006753	nucleoside phosphate metabolic process	1
BP	GO:0042592	homeostatic process	1
BP	GO:0051186	cofactor metabolic process	1
BP	GO:1901565	organonitrogen compound catabolic process	1
BP	GO:0032501	multicellular organismal process	1
BP	GO:1901135	carbohydrate derivative metabolic process	2
BP	GO:0017144	drug metabolic process	1
BP	GO:0009057	macromolecule catabolic process	1
BP	GO:0007165	signal transduction	1
BP	GO:0023052	signaling	1
BP	GO:0051641	cellular localization	1
BP	GO:0090407	organophosphate biosynthetic process	1
BP	GO:0015031	protein transport	1
BP	GO:0015833	peptide transport	1
BP	GO:0042886	amide transport	1
BP	GO:0016053	organic acid biosynthetic process	1
BP	GO:0046394	carboxylic acid biosynthetic process	1
BP	GO:0045184	establishment of protein localization	1
BP	GO:0008610	lipid biosynthetic process	1
BP	GO:0008104	protein localization	1
BP	GO:0006996	organelle organization	1
BP	GO:0007154	cell communication	2
BP	GO:0033036	macromolecule localization	1
BP	GO:0006520	cellular amino acid metabolic process	1
BP	GO:0071705	nitrogen compound transport	1
BP	GO:0044283	small molecule biosynthetic process	1
BP	GO:0044248	cellular catabolic process	1
BP	GO:0019637	organophosphate metabolic process	1
BP	GO:1901575	organic substance catabolic process	1
BP	GO:0009056	catabolic process	1
BP	GO:0016043	cellular component organization	1
BP	GO:0051716	cellular response to stimulus	1
CC	GO:0005840	ribosome	11
CC	GO:0005730	nucleolus	2
CC	GO:0044455	mitochondrial membrane part	1
CC	GO:0098800	inner mitochondrial membrane protein complex	1
CC	GO:0098798	mitochondrial protein complex	1
CC	GO:0005743	mitochondrial inner membrane	1
CC	GO:0019866	organelle inner membrane	1
CC	GO:0031981	nuclear lumen	2
CC	GO:0031966	mitochondrial membrane	1
CC	GO:0031974	membrane-enclosed lumen	2
CC	GO:0043233	organelle lumen	2
CC	GO:0070013	intracellular organelle lumen	2
CC	GO:0005740	mitochondrial envelope	1
CC	GO:0044429	mitochondrial part	1
CC	GO:0031967	organelle envelope	1
CC	GO:0031975	envelope	1
CC	GO:0044428	nuclear part	2
CC	GO:0005739	mitochondrion	1
CC	GO:0031090	organelle membrane	1
CC	GO:0000786	nucleosome	1
CC	GO:0044815	DNA packaging complex	1
CC	GO:0000785	chromatin	1
CC	GO:0032993	protein-DNA complex	1
CC	GO:0044427	chromosomal part	1
CC	GO:0005694	chromosome	1
CC	GO:0098796	membrane protein complex	1
MF	GO:0004402	histone acetyltransferase activity	4
MF	GO:0034212	peptide N-acetyltransferase activity	4
MF	GO:0061733	peptide-lysine-N-acetyltransferase activity	4
MF	GO:0008080	N-acetyltransferase activity	4
MF	GO:0016410	N-acyltransferase activity	4
MF	GO:0016407	acetyltransferase activity	4
MF	GO:0003735	structural constituent of ribosome	11
MF	GO:0000988	transcription factor activity, protein binding	4
MF	GO:0000989	transcription factor activity, transcription factor binding	4
MF	GO:0003712	transcription cofactor activity	4
MF	GO:0015267	channel activity	6
MF	GO:0022803	passive transmembrane transporter activity	6
MF	GO:0030151	molybdenum ion binding	2
MF	GO:0004185	serine-type carboxypeptidase activity	4
MF	GO:0004180	carboxypeptidase activity	4
MF	GO:0070008	serine-type exopeptidase activity	4
MF	GO:0016747	transferase activity, transferring acyl groups other than amino-acyl groups	8
MF	GO:0031072	heat shock protein binding	2
MF	GO:0019139	cytokinin dehydrogenase activity	2
MF	GO:0015116	sulfate transmembrane transporter activity	2
MF	GO:1901682	sulfur compound transmembrane transporter activity	2
MF	GO:0008238	exopeptidase activity	4
MF	GO:0003746	translation elongation factor activity	2
MF	GO:0016830	carbon-carbon lyase activity	4
MF	GO:0051082	unfolded protein binding	3
MF	GO:0008146	sulfotransferase activity	2
MF	GO:0016782	transferase activity, transferring sulfur-containing groups	2
MF	GO:0050660	flavin adenine dinucleotide binding	5
MF	GO:0016645	oxidoreductase activity, acting on the CH-NH group of donors	2
MF	GO:0016746	transferase activity, transferring acyl groups	8
MF	GO:0016831	carboxy-lyase activity	3
MF	GO:0015103	inorganic anion transmembrane transporter activity	2
MF	GO:0008236	serine-type peptidase activity	5
MF	GO:0017171	serine hydrolase activity	5
MF	GO:0004356	glutamate-ammonia ligase activity	1
MF	GO:0016211	ammonia ligase activity	1
MF	GO:0016880	acid-ammonia (or amide) ligase activity	1
MF	GO:0008509	anion transmembrane transporter activity	2
MF	GO:0003883	CTP synthase activity	1
MF	GO:0016879	ligase activity, forming carbon-nitrogen bonds	2
MF	GO:0004869	cysteine-type endopeptidase inhibitor activity	1
MF	GO:0016832	aldehyde-lyase activity	1
MF	GO:0030170	pyridoxal phosphate binding	3
MF	GO:0070279	vitamin B6 binding	3
MF	GO:0004575	sucrose alpha-glucosidase activity	1
MF	GO:0015926	glucosidase activity	1
MF	GO:0090599	alpha-glucosidase activity	1
MF	GO:0004564	beta-fructofuranosidase activity	1
MF	GO:0016671	oxidoreductase activity, acting on a sulfur group of donors, disulfide as acceptor	1
MF	GO:0030246	carbohydrate binding	6
MF	GO:0019842	vitamin binding	3
MF	GO:0008135	translation factor activity, RNA binding	2
MF	GO:0004857	enzyme inhibitor activity	2
MF	GO:0016829	lyase activity	4
MF	GO:0030597	RNA glycosylase activity	1
MF	GO:0030598	rRNA N-glycosylase activity	1
MF	GO:0043565	sequence-specific DNA binding	4
MF	GO:0016667	oxidoreductase activity, acting on a sulfur group of donors	2
MF	GO:0004601	peroxidase activity	3
MF	GO:0016684	oxidoreductase activity, acting on peroxide as acceptor	3
MF	GO:0004527	exonuclease activity	1
MF	GO:0140102	catalytic activity, acting on a rRNA	1
MF	GO:0004568	chitinase activity	1
MF	GO:0005509	calcium ion binding	4
MF	GO:0016209	antioxidant activity	3
MF	GO:0015075	ion transmembrane transporter activity	5
MF	GO:0004866	endopeptidase inhibitor activity	1
MF	GO:0030414	peptidase inhibitor activity	1
MF	GO:0061134	peptidase regulator activity	1
MF	GO:0061135	endopeptidase regulator activity	1
MF	GO:0003993	acid phosphatase activity	1
MF	GO:0016799	hydrolase activity, hydrolyzing N-glycosyl compounds	1
MF	GO:0046873	metal ion transmembrane transporter activity	2
MF	GO:0004650	polygalacturonase activity	1
MF	GO:0015079	potassium ion transmembrane transporter activity	1
MF	GO:0015318	inorganic molecular entity transmembrane transporter activity	4
MF	GO:0008324	cation transmembrane transporter activity	3
MF	GO:0016614	oxidoreductase activity, acting on CH-OH group of donors	2
MF	GO:0005507	copper ion binding	1
MF	GO:0015035	protein disulfide oxidoreductase activity	1
MF	GO:0015036	disulfide oxidoreductase activity	1
MF	GO:0001871	pattern binding	2
MF	GO:0030247	polysaccharide binding	2
MF	GO:0030234	enzyme regulator activity	2
MF	GO:0016791	phosphatase activity	1
MF	GO:0098772	molecular function regulator	2
MF	GO:0022890	inorganic cation transmembrane transporter activity	2
MF	GO:0016874	ligase activity	2
MF	GO:0003924	GTPase activity	2
MF	GO:0004523	RNA-DNA hybrid ribonuclease activity	1
MF	GO:0004518	nuclease activity	2
MF	GO:0004252	serine-type endopeptidase activity	1
MF	GO:0016891	endoribonuclease activity, producing 5'-phosphomonoesters	1
MF	GO:0016893	endonuclease activity, active with either ribo- or deoxyribonucleic acids and producing 5'-phosphomonoesters	1
MF	GO:0015077	monovalent inorganic cation transmembrane transporter activity	1
MF	GO:0016616	oxidoreductase activity, acting on the CH-OH group of donors, NAD or NADP as acceptor	1
MF	GO:0042578	phosphoric ester hydrolase activity	1
MF	GO:0004521	endoribonuclease activity	1
MF	GO:0004540	ribonuclease activity	1
MF	GO:0004519	endonuclease activity	1
MF	GO:0009055	electron transfer activity	1
MF	GO:0046982	protein heterodimerization activity	1
MF	GO:0004175	endopeptidase activity	1
MF	GO:0001883	purine nucleoside binding	1
MF	GO:0005525	GTP binding	1
MF	GO:0032549	ribonucleoside binding	1
MF	GO:0032550	purine ribonucleoside binding	1
MF	GO:0032561	guanyl ribonucleotide binding	1
MF	GO:0001882	nucleoside binding	1
MF	GO:0019001	guanyl nucleotide binding	1

## Sheet:  (B) Lc3-S2 vs. Lc3-S0.
DOWN
Category	GOID	Description	Count
BP	GO:0006855	drug transmembrane transport	15
BP	GO:0015893	drug transport	15
BP	GO:0042493	response to drug	15
BP	GO:0007165	signal transduction	22
BP	GO:0023052	signaling	22
BP	GO:0051716	cellular response to stimulus	31
BP	GO:0007154	cell communication	31
BP	GO:0042221	response to chemical	19
BP	GO:0000160	phosphorelay signal transduction system	7
BP	GO:0009690	cytokinin metabolic process	4
BP	GO:0034754	cellular hormone metabolic process	4
BP	GO:0010817	regulation of hormone levels	4
BP	GO:0042445	hormone metabolic process	4
BP	GO:0000723	telomere maintenance	5
BP	GO:0032200	telomere organization	5
BP	GO:0060249	anatomical structure homeostasis	5
BP	GO:0009309	amine biosynthetic process	3
BP	GO:0042401	cellular biogenic amine biosynthetic process	3
BP	GO:0000272	polysaccharide catabolic process	3
BP	GO:0009308	amine metabolic process	7
BP	GO:0035556	intracellular signal transduction	8
BP	GO:0006835	dicarboxylic acid transport	3
BP	GO:0015693	magnesium ion transport	3
BP	GO:0015740	C4-dicarboxylate transport	3
BP	GO:0015743	malate transport	3
BP	GO:0070838	divalent metal ion transport	3
BP	GO:0072511	divalent inorganic cation transport	3
BP	GO:0006820	anion transport	8
BP	GO:0015849	organic acid transport	4
BP	GO:0046942	carboxylic acid transport	4
BP	GO:0015711	organic anion transport	4
BP	GO:0006790	sulfur compound metabolic process	5
BP	GO:0033014	tetrapyrrole biosynthetic process	3
BP	GO:0071804	cellular potassium ion transport	4
BP	GO:0071805	potassium ion transmembrane transport	4
BP	GO:0033013	tetrapyrrole metabolic process	3
BP	GO:0006813	potassium ion transport	4
BP	GO:0051704	multi-organism process	11
BP	GO:0006281	DNA repair	9
BP	GO:0008272	sulfate transport	2
BP	GO:0072348	sulfur compound transport	2
BP	GO:0072350	tricarboxylic acid metabolic process	2
BP	GO:0006576	cellular biogenic amine metabolic process	3
BP	GO:0044106	cellular amine metabolic process	3
BP	GO:0006974	cellular response to DNA damage stimulus	9
BP	GO:0033554	cellular response to stress	9
BP	GO:0000096	sulfur amino acid metabolic process	2
BP	GO:0015074	DNA integration	3
BP	GO:0009066	aspartate family amino acid metabolic process	2
BP	GO:0030001	metal ion transport	12
BP	GO:0016052	carbohydrate catabolic process	5
BP	GO:0015672	monovalent inorganic cation transport	7
BP	GO:0065008	regulation of biological quality	12
BP	GO:0006259	DNA metabolic process	15
BP	GO:0044283	small molecule biosynthetic process	13
BP	GO:0032501	multicellular organismal process	11
BP	GO:0008037	cell recognition	9
BP	GO:0009856	pollination	9
BP	GO:0009875	pollen-pistil interaction	9
BP	GO:0044706	multi-multicellular organism process	9
BP	GO:0048544	recognition of pollen	9
BP	GO:0006094	gluconeogenesis	1
BP	GO:0006749	glutathione metabolic process	1
BP	GO:0019319	hexose biosynthetic process	1
BP	GO:0046364	monosaccharide biosynthetic process	1
BP	GO:1901607	alpha-amino acid biosynthetic process	4
BP	GO:0034220	ion transmembrane transport	7
BP	GO:0016458	gene silencing	2
BP	GO:0031047	gene silencing by RNA	2
BP	GO:0017144	drug metabolic process	10
BP	GO:0015698	inorganic anion transport	3
BP	GO:0010629	negative regulation of gene expression	4
BP	GO:0006419	alanyl-tRNA aminoacylation	1
BP	GO:0006541	glutamine metabolic process	1
BP	GO:0006542	glutamine biosynthetic process	1
BP	GO:0006570	tyrosine metabolic process	1
BP	GO:0006814	sodium ion transport	1
BP	GO:0009069	serine family amino acid metabolic process	1
BP	GO:0017186	peptidyl-pyroglutamic acid biosynthetic process, using glutaminyl-peptide cyclotransferase	1
BP	GO:0018199	peptidyl-glutamine modification	1
BP	GO:0090305	nucleic acid phosphodiester bond hydrolysis	1
BP	GO:0006766	vitamin metabolic process	2
BP	GO:0006767	water-soluble vitamin metabolic process	2
BP	GO:0009110	vitamin biosynthetic process	2
BP	GO:0042364	water-soluble vitamin biosynthetic process	2
BP	GO:0000003	reproduction	9
BP	GO:0022414	reproductive process	9
BP	GO:0009892	negative regulation of metabolic process	4
BP	GO:0010605	negative regulation of macromolecule metabolic process	4
BP	GO:0006302	double-strand break repair	1
BP	GO:0006383	transcription by RNA polymerase III	1
BP	GO:0098656	anion transmembrane transport	1
BP	GO:1903825	organic acid transmembrane transport	1
BP	GO:1905039	carboxylic acid transmembrane transport	1
BP	GO:0009890	negative regulation of biosynthetic process	2
BP	GO:0010558	negative regulation of macromolecule biosynthetic process	2
BP	GO:0031327	negative regulation of cellular biosynthetic process	2
BP	GO:2000113	negative regulation of cellular macromolecule biosynthetic process	2
BP	GO:0048519	negative regulation of biological process	5
BP	GO:0006812	cation transport	16
BP	GO:1901605	alpha-amino acid metabolic process	5
BP	GO:0000097	sulfur amino acid biosynthetic process	1
BP	GO:0006475	internal protein amino acid acetylation	1
BP	GO:0016573	histone acetylation	1
BP	GO:0018393	internal peptidyl-lysine acetylation	1
BP	GO:0018394	peptidyl-lysine acetylation	1
BP	GO:0031324	negative regulation of cellular metabolic process	2
BP	GO:0051172	negative regulation of nitrogen compound metabolic process	2
BP	GO:0098655	cation transmembrane transport	6
BP	GO:0098660	inorganic ion transmembrane transport	6
BP	GO:0098662	inorganic cation transmembrane transport	6
BP	GO:0044272	sulfur compound biosynthetic process	2
BP	GO:0006310	DNA recombination	1
BP	GO:0015936	coenzyme A metabolic process	1
BP	GO:0015977	carbon fixation	1
BP	GO:0042219	cellular modified amino acid catabolic process	1
BP	GO:0044273	sulfur compound catabolic process	1
BP	GO:0048523	negative regulation of cellular process	3
BP	GO:0015979	photosynthesis	4
BP	GO:0006928	movement of cell or subcellular component	5
BP	GO:0007018	microtubule-based movement	5
BP	GO:0006099	tricarboxylic acid cycle	1
BP	GO:0006101	citrate metabolic process	1
BP	GO:0006473	protein acetylation	1
BP	GO:0007031	peroxisome organization	1
BP	GO:0009664	plant-type cell wall organization	1
BP	GO:0009832	plant-type cell wall biogenesis	1
BP	GO:0010215	cellulose microfibril organization	1
BP	GO:0016049	cell growth	1
BP	GO:0016999	antibiotic metabolic process	1
BP	GO:0030198	extracellular matrix organization	1
BP	GO:0043062	extracellular structure organization	1
BP	GO:0043543	protein acylation	1
BP	GO:0070726	cell wall assembly	1
BP	GO:0071668	plant-type cell wall assembly	1
BP	GO:0071669	plant-type cell wall organization or biogenesis	1
BP	GO:1901617	organic hydroxy compound biosynthetic process	1
BP	GO:0009060	aerobic respiration	1
BP	GO:0009607	response to biotic stimulus	1
BP	GO:0040007	growth	1
BP	GO:0043207	response to external biotic stimulus	1
BP	GO:0051707	response to other organism	1
BP	GO:0098542	defense response to other organism	1
BP	GO:0045017	glycerolipid biosynthetic process	3
BP	GO:0009116	nucleoside metabolic process	2
BP	GO:1901657	glycosyl compound metabolic process	2
BP	GO:0008652	cellular amino acid biosynthetic process	4
BP	GO:0009733	response to auxin	3
BP	GO:0051186	cofactor metabolic process	8
BP	GO:0042592	homeostatic process	8
BP	GO:0009064	glutamine family amino acid metabolic process	1
BP	GO:0009084	glutamine family amino acid biosynthetic process	1
BP	GO:0016042	lipid catabolic process	1
BP	GO:0043648	dicarboxylic acid metabolic process	1
BP	GO:0009166	nucleotide catabolic process	3
BP	GO:0051276	chromosome organization	7
BP	GO:0009057	macromolecule catabolic process	9
BP	GO:0006415	translational termination	1
BP	GO:0006821	chloride transport	1
BP	GO:0009095	aromatic amino acid family biosynthetic process, prephenate pathway	1
BP	GO:1901575	organic substance catabolic process	14
BP	GO:0006631	fatty acid metabolic process	4
BP	GO:0007017	microtubule-based process	5
BP	GO:0001510	RNA methylation	1
BP	GO:0005976	polysaccharide metabolic process	5
BP	GO:0016053	organic acid biosynthetic process	9
BP	GO:0046394	carboxylic acid biosynthetic process	9
BP	GO:0006081	cellular aldehyde metabolic process	1
BP	GO:0006612	protein targeting to membrane	1
BP	GO:0006613	cotranslational protein targeting to membrane	1
BP	GO:0006614	SRP-dependent cotranslational protein targeting to membrane	1
BP	GO:0009605	response to external stimulus	1
BP	GO:0016226	iron-sulfur cluster assembly	1
BP	GO:0031163	metallo-sulfur cluster assembly	1
BP	GO:0045047	protein targeting to ER	1
BP	GO:0072599	establishment of protein localization to endoplasmic reticulum	1
BP	GO:1901292	nucleoside phosphate catabolic process	3
BP	GO:0051188	cofactor biosynthetic process	6
BP	GO:0006952	defense response	3
BP	GO:0006308	DNA catabolic process	1
BP	GO:0009056	catabolic process	14
BP	GO:0034404	nucleobase-containing small molecule biosynthetic process	3
BP	GO:0009108	coenzyme biosynthetic process	5
BP	GO:0009067	aspartate family amino acid biosynthetic process	1
BP	GO:0015980	energy derivation by oxidation of organic compounds	1
BP	GO:0045333	cellular respiration	1
BP	GO:0072657	protein localization to membrane	1
BP	GO:0090150	establishment of protein localization to membrane	1
BP	GO:1901615	organic hydroxy compound metabolic process	1
BP	GO:0007275	multicellular organism development	2
BP	GO:0032502	developmental process	2
BP	GO:0048856	anatomical structure development	2
BP	GO:0006006	glucose metabolic process	1
BP	GO:0006298	mismatch repair	1
BP	GO:0033865	nucleoside bisphosphate metabolic process	1
BP	GO:0033875	ribonucleoside bisphosphate metabolic process	1
BP	GO:0034032	purine nucleoside bisphosphate metabolic process	1
BP	GO:0048285	organelle fission	1
BP	GO:0015988	energy coupled proton transmembrane transport, against electrochemical gradient	1
BP	GO:0015991	ATP hydrolysis coupled proton transport	1
BP	GO:0022411	cellular component disassembly	1
BP	GO:0032984	protein-containing complex disassembly	1
BP	GO:0043624	cellular protein complex disassembly	1
BP	GO:0090662	ATP hydrolysis coupled transmembrane transport	1
BP	GO:0099131	ATP hydrolysis coupled ion transmembrane transport	1
BP	GO:0099132	ATP hydrolysis coupled cation transmembrane transport	1
BP	GO:0006605	protein targeting	1
BP	GO:0042546	cell wall biogenesis	1
BP	GO:0046434	organophosphate catabolic process	3
BP	GO:0016567	protein ubiquitination	4
BP	GO:0005984	disaccharide metabolic process	2
BP	GO:0006511	ubiquitin-dependent protein catabolic process	4
BP	GO:0019941	modification-dependent protein catabolic process	4
BP	GO:0032446	protein modification by small protein conjugation	4
BP	GO:0034655	nucleobase-containing compound catabolic process	4
BP	GO:0043632	modification-dependent macromolecule catabolic process	4
BP	GO:0005985	sucrose metabolic process	1
BP	GO:0030163	protein catabolic process	5
BP	GO:0072525	pyridine-containing compound biosynthetic process	3
BP	GO:0005992	trehalose biosynthetic process	1
BP	GO:0009073	aromatic amino acid family biosynthetic process	1
BP	GO:0070972	protein localization to endoplasmic reticulum	1
BP	GO:0017148	negative regulation of translation	1
BP	GO:0030258	lipid modification	1
BP	GO:0034249	negative regulation of cellular amide metabolic process	1
BP	GO:0032269	negative regulation of cellular protein metabolic process	1
BP	GO:0051248	negative regulation of protein metabolic process	1
BP	GO:0006732	coenzyme metabolic process	5
BP	GO:0009311	oligosaccharide metabolic process	2
BP	GO:0005991	trehalose metabolic process	1
BP	GO:0006334	nucleosome assembly	1
BP	GO:0031497	chromatin assembly	1
BP	GO:0072594	establishment of protein localization to organelle	1
BP	GO:0032787	monocarboxylic acid metabolic process	6
BP	GO:0046700	heterocycle catabolic process	4
BP	GO:0006074	(1->3)-beta-D-glucan metabolic process	1
BP	GO:0006075	(1->3)-beta-D-glucan biosynthetic process	1
BP	GO:0010035	response to inorganic substance	1
BP	GO:0046351	disaccharide biosynthetic process	1
BP	GO:0072528	pyrimidine-containing compound biosynthetic process	1
BP	GO:0006323	DNA packaging	1
BP	GO:0034728	nucleosome organization	1
BP	GO:0044270	cellular nitrogen compound catabolic process	4
BP	GO:0006633	fatty acid biosynthetic process	2
BP	GO:0016054	organic acid catabolic process	1
BP	GO:0019318	hexose metabolic process	1
BP	GO:0046395	carboxylic acid catabolic process	1
BP	GO:0072527	pyrimidine-containing compound metabolic process	1
BP	GO:0019439	aromatic compound catabolic process	4
BP	GO:1901361	organic cyclic compound catabolic process	4
BP	GO:0072524	pyridine-containing compound metabolic process	3
BP	GO:0006333	chromatin assembly or disassembly	1
BP	GO:0006400	tRNA modification	1
BP	GO:0065004	protein-DNA complex assembly	1
BP	GO:0006096	glycolytic process	2
BP	GO:0006165	nucleoside diphosphate phosphorylation	2
BP	GO:0006757	ATP generation from ADP	2
BP	GO:0009132	nucleoside diphosphate metabolic process	2
BP	GO:0009135	purine nucleoside diphosphate metabolic process	2
BP	GO:0009179	purine ribonucleoside diphosphate metabolic process	2
BP	GO:0009185	ribonucleoside diphosphate metabolic process	2
BP	GO:0042866	pyruvate biosynthetic process	2
BP	GO:0046031	ADP metabolic process	2
BP	GO:0046939	nucleotide phosphorylation	2
BP	GO:0006575	cellular modified amino acid metabolic process	1
BP	GO:0006996	organelle organization	8
BP	GO:0006090	pyruvate metabolic process	2
BP	GO:0006417	regulation of translation	1
BP	GO:0010608	posttranscriptional regulation of gene expression	1
BP	GO:0034248	regulation of cellular amide metabolic process	1
BP	GO:0071824	protein-DNA complex subunit organization	1
BP	GO:0009150	purine ribonucleotide metabolic process	4
BP	GO:0009259	ribonucleotide metabolic process	4
BP	GO:1902600	proton transmembrane transport	2
BP	GO:0006091	generation of precursor metabolites and energy	3
BP	GO:0009152	purine ribonucleotide biosynthetic process	3
BP	GO:0009260	ribonucleotide biosynthetic process	3
BP	GO:0046390	ribose phosphate biosynthetic process	3
BP	GO:0055086	nucleobase-containing small molecule metabolic process	7
BP	GO:0046034	ATP metabolic process	3
BP	GO:0032259	methylation	2
BP	GO:0009719	response to endogenous stimulus	3
BP	GO:0009725	response to hormone	3
BP	GO:0010033	response to organic substance	3
BP	GO:0018193	peptidyl-amino acid modification	3
BP	GO:0044257	cellular protein catabolic process	4
BP	GO:0051603	proteolysis involved in cellular protein catabolic process	4
BP	GO:0009312	oligosaccharide biosynthetic process	1
BP	GO:0009144	purine nucleoside triphosphate metabolic process	3
BP	GO:0009199	ribonucleoside triphosphate metabolic process	3
BP	GO:0009205	purine ribonucleoside triphosphate metabolic process	3
BP	GO:0033365	protein localization to organelle	1
BP	GO:0016043	cellular component organization	12
BP	GO:0006163	purine nucleotide metabolic process	4
BP	GO:0022607	cellular component assembly	4
BP	GO:0044265	cellular macromolecule catabolic process	5
BP	GO:0006164	purine nucleotide biosynthetic process	3
BP	GO:0009123	nucleoside monophosphate metabolic process	3
BP	GO:0009126	purine nucleoside monophosphate metabolic process	3
BP	GO:0009161	ribonucleoside monophosphate metabolic process	3
BP	GO:0009167	purine ribonucleoside monophosphate metabolic process	3
BP	GO:0072521	purine-containing compound metabolic process	4
BP	GO:0009141	nucleoside triphosphate metabolic process	3
BP	GO:0044282	small molecule catabolic process	1
BP	GO:0045229	external encapsulating structure organization	1
BP	GO:0071555	cell wall organization	1
BP	GO:0019693	ribose phosphate metabolic process	4
BP	GO:0070647	protein modification by small protein conjugation or removal	5
BP	GO:0072330	monocarboxylic acid biosynthetic process	4
BP	GO:0046486	glycerolipid metabolic process	3
BP	GO:0072522	purine-containing compound biosynthetic process	3
BP	GO:0044248	cellular catabolic process	10
BP	GO:0000413	protein peptidyl-prolyl isomerization	1
BP	GO:0018208	peptidyl-proline modification	1
BP	GO:1901565	organonitrogen compound catabolic process	6
BP	GO:0005996	monosaccharide metabolic process	1
BP	GO:0019359	nicotinamide nucleotide biosynthetic process	2
BP	GO:0019363	pyridine nucleotide biosynthetic process	2
BP	GO:0043933	protein-containing complex subunit organization	3
BP	GO:0006457	protein folding	2
BP	GO:0016051	carbohydrate biosynthetic process	3
BP	GO:0018205	peptidyl-lysine modification	1
BP	GO:0009117	nucleotide metabolic process	5
BP	GO:0034622	cellular protein-containing complex assembly	2
BP	GO:1901136	carbohydrate derivative catabolic process	1
BP	GO:0006753	nucleoside phosphate metabolic process	5
BP	GO:0006754	ATP biosynthetic process	2
BP	GO:0009142	nucleoside triphosphate biosynthetic process	2
BP	GO:0009145	purine nucleoside triphosphate biosynthetic process	2
BP	GO:0009201	ribonucleoside triphosphate biosynthetic process	2
BP	GO:0009206	purine ribonucleoside triphosphate biosynthetic process	2
BP	GO:0006260	DNA replication	2
BP	GO:0016569	covalent chromatin modification	1
BP	GO:0016570	histone modification	1
BP	GO:0006325	chromatin organization	2
BP	GO:0032268	regulation of cellular protein metabolic process	1
BP	GO:0019362	pyridine nucleotide metabolic process	2
BP	GO:0046496	nicotinamide nucleotide metabolic process	2
BP	GO:0009124	nucleoside monophosphate biosynthetic process	2
BP	GO:0009127	purine nucleoside monophosphate biosynthetic process	2
BP	GO:0009156	ribonucleoside monophosphate biosynthetic process	2
BP	GO:0009168	purine ribonucleoside monophosphate biosynthetic process	2
BP	GO:0009072	aromatic amino acid family metabolic process	1
BP	GO:0051246	regulation of protein metabolic process	1
BP	GO:0006733	oxidoreduction coenzyme metabolic process	2
BP	GO:0043414	macromolecule methylation	1
BP	GO:0071103	DNA conformation change	1
BP	GO:0065003	protein-containing complex assembly	2
BP	GO:0044262	cellular carbohydrate metabolic process	4
BP	GO:0008610	lipid biosynthetic process	6
BP	GO:0034637	cellular carbohydrate biosynthetic process	2
BP	GO:0006352	DNA-templated transcription, initiation	1
BP	GO:0009165	nucleotide biosynthetic process	3
BP	GO:1901293	nucleoside phosphate biosynthetic process	3
BP	GO:0044255	cellular lipid metabolic process	7
BP	GO:0016579	protein deubiquitination	1
BP	GO:0070646	protein modification by small protein removal	1
BP	GO:0006073	cellular glucan metabolic process	2
BP	GO:0044042	glucan metabolic process	2
BP	GO:0044264	cellular polysaccharide metabolic process	2
BP	GO:0071702	organic substance transport	7
BP	GO:0008033	tRNA processing	1
BP	GO:0000271	polysaccharide biosynthetic process	1
BP	GO:0009250	glucan biosynthetic process	1
BP	GO:0033692	cellular polysaccharide biosynthetic process	1
BP	GO:0051273	beta-glucan metabolic process	1
BP	GO:0051274	beta-glucan biosynthetic process	1
BP	GO:0045454	cell redox homeostasis	3
BP	GO:0006520	cellular amino acid metabolic process	6
BP	GO:0019725	cellular homeostasis	3
BP	GO:1901135	carbohydrate derivative metabolic process	8
BP	GO:0009451	RNA modification	1
BP	GO:0071554	cell wall organization or biogenesis	1
BP	GO:0006486	protein glycosylation	1
BP	GO:0009100	glycoprotein metabolic process	1
BP	GO:0009101	glycoprotein biosynthetic process	1
BP	GO:0043413	macromolecule glycosylation	1
BP	GO:0090407	organophosphate biosynthetic process	4
BP	GO:0044085	cellular component biogenesis	4
BP	GO:0070085	glycosylation	1
BP	GO:1901137	carbohydrate derivative biosynthetic process	4
BP	GO:0006979	response to oxidative stress	3
BP	GO:0006886	intracellular protein transport	2
BP	GO:0019637	organophosphate metabolic process	6
BP	GO:0006418	tRNA aminoacylation for protein translation	1
BP	GO:0034613	cellular protein localization	2
BP	GO:0070727	cellular macromolecule localization	2
BP	GO:0071705	nitrogen compound transport	4
BP	GO:0034470	ncRNA processing	1
BP	GO:0015031	protein transport	3
BP	GO:0015833	peptide transport	3
BP	GO:0042886	amide transport	3
BP	GO:0043038	amino acid activation	1
BP	GO:0043039	tRNA aminoacylation	1
BP	GO:0045184	establishment of protein localization	3
BP	GO:0008104	protein localization	3
BP	GO:0046907	intracellular transport	2
BP	GO:0051649	establishment of localization in cell	2
BP	GO:0006399	tRNA metabolic process	2
BP	GO:0033036	macromolecule localization	3
BP	GO:0051641	cellular localization	2
BP	GO:0034660	ncRNA metabolic process	2
BP	GO:0016192	vesicle-mediated transport	1
BP	GO:0006396	RNA processing	1
CC	GO:0009654	photosystem II oxygen evolving complex	3
CC	GO:0005777	peroxisome	2
CC	GO:0042579	microbody	2
CC	GO:0042651	thylakoid membrane	3
CC	GO:0009521	photosystem	4
CC	GO:0034357	photosynthetic membrane	4
CC	GO:1990204	oxidoreductase complex	3
CC	GO:0009579	thylakoid	4
CC	GO:0044436	thylakoid part	4
CC	GO:0005779	integral component of peroxisomal membrane	1
CC	GO:0031231	intrinsic component of peroxisomal membrane	1
CC	GO:0009523	photosystem II	3
CC	GO:0005778	peroxisomal membrane	1
CC	GO:0031903	microbody membrane	1
CC	GO:0044438	microbody part	1
CC	GO:0044439	peroxisomal part	1
CC	GO:0019898	extrinsic component of membrane	2
CC	GO:0031300	intrinsic component of organelle membrane	1
CC	GO:0031301	integral component of organelle membrane	1
CC	GO:0033176	proton-transporting V-type ATPase complex	1
CC	GO:0033178	proton-transporting two-sector ATPase complex, catalytic domain	1
CC	GO:0005576	extracellular region	3
CC	GO:0031225	anchored component of membrane	1
CC	GO:0009522	photosystem I	1
CC	GO:0000148	1,3-beta-D-glucan synthase complex	1
CC	GO:0098797	plasma membrane protein complex	1
CC	GO:0098796	membrane protein complex	7
CC	GO:0044459	plasma membrane part	1
CC	GO:0016469	proton-transporting two-sector ATPase complex	1
CC	GO:0005618	cell wall	1
CC	GO:0030312	external encapsulating structure	1
CC	GO:0048046	apoplast	1
CC	GO:0005886	plasma membrane	1
CC	GO:0098588	bounding membrane of organelle	2
CC	GO:0005789	endoplasmic reticulum membrane	1
CC	GO:0042175	nuclear outer membrane-endoplasmic reticulum membrane network	1
CC	GO:0044432	endoplasmic reticulum part	1
CC	GO:0098827	endoplasmic reticulum subcompartment	1
CC	GO:1902494	catalytic complex	6
CC	GO:0000786	nucleosome	3
CC	GO:0044815	DNA packaging complex	3
CC	GO:0000785	chromatin	3
CC	GO:1990234	transferase complex	2
CC	GO:0032993	protein-DNA complex	3
CC	GO:0098805	whole membrane	1
CC	GO:0031090	organelle membrane	2
CC	GO:0031984	organelle subcompartment	1
CC	GO:0005783	endoplasmic reticulum	1
CC	GO:0005694	chromosome	4
CC	GO:0044427	chromosomal part	3
CC	GO:0071944	cell periphery	2
CC	GO:0012505	endomembrane system	1
CC	GO:0005840	ribosome	2
MF	GO:0015238	drug transmembrane transporter activity	15
MF	GO:0015297	antiporter activity	17
MF	GO:0033897	ribonuclease T2 activity	6
MF	GO:0015291	secondary active transmembrane transporter activity	17
MF	GO:0016892	endoribonuclease activity, producing 3'-phosphomonoesters	6
MF	GO:0016894	endonuclease activity, active with either ribo- or deoxyribonucleic acids and producing 3'-phosphomonoesters	6
MF	GO:0016645	oxidoreductase activity, acting on the CH-NH group of donors	6
MF	GO:0016829	lyase activity	20
MF	GO:0010333	terpene synthase activity	7
MF	GO:0022804	active transmembrane transporter activity	21
MF	GO:0016838	carbon-oxygen lyase activity, acting on phosphates	7
MF	GO:0004869	cysteine-type endopeptidase inhibitor activity	4
MF	GO:0003993	acid phosphatase activity	6
MF	GO:0019139	cytokinin dehydrogenase activity	4
MF	GO:0016831	carboxy-lyase activity	9
MF	GO:0016765	transferase activity, transferring alkyl or aryl (other than methyl) groups	6
MF	GO:0016161	beta-amylase activity	3
MF	GO:0000287	magnesium ion binding	9
MF	GO:0003678	DNA helicase activity	6
MF	GO:0042578	phosphoric ester hydrolase activity	11
MF	GO:0004521	endoribonuclease activity	12
MF	GO:0004866	endopeptidase inhibitor activity	5
MF	GO:0030414	peptidase inhibitor activity	5
MF	GO:0061134	peptidase regulator activity	5
MF	GO:0061135	endopeptidase regulator activity	5
MF	GO:0016671	oxidoreductase activity, acting on a sulfur group of donors, disulfide as acceptor	3
MF	GO:0016830	carbon-carbon lyase activity	9
MF	GO:0004857	enzyme inhibitor activity	8
MF	GO:0015095	magnesium ion transmembrane transporter activity	3
MF	GO:0008168	methyltransferase activity	21
MF	GO:0004540	ribonuclease activity	12
MF	GO:0016791	phosphatase activity	7
MF	GO:0004602	glutathione peroxidase activity	2
MF	GO:0004519	endonuclease activity	12
MF	GO:0016741	transferase activity, transferring one-carbon groups	21
MF	GO:0016646	oxidoreductase activity, acting on the CH-NH group of donors, NAD or NADP as acceptor	2
MF	GO:0016846	carbon-sulfur lyase activity	2
MF	GO:0016835	carbon-oxygen lyase activity	7
MF	GO:2001070	starch binding	2
MF	GO:0004144	diacylglycerol O-acyltransferase activity	3
MF	GO:0016411	acylglycerol O-acyltransferase activity	3
MF	GO:0016628	oxidoreductase activity, acting on the CH-CH group of donors, NAD or NADP as acceptor	2
MF	GO:0016160	amylase activity	3
MF	GO:0010181	FMN binding	4
MF	GO:0008081	phosphoric diester hydrolase activity	4
MF	GO:0046873	metal ion transmembrane transporter activity	8
MF	GO:0004611	phosphoenolpyruvate carboxykinase activity	2
MF	GO:0016755	transferase activity, transferring amino-acyl groups	2
MF	GO:0015079	potassium ion transmembrane transporter activity	4
MF	GO:0008171	O-methyltransferase activity	5
MF	GO:0015318	inorganic molecular entity transmembrane transporter activity	17
MF	GO:0015267	channel activity	9
MF	GO:0022803	passive transmembrane transporter activity	9
MF	GO:0008374	O-acyltransferase activity	4
MF	GO:0004743	pyruvate kinase activity	2
MF	GO:0030955	potassium ion binding	2
MF	GO:0031420	alkali metal ion binding	2
MF	GO:0015116	sulfate transmembrane transporter activity	2
MF	GO:1901682	sulfur compound transmembrane transporter activity	2
MF	GO:0022890	inorganic cation transmembrane transporter activity	11
MF	GO:0003779	actin binding	4
MF	GO:0004386	helicase activity	6
MF	GO:0140097	catalytic activity, acting on DNA	7
MF	GO:0004518	nuclease activity	13
MF	GO:0008092	cytoskeletal protein binding	10
MF	GO:0015075	ion transmembrane transporter activity	17
MF	GO:0071949	FAD binding	2
MF	GO:0015077	monovalent inorganic cation transmembrane transporter activity	7
MF	GO:0015103	inorganic anion transmembrane transporter activity	3
MF	GO:0016717	oxidoreductase activity, acting on paired donors, with oxidation of a pair of donors resulting in the reduction of molecular oxygen to two molecules of water	2
MF	GO:0005509	calcium ion binding	13
MF	GO:0030234	enzyme regulator activity	9
MF	GO:0004650	polygalacturonase activity	3
MF	GO:0045735	nutrient reservoir activity	3
MF	GO:0016702	oxidoreductase activity, acting on single donors with incorporation of molecular oxygen, incorporation of two atoms of oxygen	4
MF	GO:0051213	dioxygenase activity	4
MF	GO:0008289	lipid binding	5
MF	GO:0016620	oxidoreductase activity, acting on the aldehyde or oxo group of donors, NAD or NADP as acceptor	2
MF	GO:0016407	acetyltransferase activity	2
MF	GO:0016746	transferase activity, transferring acyl groups	18
MF	GO:0008509	anion transmembrane transporter activity	3
MF	GO:0008324	cation transmembrane transporter activity	11
MF	GO:0008146	sulfotransferase activity	2
MF	GO:0016782	transferase activity, transferring sulfur-containing groups	2
MF	GO:0004185	serine-type carboxypeptidase activity	4
MF	GO:0004523	RNA-DNA hybrid ribonuclease activity	6
MF	GO:0001871	pattern binding	9
MF	GO:0030247	polysaccharide binding	9
MF	GO:0004356	glutamate-ammonia ligase activity	1
MF	GO:0004813	alanine-tRNA ligase activity	1
MF	GO:0016211	ammonia ligase activity	1
MF	GO:0016603	glutaminyl-peptide cyclotransferase activity	1
MF	GO:0016880	acid-ammonia (or amide) ligase activity	1
MF	GO:0070569	uridylyltransferase activity	1
MF	GO:0016627	oxidoreductase activity, acting on the CH-CH group of donors	3
MF	GO:0004180	carboxypeptidase activity	4
MF	GO:0016747	transferase activity, transferring acyl groups other than amino-acyl groups	14
MF	GO:0008234	cysteine-type peptidase activity	8
MF	GO:0016701	oxidoreductase activity, acting on single donors with incorporation of molecular oxygen	4
MF	GO:0016634	oxidoreductase activity, acting on the CH-CH group of donors, oxygen as acceptor	1
MF	GO:0017025	TBP-class protein binding	1
MF	GO:0003747	translation release factor activity	1
MF	GO:0008079	translation termination factor activity	1
MF	GO:0008964	phosphoenolpyruvate carboxylase activity	1
MF	GO:0051536	iron-sulfur cluster binding	5
MF	GO:0051540	metal cluster binding	5
MF	GO:0051287	NAD binding	4
MF	GO:0003777	microtubule motor activity	5
MF	GO:0050660	flavin adenine dinucleotide binding	8
MF	GO:0008134	transcription factor binding	1
MF	GO:0098772	molecular function regulator	9
MF	GO:0070008	serine-type exopeptidase activity	4
MF	GO:0016903	oxidoreductase activity, acting on the aldehyde or oxo group of donors	2
MF	GO:0015298	solute:cation antiporter activity	2
MF	GO:0015299	solute:proton antiporter activity	2
MF	GO:0016872	intramolecular lyase activity	1
MF	GO:0043021	ribonucleoprotein complex binding	1
MF	GO:0045300	acyl-[acyl-carrier-protein] desaturase activity	1
MF	GO:0015631	tubulin binding	6
MF	GO:0016891	endoribonuclease activity, producing 5'-phosphomonoesters	6
MF	GO:0016893	endonuclease activity, active with either ribo- or deoxyribonucleic acids and producing 5'-phosphomonoesters	6
MF	GO:0031072	heat shock protein binding	1
MF	GO:0033926	glycopeptide alpha-N-acetylgalactosaminidase activity	1
MF	GO:0004620	phospholipase activity	1
MF	GO:0016810	hydrolase activity, acting on carbon-nitrogen (but not peptide) bonds	2
MF	GO:0003887	DNA-directed DNA polymerase activity	1
MF	GO:0005244	voltage-gated ion channel activity	1
MF	GO:0005247	voltage-gated chloride channel activity	1
MF	GO:0005253	anion channel activity	1
MF	GO:0005254	chloride channel activity	1
MF	GO:0008308	voltage-gated anion channel activity	1
MF	GO:0015108	chloride transmembrane transporter activity	1
MF	GO:0022832	voltage-gated channel activity	1
MF	GO:0008017	microtubule binding	5
MF	GO:0004252	serine-type endopeptidase activity	5
MF	GO:0005544	calcium-dependent phospholipid binding	1
MF	GO:0016840	carbon-nitrogen lyase activity	1
MF	GO:0051537	2 iron, 2 sulfur cluster binding	1
MF	GO:0005216	ion channel activity	4
MF	GO:0022838	substrate-specific channel activity	4
MF	GO:0008236	serine-type peptidase activity	9
MF	GO:0017171	serine hydrolase activity	9
MF	GO:0003774	motor activity	5
MF	GO:0050661	NADP binding	3
MF	GO:0008238	exopeptidase activity	4
MF	GO:0004003	ATP-dependent DNA helicase activity	1
MF	GO:0004402	histone acetyltransferase activity	1
MF	GO:0016298	lipase activity	1
MF	GO:0016811	hydrolase activity, acting on carbon-nitrogen (but not peptide) bonds, in linear amides	1
MF	GO:0034212	peptide N-acetyltransferase activity	1
MF	GO:0061733	peptide-lysine-N-acetyltransferase activity	1
MF	GO:0034061	DNA polymerase activity	1
MF	GO:0008026	ATP-dependent helicase activity	1
MF	GO:0008080	N-acetyltransferase activity	1
MF	GO:0016157	sucrose synthase activity	1
MF	GO:0070035	purine NTP-dependent helicase activity	1
MF	GO:0016887	ATPase activity	11
MF	GO:0005543	phospholipid binding	2
MF	GO:0030983	mismatched DNA binding	1
MF	GO:0030170	pyridoxal phosphate binding	5
MF	GO:0070279	vitamin B6 binding	5
MF	GO:0008408	3'-5' exonuclease activity	1
MF	GO:0016410	N-acyltransferase activity	1
MF	GO:0022836	gated channel activity	2
MF	GO:0022839	ion gated channel activity	2
MF	GO:0015078	proton transmembrane transporter activity	3
MF	GO:0140103	catalytic activity, acting on a glycoprotein	1
MF	GO:0004867	serine-type endopeptidase inhibitor activity	1
MF	GO:0004427	inorganic diphosphatase activity	1
MF	GO:0005096	GTPase activator activity	1
MF	GO:0030597	RNA glycosylase activity	1
MF	GO:0030598	rRNA N-glycosylase activity	1
MF	GO:0042626	ATPase activity, coupled to transmembrane movement of substances	4
MF	GO:0043492	ATPase activity, coupled to movement of substances	4
MF	GO:0004842	ubiquitin-protein transferase activity	5
MF	GO:0019787	ubiquitin-like protein transferase activity	5
MF	GO:0003843	1,3-beta-D-glucan synthase activity	1
MF	GO:0016861	intramolecular oxidoreductase activity, interconverting aldoses and ketoses	1
MF	GO:0019842	vitamin binding	5
MF	GO:0008536	Ran GTPase binding	1
MF	GO:0004497	monooxygenase activity	2
MF	GO:0005516	calmodulin binding	2
MF	GO:0016667	oxidoreductase activity, acting on a sulfur group of donors	3
MF	GO:0061630	ubiquitin protein ligase activity	1
MF	GO:0061659	ubiquitin-like protein ligase activity	1
MF	GO:0140102	catalytic activity, acting on a rRNA	1
MF	GO:0042623	ATPase activity, coupled	5
MF	GO:0015399	primary active transmembrane transporter activity	4
MF	GO:0015405	P-P-bond-hydrolysis-driven transmembrane transporter activity	4
MF	GO:0004527	exonuclease activity	1
MF	GO:0008641	ubiquitin-like modifier activating enzyme activity	1
MF	GO:0016877	ligase activity, forming carbon-sulfur bonds	1
MF	GO:0008094	DNA-dependent ATPase activity	1
MF	GO:0004888	transmembrane signaling receptor activity	1
MF	GO:0004970	ionotropic glutamate receptor activity	1
MF	GO:0005230	extracellular ligand-gated ion channel activity	1
MF	GO:0008066	glutamate receptor activity	1
MF	GO:0008378	galactosyltransferase activity	1
MF	GO:0015276	ligand-gated ion channel activity	1
MF	GO:0016860	intramolecular oxidoreductase activity	1
MF	GO:0022824	transmitter-gated ion channel activity	1
MF	GO:0022834	ligand-gated channel activity	1
MF	GO:0022835	transmitter-gated channel activity	1
MF	GO:0030594	neurotransmitter receptor activity	1
MF	GO:0044877	protein-containing complex binding	1
MF	GO:0046982	protein heterodimerization activity	7
MF	GO:0016616	oxidoreductase activity, acting on the CH-OH group of donors, NAD or NADP as acceptor	4
MF	GO:0008047	enzyme activator activity	1
MF	GO:0016762	xyloglucan:xyloglucosyl transferase activity	1
MF	GO:0016278	lysine N-methyltransferase activity	1
MF	GO:0016279	protein-lysine N-methyltransferase activity	1
MF	GO:0018024	histone-lysine N-methyltransferase activity	1
MF	GO:0030695	GTPase regulator activity	1
MF	GO:0042054	histone methyltransferase activity	1
MF	GO:0016709	oxidoreductase activity, acting on paired donors, with incorporation or reduction of molecular oxygen, NAD(P)H as one donor, and incorporation of one atom of oxygen	1
MF	GO:0017016	Ras GTPase binding	1
MF	GO:0031267	small GTPase binding	1
MF	GO:0009055	electron transfer activity	5
MF	GO:0008276	protein methyltransferase activity	1
MF	GO:0016799	hydrolase activity, hydrolyzing N-glycosyl compounds	1
MF	GO:0003924	GTPase activity	6
MF	GO:0003755	peptidyl-prolyl cis-trans isomerase activity	1
MF	GO:0008170	N-methyltransferase activity	1
MF	GO:0016859	cis-trans isomerase activity	1
MF	GO:0008194	UDP-glycosyltransferase activity	5
MF	GO:0016779	nucleotidyltransferase activity	5
MF	GO:0016853	isomerase activity	5
MF	GO:0060589	nucleoside-triphosphatase regulator activity	1
MF	GO:0035251	UDP-glucosyltransferase activity	2
MF	GO:0016614	oxidoreductase activity, acting on CH-OH group of donors	4
MF	GO:0004871	signal transducer activity	1
MF	GO:0038023	signaling receptor activity	1
MF	GO:0060089	molecular transducer activity	1
MF	GO:0046527	glucosyltransferase activity	3
MF	GO:0003899	DNA-directed 5'-3' RNA polymerase activity	2
MF	GO:0051020	GTPase binding	1
MF	GO:0016879	ligase activity, forming carbon-nitrogen bonds	1
MF	GO:0051082	unfolded protein binding	1
MF	GO:0008757	S-adenosylmethionine-dependent methyltransferase activity	1
MF	GO:0034062	5'-3' RNA polymerase activity	2
MF	GO:0097747	RNA polymerase activity	2
MF	GO:0003690	double-stranded DNA binding	2
MF	GO:0043565	sequence-specific DNA binding	6
MF	GO:0019783	ubiquitin-like protein-specific protease activity	1
MF	GO:0036459	thiol-dependent ubiquitinyl hydrolase activity	1
MF	GO:0101005	ubiquitinyl hydrolase activity	1
MF	GO:0140101	catalytic activity, acting on a tRNA	3
MF	GO:0019899	enzyme binding	1
MF	GO:0008135	translation factor activity, RNA binding	1
MF	GO:0004175	endopeptidase activity	5
MF	GO:0016209	antioxidant activity	4
MF	GO:0001883	purine nucleoside binding	5
MF	GO:0005525	GTP binding	5
MF	GO:0032549	ribonucleoside binding	5
MF	GO:0032550	purine ribonucleoside binding	5
MF	GO:0032561	guanyl ribonucleotide binding	5
MF	GO:0001882	nucleoside binding	5
MF	GO:0004812	aminoacyl-tRNA ligase activity	1
MF	GO:0016875	ligase activity, forming carbon-oxygen bonds	1
MF	GO:0019001	guanyl nucleotide binding	5
MF	GO:0004601	peroxidase activity	3
MF	GO:0016874	ligase activity	3
MF	GO:0016684	oxidoreductase activity, acting on peroxide as acceptor	3
MF	GO:0003735	structural constituent of ribosome	2
UP
Category	GOID	Description	Count
BP	GO:0009415	response to water	10
BP	GO:0009628	response to abiotic stimulus	11
BP	GO:0001101	response to acid chemical	10
BP	GO:1901700	response to oxygen-containing compound	10
BP	GO:0010035	response to inorganic substance	10
BP	GO:0006457	protein folding	11
BP	GO:0015936	coenzyme A metabolic process	4
BP	GO:0006979	response to oxidative stress	19
BP	GO:0005984	disaccharide metabolic process	7
BP	GO:0033865	nucleoside bisphosphate metabolic process	4
BP	GO:0033875	ribonucleoside bisphosphate metabolic process	4
BP	GO:0034032	purine nucleoside bisphosphate metabolic process	4
BP	GO:0009311	oligosaccharide metabolic process	7
BP	GO:0006022	aminoglycan metabolic process	5
BP	GO:0006026	aminoglycan catabolic process	5
BP	GO:0006030	chitin metabolic process	5
BP	GO:0006032	chitin catabolic process	5
BP	GO:0006040	amino sugar metabolic process	5
BP	GO:0016998	cell wall macromolecule catabolic process	5
BP	GO:0044036	cell wall macromolecule metabolic process	5
BP	GO:0046348	amino sugar catabolic process	5
BP	GO:1901071	glucosamine-containing compound metabolic process	5
BP	GO:1901072	glucosamine-containing compound catabolic process	5
BP	GO:0009611	response to wounding	3
BP	GO:0005985	sucrose metabolic process	4
BP	GO:0006220	pyrimidine nucleotide metabolic process	3
BP	GO:0006221	pyrimidine nucleotide biosynthetic process	3
BP	GO:0042737	drug catabolic process	5
BP	GO:0046351	disaccharide biosynthetic process	4
BP	GO:0035556	intracellular signal transduction	8
BP	GO:0044262	cellular carbohydrate metabolic process	13
BP	GO:0006308	DNA catabolic process	3
BP	GO:1901136	carbohydrate derivative catabolic process	5
BP	GO:0006814	sodium ion transport	2
BP	GO:0000160	phosphorelay signal transduction system	5
BP	GO:0009312	oligosaccharide biosynthetic process	4
BP	GO:0005992	trehalose biosynthetic process	3
BP	GO:0015074	DNA integration	4
BP	GO:0007205	protein kinase C-activating G protein-coupled receptor signaling pathway	2
BP	GO:0005991	trehalose metabolic process	3
BP	GO:0006732	coenzyme metabolic process	10
BP	GO:0072528	pyrimidine-containing compound biosynthetic process	3
BP	GO:0072527	pyrimidine-containing compound metabolic process	3
BP	GO:0071804	cellular potassium ion transport	4
BP	GO:0071805	potassium ion transmembrane transport	4
BP	GO:0006575	cellular modified amino acid metabolic process	3
BP	GO:0007186	G-protein-coupled receptor signaling pathway	3
BP	GO:0009605	response to external stimulus	2
BP	GO:0043631	RNA polyadenylation	2
BP	GO:0006813	potassium ion transport	4
BP	GO:0009165	nucleotide biosynthetic process	9
BP	GO:1901293	nucleoside phosphate biosynthetic process	9
BP	GO:0009067	aspartate family amino acid biosynthetic process	2
BP	GO:0009117	nucleotide metabolic process	11
BP	GO:0009108	coenzyme biosynthetic process	8
BP	GO:0001522	pseudouridine synthesis	3
BP	GO:0006753	nucleoside phosphate metabolic process	11
BP	GO:0009066	aspartate family amino acid metabolic process	2
BP	GO:0042398	cellular modified amino acid biosynthetic process	2
BP	GO:0044282	small molecule catabolic process	3
BP	GO:0006694	steroid biosynthetic process	2
BP	GO:0042254	ribosome biogenesis	5
BP	GO:0006568	tryptophan metabolic process	2
BP	GO:0006586	indolalkylamine metabolic process	2
BP	GO:0042430	indole-containing compound metabolic process	2
BP	GO:0000413	protein peptidyl-prolyl isomerization	3
BP	GO:0018208	peptidyl-proline modification	3
BP	GO:0009063	cellular amino acid catabolic process	2
BP	GO:0005996	monosaccharide metabolic process	3
BP	GO:0000098	sulfur amino acid catabolic process	1
BP	GO:0030328	prenylcysteine catabolic process	1
BP	GO:0030329	prenylcysteine metabolic process	1
BP	GO:0120009	intermembrane lipid transfer	1
BP	GO:0008202	steroid metabolic process	2
BP	GO:0055086	nucleobase-containing small molecule metabolic process	12
BP	GO:0022613	ribonucleoprotein complex biogenesis	5
BP	GO:0071554	cell wall organization or biogenesis	5
BP	GO:0006569	tryptophan catabolic process	1
BP	GO:0009310	amine catabolic process	1
BP	GO:0015689	molybdate ion transport	1
BP	GO:0019441	tryptophan catabolic process to kynurenine	1
BP	GO:0042402	cellular biogenic amine catabolic process	1
BP	GO:0042436	indole-containing compound catabolic process	1
BP	GO:0042537	benzene-containing compound metabolic process	1
BP	GO:0046218	indolalkylamine catabolic process	1
BP	GO:0051052	regulation of DNA metabolic process	1
BP	GO:0070189	kynurenine metabolic process	1
BP	GO:0090305	nucleic acid phosphodiester bond hydrolysis	1
BP	GO:0015672	monovalent inorganic cation transport	7
BP	GO:0042221	response to chemical	12
BP	GO:0000070	mitotic sister chromatid segregation	1
BP	GO:0000105	histidine biosynthetic process	1
BP	GO:0000819	sister chromatid segregation	1
BP	GO:0006547	histidine metabolic process	1
BP	GO:0052803	imidazole-containing compound metabolic process	1
BP	GO:0140014	mitotic nuclear division	1
BP	GO:0051186	cofactor metabolic process	10
BP	GO:0051188	cofactor biosynthetic process	8
BP	GO:0016054	organic acid catabolic process	2
BP	GO:0019318	hexose metabolic process	2
BP	GO:0046395	carboxylic acid catabolic process	2
BP	GO:0042219	cellular modified amino acid catabolic process	1
BP	GO:0044273	sulfur compound catabolic process	1
BP	GO:0061024	membrane organization	1
BP	GO:0006952	defense response	4
BP	GO:0065004	protein-DNA complex assembly	2
BP	GO:0006163	purine nucleotide metabolic process	7
BP	GO:0009074	aromatic amino acid family catabolic process	1
BP	GO:0019321	pentose metabolic process	1
BP	GO:0019566	arabinose metabolic process	1
BP	GO:0042180	cellular ketone metabolic process	1
BP	GO:0046373	L-arabinose metabolic process	1
BP	GO:0070925	organelle assembly	1
BP	GO:1903047	mitotic cell cycle process	1
BP	GO:0000723	telomere maintenance	2
BP	GO:0032200	telomere organization	2
BP	GO:0060249	anatomical structure homeostasis	2
BP	GO:0032787	monocarboxylic acid metabolic process	9
BP	GO:0044272	sulfur compound biosynthetic process	2
BP	GO:0071824	protein-DNA complex subunit organization	2
BP	GO:0000280	nuclear division	1
BP	GO:0006801	superoxide metabolic process	1
BP	GO:0009607	response to biotic stimulus	1
BP	GO:0017038	protein import	1
BP	GO:0043207	response to external biotic stimulus	1
BP	GO:0051707	response to other organism	1
BP	GO:0072593	reactive oxygen species metabolic process	1
BP	GO:0098542	defense response to other organism	1
BP	GO:0098813	nuclear chromosome segregation	1
BP	GO:0072521	purine-containing compound metabolic process	7
BP	GO:0072330	monocarboxylic acid biosynthetic process	7
BP	GO:0046700	heterocycle catabolic process	6
BP	GO:0006576	cellular biogenic amine metabolic process	2
BP	GO:0044106	cellular amine metabolic process	2
BP	GO:0044270	cellular nitrogen compound catabolic process	6
BP	GO:0051726	regulation of cell cycle	2
BP	GO:0034637	cellular carbohydrate biosynthetic process	5
BP	GO:1901605	alpha-amino acid metabolic process	5
BP	GO:0019439	aromatic compound catabolic process	6
BP	GO:1901361	organic cyclic compound catabolic process	6
BP	GO:1901606	alpha-amino acid catabolic process	1
BP	GO:0007059	chromosome segregation	1
BP	GO:0006259	DNA metabolic process	15
BP	GO:0006164	purine nucleotide biosynthetic process	5
BP	GO:0009150	purine ribonucleotide metabolic process	6
BP	GO:0009259	ribonucleotide metabolic process	6
BP	GO:0007165	signal transduction	10
BP	GO:0023052	signaling	10
BP	GO:0090407	organophosphate biosynthetic process	10
BP	GO:0000278	mitotic cell cycle	1
BP	GO:0006913	nucleocytoplasmic transport	1
BP	GO:0051169	nuclear transport	1
BP	GO:0006073	cellular glucan metabolic process	5
BP	GO:0034655	nucleobase-containing compound catabolic process	5
BP	GO:0044042	glucan metabolic process	5
BP	GO:0044264	cellular polysaccharide metabolic process	5
BP	GO:0006081	cellular aldehyde metabolic process	1
BP	GO:0006790	sulfur compound metabolic process	3
BP	GO:0072522	purine-containing compound biosynthetic process	5
BP	GO:0009057	macromolecule catabolic process	10
BP	GO:0009308	amine metabolic process	3
BP	GO:0006367	transcription initiation from RNA polymerase II promoter	1
BP	GO:0006487	protein N-linked glycosylation	1
BP	GO:0016485	protein processing	1
BP	GO:0070085	glycosylation	4
BP	GO:0006418	tRNA aminoacylation for protein translation	5
BP	GO:0000096	sulfur amino acid metabolic process	1
BP	GO:0006006	glucose metabolic process	1
BP	GO:0006298	mismatch repair	1
BP	GO:0048285	organelle fission	1
BP	GO:1901565	organonitrogen compound catabolic process	9
BP	GO:0016051	carbohydrate biosynthetic process	5
BP	GO:0019693	ribose phosphate metabolic process	6
BP	GO:1901607	alpha-amino acid biosynthetic process	3
BP	GO:0007275	multicellular organism development	2
BP	GO:0032502	developmental process	2
BP	GO:0048856	anatomical structure development	2
BP	GO:0006605	protein targeting	1
BP	GO:1901135	carbohydrate derivative metabolic process	15
BP	GO:0017144	drug metabolic process	9
BP	GO:0044248	cellular catabolic process	14
BP	GO:0006869	lipid transport	1
BP	GO:0007034	vacuolar transport	1
BP	GO:0051604	protein maturation	1
BP	GO:0006364	rRNA processing	2
BP	GO:0016072	rRNA metabolic process	2
BP	GO:0005976	polysaccharide metabolic process	5
BP	GO:0043038	amino acid activation	5
BP	GO:0043039	tRNA aminoacylation	5
BP	GO:0008610	lipid biosynthetic process	10
BP	GO:0006265	DNA topological change	1
BP	GO:0051276	chromosome organization	7
BP	GO:0009152	purine ribonucleotide biosynthetic process	4
BP	GO:0009260	ribonucleotide biosynthetic process	4
BP	GO:0046390	ribose phosphate biosynthetic process	4
BP	GO:0033043	regulation of organelle organization	1
BP	GO:1901575	organic substance catabolic process	15
BP	GO:0006520	cellular amino acid metabolic process	11
BP	GO:0018193	peptidyl-amino acid modification	4
BP	GO:0010876	lipid localization	1
BP	GO:0030258	lipid modification	1
BP	GO:0009072	aromatic amino acid family metabolic process	2
BP	GO:0098655	cation transmembrane transport	5
BP	GO:0098660	inorganic ion transmembrane transport	5
BP	GO:0098662	inorganic cation transmembrane transport	5
BP	GO:0009451	RNA modification	3
BP	GO:0019359	nicotinamide nucleotide biosynthetic process	3
BP	GO:0019363	pyridine nucleotide biosynthetic process	3
BP	GO:0071103	DNA conformation change	2
BP	GO:0006928	movement of cell or subcellular component	4
BP	GO:0007018	microtubule-based movement	4
BP	GO:0006334	nucleosome assembly	1
BP	GO:0031497	chromatin assembly	1
BP	GO:0072594	establishment of protein localization to organelle	1
BP	GO:0009056	catabolic process	15
BP	GO:0016567	protein ubiquitination	4
BP	GO:0016052	carbohydrate catabolic process	3
BP	GO:0072525	pyridine-containing compound biosynthetic process	3
BP	GO:0032446	protein modification by small protein conjugation	4
BP	GO:0006323	DNA packaging	1
BP	GO:0006766	vitamin metabolic process	1
BP	GO:0006767	water-soluble vitamin metabolic process	1
BP	GO:0009110	vitamin biosynthetic process	1
BP	GO:0022402	cell cycle process	1
BP	GO:0034728	nucleosome organization	1
BP	GO:0042364	water-soluble vitamin biosynthetic process	1
BP	GO:0007049	cell cycle	2
BP	GO:0006486	protein glycosylation	3
BP	GO:0009100	glycoprotein metabolic process	3
BP	GO:0009101	glycoprotein biosynthetic process	3
BP	GO:0043413	macromolecule glycosylation	3
BP	GO:0008652	cellular amino acid biosynthetic process	3
BP	GO:0006333	chromatin assembly or disassembly	1
BP	GO:0050790	regulation of catalytic activity	1
BP	GO:0065009	regulation of molecular function	1
BP	GO:0006260	DNA replication	3
BP	GO:0034220	ion transmembrane transport	5
BP	GO:0051128	regulation of cellular component organization	1
BP	GO:0051716	cellular response to stimulus	15
BP	GO:0006633	fatty acid biosynthetic process	2
BP	GO:0030001	metal ion transport	9
BP	GO:0019362	pyridine nucleotide metabolic process	3
BP	GO:0046496	nicotinamide nucleotide metabolic process	3
BP	GO:0042592	homeostatic process	7
BP	GO:0006096	glycolytic process	2
BP	GO:0006165	nucleoside diphosphate phosphorylation	2
BP	GO:0006757	ATP generation from ADP	2
BP	GO:0009132	nucleoside diphosphate metabolic process	2
BP	GO:0009135	purine nucleoside diphosphate metabolic process	2
BP	GO:0009179	purine ribonucleoside diphosphate metabolic process	2
BP	GO:0009185	ribonucleoside diphosphate metabolic process	2
BP	GO:0042866	pyruvate biosynthetic process	2
BP	GO:0046031	ADP metabolic process	2
BP	GO:0046939	nucleotide phosphorylation	2
BP	GO:0006090	pyruvate metabolic process	2
BP	GO:0009166	nucleotide catabolic process	2
BP	GO:0006733	oxidoreduction coenzyme metabolic process	3
BP	GO:0072524	pyridine-containing compound metabolic process	3
BP	GO:0007017	microtubule-based process	4
BP	GO:0006413	translational initiation	1
BP	GO:0009116	nucleoside metabolic process	1
BP	GO:0033365	protein localization to organelle	1
BP	GO:0046474	glycerophospholipid biosynthetic process	1
BP	GO:1901657	glycosyl compound metabolic process	1
BP	GO:0006631	fatty acid metabolic process	3
BP	GO:0019637	organophosphate metabolic process	12
BP	GO:0016053	organic acid biosynthetic process	8
BP	GO:0046394	carboxylic acid biosynthetic process	8
BP	GO:1901292	nucleoside phosphate catabolic process	2
BP	GO:0006281	DNA repair	5
BP	GO:0030243	cellulose metabolic process	1
BP	GO:0030244	cellulose biosynthetic process	1
BP	GO:0045454	cell redox homeostasis	5
BP	GO:0034404	nucleobase-containing small molecule biosynthetic process	2
BP	GO:0006886	intracellular protein transport	5
BP	GO:0008380	RNA splicing	1
BP	GO:0007010	cytoskeleton organization	1
BP	GO:0048193	Golgi vesicle transport	1
BP	GO:0019725	cellular homeostasis	5
BP	GO:0006974	cellular response to DNA damage stimulus	5
BP	GO:0033554	cellular response to stress	5
BP	GO:0046434	organophosphate catabolic process	2
BP	GO:0044085	cellular component biogenesis	7
BP	GO:0006996	organelle organization	8
BP	GO:0034613	cellular protein localization	5
BP	GO:0070727	cellular macromolecule localization	5
BP	GO:0044265	cellular macromolecule catabolic process	5
BP	GO:0015698	inorganic anion transport	1
BP	GO:0034622	cellular protein-containing complex assembly	2
BP	GO:0006754	ATP biosynthetic process	2
BP	GO:0009142	nucleoside triphosphate biosynthetic process	2
BP	GO:0009145	purine nucleoside triphosphate biosynthetic process	2
BP	GO:0009201	ribonucleoside triphosphate biosynthetic process	2
BP	GO:0009206	purine ribonucleoside triphosphate biosynthetic process	2
BP	GO:1901137	carbohydrate derivative biosynthetic process	7
BP	GO:0009124	nucleoside monophosphate biosynthetic process	2
BP	GO:0009127	purine nucleoside monophosphate biosynthetic process	2
BP	GO:0009156	ribonucleoside monophosphate biosynthetic process	2
BP	GO:0009168	purine ribonucleoside monophosphate biosynthetic process	2
BP	GO:0006366	transcription by RNA polymerase II	1
BP	GO:0008654	phospholipid biosynthetic process	1
BP	GO:0046907	intracellular transport	5
BP	GO:0051649	establishment of localization in cell	5
BP	GO:0007154	cell communication	13
BP	GO:0034660	ncRNA metabolic process	7
BP	GO:0065008	regulation of biological quality	7
BP	GO:0065003	protein-containing complex assembly	2
BP	GO:0045017	glycerolipid biosynthetic process	1
BP	GO:0006352	DNA-templated transcription, initiation	1
BP	GO:0006399	tRNA metabolic process	5
BP	GO:0015031	protein transport	6
BP	GO:0015833	peptide transport	6
BP	GO:0042886	amide transport	6
BP	GO:0006091	generation of precursor metabolites and energy	2
BP	GO:0044283	small molecule biosynthetic process	8
BP	GO:0045184	establishment of protein localization	6
BP	GO:0046034	ATP metabolic process	2
BP	GO:0000003	reproduction	5
BP	GO:0022414	reproductive process	5
BP	GO:0009144	purine nucleoside triphosphate metabolic process	2
BP	GO:0009199	ribonucleoside triphosphate metabolic process	2
BP	GO:0009205	purine ribonucleoside triphosphate metabolic process	2
BP	GO:0033036	macromolecule localization	7
BP	GO:1902600	proton transmembrane transport	1
BP	GO:0008104	protein localization	6
BP	GO:0071705	nitrogen compound transport	7
BP	GO:0009123	nucleoside monophosphate metabolic process	2
BP	GO:0009126	purine nucleoside monophosphate metabolic process	2
BP	GO:0009161	ribonucleoside monophosphate metabolic process	2
BP	GO:0009167	purine ribonucleoside monophosphate metabolic process	2
BP	GO:0070647	protein modification by small protein conjugation or removal	4
BP	GO:0009141	nucleoside triphosphate metabolic process	2
BP	GO:0006812	cation transport	11
BP	GO:0000271	polysaccharide biosynthetic process	1
BP	GO:0009250	glucan biosynthetic process	1
BP	GO:0033692	cellular polysaccharide biosynthetic process	1
BP	GO:0051273	beta-glucan metabolic process	1
BP	GO:0051274	beta-glucan biosynthetic process	1
BP	GO:0006397	mRNA processing	1
BP	GO:0043933	protein-containing complex subunit organization	2
BP	GO:0051641	cellular localization	5
BP	GO:0034470	ncRNA processing	2
BP	GO:0006650	glycerophospholipid metabolic process	1
BP	GO:0071702	organic substance transport	7
BP	GO:0032501	multicellular organismal process	5
BP	GO:0051704	multi-organism process	4
BP	GO:0006325	chromatin organization	1
BP	GO:0016071	mRNA metabolic process	1
BP	GO:0044257	cellular protein catabolic process	2
BP	GO:0051603	proteolysis involved in cellular protein catabolic process	2
BP	GO:0022607	cellular component assembly	2
BP	GO:0006820	anion transport	1
BP	GO:0030163	protein catabolic process	2
BP	GO:0006855	drug transmembrane transport	1
BP	GO:0015893	drug transport	1
BP	GO:0042493	response to drug	1
BP	GO:0016043	cellular component organization	9
BP	GO:0009719	response to endogenous stimulus	1
BP	GO:0009725	response to hormone	1
BP	GO:0010033	response to organic substance	1
BP	GO:0008037	cell recognition	3
BP	GO:0009856	pollination	3
BP	GO:0009875	pollen-pistil interaction	3
BP	GO:0044706	multi-multicellular organism process	3
BP	GO:0048544	recognition of pollen	3
BP	GO:0006396	RNA processing	6
BP	GO:0006511	ubiquitin-dependent protein catabolic process	1
BP	GO:0019941	modification-dependent protein catabolic process	1
BP	GO:0043632	modification-dependent macromolecule catabolic process	1
BP	GO:0046486	glycerolipid metabolic process	1
BP	GO:0006644	phospholipid metabolic process	1
BP	GO:0044255	cellular lipid metabolic process	5
BP	GO:0016192	vesicle-mediated transport	3
CC	GO:0005730	nucleolus	3
CC	GO:0005618	cell wall	4
CC	GO:0030312	external encapsulating structure	4
CC	GO:0048046	apoplast	4
CC	GO:0005852	eukaryotic translation initiation factor 3 complex	2
CC	GO:0005794	Golgi apparatus	3
CC	GO:0044431	Golgi apparatus part	3
CC	GO:0005576	extracellular region	4
CC	GO:0005681	spliceosomal complex	1
CC	GO:0000151	ubiquitin ligase complex	1
CC	GO:0030118	clathrin coat	1
CC	GO:0030126	COPI vesicle coat	1
CC	GO:0030137	COPI-coated vesicle	1
CC	GO:0030663	COPI-coated vesicle membrane	1
CC	GO:0005798	Golgi-associated vesicle	2
CC	GO:0012506	vesicle membrane	2
CC	GO:0030120	vesicle coat	2
CC	GO:0030135	coated vesicle	2
CC	GO:0030659	cytoplasmic vesicle membrane	2
CC	GO:0030660	Golgi-associated vesicle membrane	2
CC	GO:0030662	coated vesicle membrane	2
CC	GO:0005669	transcription factor TFIID complex	1
CC	GO:0005840	ribosome	16
CC	GO:0012505	endomembrane system	7
CC	GO:0031410	cytoplasmic vesicle	2
CC	GO:0031982	vesicle	2
CC	GO:0044433	cytoplasmic vesicle part	2
CC	GO:0097708	intracellular vesicle	2
CC	GO:0044428	nuclear part	7
CC	GO:0005839	proteasome core complex	2
CC	GO:0019773	proteasome core complex, alpha-subunit complex	1
CC	GO:0044798	nuclear transcription factor complex	1
CC	GO:0090575	RNA polymerase II transcription factor complex	1
CC	GO:0000502	proteasome complex	2
CC	GO:1905369	endopeptidase complex	2
CC	GO:0005635	nuclear envelope	1
CC	GO:0005643	nuclear pore	1
CC	GO:0030133	transport vesicle	1
CC	GO:0030658	transport vesicle membrane	1
CC	GO:0005783	endoplasmic reticulum	3
CC	GO:1905368	peptidase complex	2
CC	GO:0016591	DNA-directed RNA polymerase II, holoenzyme	1
CC	GO:0031981	nuclear lumen	4
CC	GO:0030117	membrane coat	2
CC	GO:0048475	coated membrane	2
CC	GO:0000428	DNA-directed RNA polymerase complex	1
CC	GO:0055029	nuclear DNA-directed RNA polymerase complex	1
CC	GO:0098805	whole membrane	2
CC	GO:0071944	cell periphery	5
CC	GO:0005667	transcription factor complex	1
CC	GO:0031974	membrane-enclosed lumen	4
CC	GO:0043233	organelle lumen	4
CC	GO:0070013	intracellular organelle lumen	4
CC	GO:0098797	plasma membrane protein complex	1
CC	GO:0030880	RNA polymerase complex	1
CC	GO:0044459	plasma membrane part	1
CC	GO:0005886	plasma membrane	1
CC	GO:0061695	transferase complex, transferring phosphorus-containing groups	1
CC	GO:0098588	bounding membrane of organelle	2
CC	GO:0005789	endoplasmic reticulum membrane	1
CC	GO:0042175	nuclear outer membrane-endoplasmic reticulum membrane network	1
CC	GO:0044432	endoplasmic reticulum part	1
CC	GO:0098827	endoplasmic reticulum subcompartment	1
CC	GO:0005856	cytoskeleton	1
CC	GO:0005694	chromosome	5
CC	GO:1990234	transferase complex	2
CC	GO:0031984	organelle subcompartment	1
CC	GO:0031090	organelle membrane	2
CC	GO:0031967	organelle envelope	1
CC	GO:0031975	envelope	1
CC	GO:0005654	nucleoplasm	1
CC	GO:0044451	nucleoplasm part	1
CC	GO:0099023	tethering complex	1
CC	GO:1902494	catalytic complex	5
CC	GO:0000786	nucleosome	2
CC	GO:0044815	DNA packaging complex	2
CC	GO:0000785	chromatin	2
CC	GO:0032993	protein-DNA complex	2
CC	GO:0044427	chromosomal part	2
CC	GO:0098796	membrane protein complex	2
MF	GO:0051082	unfolded protein binding	11
MF	GO:0004601	peroxidase activity	23
MF	GO:0016684	oxidoreductase activity, acting on peroxide as acceptor	23
MF	GO:0016209	antioxidant activity	23
MF	GO:0003883	CTP synthase activity	3
MF	GO:0004556	alpha-amylase activity	3
MF	GO:0030976	thiamine pyrophosphate binding	3
MF	GO:0004568	chitinase activity	5
MF	GO:1901681	sulfur compound binding	4
MF	GO:0008146	sulfotransferase activity	4
MF	GO:0016782	transferase activity, transferring sulfur-containing groups	4
MF	GO:0016879	ligase activity, forming carbon-nitrogen bonds	6
MF	GO:0016157	sucrose synthase activity	3
MF	GO:0019842	vitamin binding	11
MF	GO:0050664	oxidoreductase activity, acting on NAD(P)H, oxygen as acceptor	3
MF	GO:0043565	sequence-specific DNA binding	17
MF	GO:0016762	xyloglucan:xyloglucosyl transferase activity	4
MF	GO:0016614	oxidoreductase activity, acting on CH-OH group of donors	11
MF	GO:0004867	serine-type endopeptidase inhibitor activity	3
MF	GO:0016160	amylase activity	3
MF	GO:0004866	endopeptidase inhibitor activity	4
MF	GO:0030414	peptidase inhibitor activity	4
MF	GO:0061134	peptidase regulator activity	4
MF	GO:0061135	endopeptidase regulator activity	4
MF	GO:0004143	diacylglycerol kinase activity	2
MF	GO:0004576	oligosaccharyl transferase activity	2
MF	GO:0004652	polynucleotide adenylyltransferase activity	2
MF	GO:0016884	carbon-nitrogen ligase activity, with glutamine as amido-N-donor	2
MF	GO:0004175	endopeptidase activity	15
MF	GO:0031072	heat shock protein binding	2
MF	GO:0016616	oxidoreductase activity, acting on the CH-OH group of donors, NAD or NADP as acceptor	9
MF	GO:0008061	chitin binding	2
MF	GO:0015079	potassium ion transmembrane transporter activity	4
MF	GO:0008483	transaminase activity	2
MF	GO:0016769	transferase activity, transferring nitrogenous groups	2
MF	GO:0004252	serine-type endopeptidase activity	8
MF	GO:0000155	phosphorelay sensor kinase activity	2
MF	GO:0004673	protein histidine kinase activity	2
MF	GO:0016775	phosphotransferase activity, nitrogenous group as acceptor	2
MF	GO:0033897	ribonuclease T2 activity	2
MF	GO:0008237	metallopeptidase activity	6
MF	GO:0016765	transferase activity, transferring alkyl or aryl (other than methyl) groups	4
MF	GO:0005544	calcium-dependent phospholipid binding	2
MF	GO:0008094	DNA-dependent ATPase activity	3
MF	GO:0008236	serine-type peptidase activity	13
MF	GO:0017171	serine hydrolase activity	13
MF	GO:0004003	ATP-dependent DNA helicase activity	2
MF	GO:0070566	adenylyltransferase activity	2
MF	GO:0046527	glucosyltransferase activity	8
MF	GO:0003678	DNA helicase activity	4
MF	GO:0016892	endoribonuclease activity, producing 3'-phosphomonoesters	2
MF	GO:0016894	endonuclease activity, active with either ribo- or deoxyribonucleic acids and producing 3'-phosphomonoesters	2
MF	GO:0030170	pyridoxal phosphate binding	8
MF	GO:0070279	vitamin B6 binding	8
MF	GO:0004857	enzyme inhibitor activity	6
MF	GO:0008026	ATP-dependent helicase activity	2
MF	GO:0070035	purine NTP-dependent helicase activity	2
MF	GO:0016763	transferase activity, transferring pentosyl groups	2
MF	GO:0042623	ATPase activity, coupled	9
MF	GO:0016651	oxidoreductase activity, acting on NAD(P)H	3
MF	GO:0003697	single-stranded DNA binding	2
MF	GO:0016887	ATPase activity	15
MF	GO:0004427	inorganic diphosphatase activity	2
MF	GO:0008234	cysteine-type peptidase activity	9
MF	GO:0004579	dolichyl-diphosphooligosaccharide-protein glycotransferase activity	1
MF	GO:0010277	chlorophyllide a oxygenase [overall] activity	1
MF	GO:0120013	intermembrane lipid transfer activity	1
MF	GO:0015399	primary active transmembrane transporter activity	7
MF	GO:0015405	P-P-bond-hydrolysis-driven transmembrane transporter activity	7
MF	GO:0016853	isomerase activity	10
MF	GO:0008171	O-methyltransferase activity	4
MF	GO:0003755	peptidyl-prolyl cis-trans isomerase activity	3
MF	GO:0016859	cis-trans isomerase activity	3
MF	GO:0003924	GTPase activity	11
MF	GO:0004834	tryptophan synthase activity	1
MF	GO:0015098	molybdate ion transmembrane transporter activity	1
MF	GO:0030151	molybdenum ion binding	1
MF	GO:0140104	molecular carrier activity	1
MF	GO:0004222	metalloendopeptidase activity	4
MF	GO:0016866	intramolecular transferase activity	3
MF	GO:0050660	flavin adenine dinucleotide binding	9
MF	GO:0004185	serine-type carboxypeptidase activity	4
MF	GO:0016874	ligase activity	11
MF	GO:0003857	3-hydroxyacyl-CoA dehydrogenase activity	1
MF	GO:0016703	oxidoreductase activity, acting on single donors with incorporation of molecular oxygen, incorporation of one atom of oxygen (internal monooxygenases or internal mixed function oxidases)	1
MF	GO:0016742	hydroxymethyl-, formyl- and related transferase activity	1
MF	GO:0004332	fructose-bisphosphate aldolase activity	1
MF	GO:0009678	hydrogen-translocating pyrophosphatase activity	1
MF	GO:0016814	hydrolase activity, acting on carbon-nitrogen (but not peptide) bonds, in cyclic amidines	1
MF	GO:2001070	starch binding	1
MF	GO:0042626	ATPase activity, coupled to transmembrane movement of substances	6
MF	GO:0043492	ATPase activity, coupled to movement of substances	6
MF	GO:0004386	helicase activity	5
MF	GO:0004180	carboxypeptidase activity	4
MF	GO:0005507	copper ion binding	4
MF	GO:0004559	alpha-mannosidase activity	1
MF	GO:0008134	transcription factor binding	1
MF	GO:0015923	mannosidase activity	1
MF	GO:0016670	oxidoreductase activity, acting on a sulfur group of donors, oxygen as acceptor	1
MF	GO:0017056	structural constituent of nuclear pore	1
MF	GO:0030145	manganese ion binding	1
MF	GO:0009982	pseudouridine synthase activity	2
MF	GO:0046556	alpha-L-arabinofuranosidase activity	1
MF	GO:0001871	pattern binding	9
MF	GO:0030247	polysaccharide binding	9
MF	GO:0000287	magnesium ion binding	5
MF	GO:0003885	D-arabinono-1,4-lactone oxidase activity	1
MF	GO:0008131	primary amine oxidase activity	1
MF	GO:0016641	oxidoreductase activity, acting on the CH-NH2 group of donors, oxygen as acceptor	1
MF	GO:0016881	acid-amino acid ligase activity	1
MF	GO:0016899	oxidoreductase activity, acting on the CH-OH group of donors, oxygen as acceptor	1
MF	GO:0048038	quinone binding	1
MF	GO:0015267	channel activity	7
MF	GO:0022803	passive transmembrane transporter activity	7
MF	GO:0003918	DNA topoisomerase type II (ATP-hydrolyzing) activity	1
MF	GO:0004045	aminoacyl-tRNA hydrolase activity	1
MF	GO:0016832	aldehyde-lyase activity	1
MF	GO:0061505	DNA topoisomerase II activity	1
MF	GO:0070008	serine-type exopeptidase activity	4
MF	GO:0003968	RNA-directed 5'-3' RNA polymerase activity	1
MF	GO:0004620	phospholipase activity	1
MF	GO:0005319	lipid transporter activity	1
MF	GO:0005509	calcium ion binding	12
MF	GO:0003993	acid phosphatase activity	2
MF	GO:0004298	threonine-type endopeptidase activity	2
MF	GO:0016810	hydrolase activity, acting on carbon-nitrogen (but not peptide) bonds	2
MF	GO:0070003	threonine-type peptidase activity	2
MF	GO:0003854	3-beta-hydroxy-delta5-steroid dehydrogenase activity	1
MF	GO:0004743	pyruvate kinase activity	1
MF	GO:0004869	cysteine-type endopeptidase inhibitor activity	1
MF	GO:0016229	steroid dehydrogenase activity	1
MF	GO:0016868	intramolecular transferase activity, phosphotransferases	1
MF	GO:0030955	potassium ion binding	1
MF	GO:0031420	alkali metal ion binding	1
MF	GO:0033764	steroid dehydrogenase activity, acting on the CH-OH group of donors, NAD or NADP as acceptor	1
MF	GO:0035251	UDP-glucosyltransferase activity	4
MF	GO:0016298	lipase activity	1
MF	GO:0016811	hydrolase activity, acting on carbon-nitrogen (but not peptide) bonds, in linear amides	1
MF	GO:0031683	G-protein beta/gamma-subunit complex binding	1
MF	GO:0008081	phosphoric diester hydrolase activity	2
MF	GO:0016836	hydro-lyase activity	2
MF	GO:0003735	structural constituent of ribosome	16
MF	GO:0140097	catalytic activity, acting on DNA	5
MF	GO:0004812	aminoacyl-tRNA ligase activity	5
MF	GO:0016875	ligase activity, forming carbon-oxygen bonds	5
MF	GO:0016638	oxidoreductase activity, acting on the CH-NH2 group of donors	1
MF	GO:0046912	transferase activity, transferring acyl groups, acyl groups converted into alkyl on transfer	1
MF	GO:0051087	chaperone binding	1
MF	GO:0008017	microtubule binding	5
MF	GO:0030983	mismatched DNA binding	1
MF	GO:0046873	metal ion transmembrane transporter activity	5
MF	GO:0008238	exopeptidase activity	4
MF	GO:0005543	phospholipid binding	2
MF	GO:0004843	thiol-dependent ubiquitin-specific protease activity	1
MF	GO:0071949	FAD binding	1
MF	GO:0016701	oxidoreductase activity, acting on single donors with incorporation of molecular oxygen	3
MF	GO:0008374	O-acyltransferase activity	2
MF	GO:0051536	iron-sulfur cluster binding	4
MF	GO:0051540	metal cluster binding	4
MF	GO:0003777	microtubule motor activity	4
MF	GO:0003916	DNA topoisomerase activity	1
MF	GO:0003743	translation initiation factor activity	2
MF	GO:0004871	signal transducer activity	2
MF	GO:0016627	oxidoreductase activity, acting on the CH-CH group of donors	2
MF	GO:0038023	signaling receptor activity	2
MF	GO:0060089	molecular transducer activity	2
MF	GO:0019001	guanyl nucleotide binding	12
MF	GO:0051287	NAD binding	3
MF	GO:0001883	purine nucleoside binding	11
MF	GO:0005525	GTP binding	11
MF	GO:0032549	ribonucleoside binding	11
MF	GO:0032550	purine ribonucleoside binding	11
MF	GO:0032561	guanyl ribonucleotide binding	11
MF	GO:0015631	tubulin binding	5
MF	GO:0001882	nucleoside binding	11
MF	GO:0016791	phosphatase activity	3
MF	GO:0016747	transferase activity, transferring acyl groups other than amino-acyl groups	12
MF	GO:0140101	catalytic activity, acting on a tRNA	6
MF	GO:0042578	phosphoric ester hydrolase activity	5
MF	GO:0008536	Ran GTPase binding	1
MF	GO:0008173	RNA methyltransferase activity	1
MF	GO:0004497	monooxygenase activity	2
MF	GO:0016702	oxidoreductase activity, acting on single donors with incorporation of molecular oxygen, incorporation of two atoms of oxygen	2
MF	GO:0051213	dioxygenase activity	2
MF	GO:0009055	electron transfer activity	6
MF	GO:0030234	enzyme regulator activity	6
MF	GO:0003774	motor activity	4
MF	GO:0019843	rRNA binding	1
MF	GO:0004519	endonuclease activity	6
MF	GO:0044877	protein-containing complex binding	1
MF	GO:0015077	monovalent inorganic cation transmembrane transporter activity	4
MF	GO:0004499	N,N-dimethylaniline monooxygenase activity	1
MF	GO:0016746	transferase activity, transferring acyl groups	14
MF	GO:0008092	cytoskeletal protein binding	6
MF	GO:0016278	lysine N-methyltransferase activity	1
MF	GO:0016279	protein-lysine N-methyltransferase activity	1
MF	GO:0018024	histone-lysine N-methyltransferase activity	1
MF	GO:0008194	UDP-glycosyltransferase activity	6
MF	GO:0042054	histone methyltransferase activity	1
MF	GO:0016709	oxidoreductase activity, acting on paired donors, with incorporation or reduction of molecular oxygen, NAD(P)H as one donor, and incorporation of one atom of oxygen	1
MF	GO:0016759	cellulose synthase activity	1
MF	GO:0016760	cellulose synthase (UDP-forming) activity	1
MF	GO:0017016	Ras GTPase binding	1
MF	GO:0031267	small GTPase binding	1
MF	GO:0008276	protein methyltransferase activity	1
MF	GO:0016830	carbon-carbon lyase activity	3
MF	GO:0010181	FMN binding	1
MF	GO:0015103	inorganic anion transmembrane transporter activity	1
MF	GO:0045735	nutrient reservoir activity	1
MF	GO:0008170	N-methyltransferase activity	1
MF	GO:0008509	anion transmembrane transporter activity	1
MF	GO:0008135	translation factor activity, RNA binding	2
MF	GO:0098772	molecular function regulator	6
MF	GO:0004842	ubiquitin-protein transferase activity	4
MF	GO:0019787	ubiquitin-like protein transferase activity	4
MF	GO:0008289	lipid binding	2
MF	GO:0016831	carboxy-lyase activity	2
MF	GO:0022804	active transmembrane transporter activity	8
MF	GO:0003779	actin binding	1
MF	GO:0016835	carbon-oxygen lyase activity	2
MF	GO:0051020	GTPase binding	1
MF	GO:0004521	endoribonuclease activity	4
MF	GO:0004518	nuclease activity	7
MF	GO:0016741	transferase activity, transferring one-carbon groups	11
MF	GO:0008324	cation transmembrane transporter activity	6
MF	GO:0022890	inorganic cation transmembrane transporter activity	5
MF	GO:0008757	S-adenosylmethionine-dependent methyltransferase activity	1
MF	GO:0004540	ribonuclease activity	4
MF	GO:0008168	methyltransferase activity	10
MF	GO:0034062	5'-3' RNA polymerase activity	2
MF	GO:0097747	RNA polymerase activity	2
MF	GO:0050661	NADP binding	1
MF	GO:0008375	acetylglucosaminyltransferase activity	1
MF	GO:0019783	ubiquitin-like protein-specific protease activity	1
MF	GO:0036459	thiol-dependent ubiquitinyl hydrolase activity	1
MF	GO:0101005	ubiquitinyl hydrolase activity	1
MF	GO:0004523	RNA-DNA hybrid ribonuclease activity	2
MF	GO:0016779	nucleotidyltransferase activity	4
MF	GO:0052689	carboxylic ester hydrolase activity	1
MF	GO:0019899	enzyme binding	1
MF	GO:0016829	lyase activity	5
MF	GO:0016891	endoribonuclease activity, producing 5'-phosphomonoesters	2
MF	GO:0016893	endonuclease activity, active with either ribo- or deoxyribonucleic acids and producing 5'-phosphomonoesters	2
MF	GO:0003899	DNA-directed 5'-3' RNA polymerase activity	1
MF	GO:0016667	oxidoreductase activity, acting on a sulfur group of donors	1
MF	GO:0015238	drug transmembrane transporter activity	1
MF	GO:0003690	double-stranded DNA binding	1
MF	GO:0015075	ion transmembrane transporter activity	7
MF	GO:0015318	inorganic molecular entity transmembrane transporter activity	6
MF	GO:0015297	antiporter activity	1
MF	GO:0015291	secondary active transmembrane transporter activity	1
MF	GO:0046982	protein heterodimerization activity	2

## Sheet:  (C) Lc3-S1 vs. Lc5-S1. 
GOID	Count	Pvalue	group
GO:0009628	12	2.75e-06	BP
GO:0016051	26	1.57e-05	BP
GO:0005984	15	2.29e-05	BP
GO:0009415	9	8.63e-05	BP
GO:0044272	10	0.000201	BP
GO:0001101	9	0.000291	BP
GO:1901700	9	0.000291	BP
GO:0046351	9	0.000542	BP
GO:0009064	6	0.00068	BP
GO:0010035	9	0.000792	BP
GO:0008652	16	0.0012	BP
GO:1901607	14	0.00128	BP
GO:0009312	9	0.00215	BP
GO:0005991	8	0.00245	BP
GO:0005985	7	0.00265	BP
GO:0006790	12	0.00471	BP
GO:0000096	6	0.00591	BP
GO:0006073	20	0.00592	BP
GO:0044042	20	0.00592	BP
GO:0044264	20	0.00592	BP

## Sheet: (D) Lc5-S1 vs. Lc5-S0.
DOWN
Category	GOID	Description	Count
BP	GO:0008299	isoprenoid biosynthetic process	10
BP	GO:0006720	isoprenoid metabolic process	10
BP	GO:0006855	drug transmembrane transport	15
BP	GO:0015893	drug transport	15
BP	GO:0042493	response to drug	15
BP	GO:0042221	response to chemical	27
BP	GO:0009309	amine biosynthetic process	5
BP	GO:0042401	cellular biogenic amine biosynthetic process	5
BP	GO:0072350	tricarboxylic acid metabolic process	5
BP	GO:0008610	lipid biosynthetic process	23
BP	GO:0044282	small molecule catabolic process	7
BP	GO:1901605	alpha-amino acid metabolic process	13
BP	GO:0006576	cellular biogenic amine metabolic process	7
BP	GO:0044106	cellular amine metabolic process	7
BP	GO:0009415	response to water	5
BP	GO:0040007	growth	4
BP	GO:0006595	polyamine metabolic process	3
BP	GO:0006596	polyamine biosynthetic process	3
BP	GO:0009069	serine family amino acid metabolic process	3
BP	GO:0097164	ammonium ion metabolic process	3
BP	GO:0006790	sulfur compound metabolic process	9
BP	GO:0009064	glutamine family amino acid metabolic process	4
BP	GO:0009084	glutamine family amino acid biosynthetic process	4
BP	GO:0044255	cellular lipid metabolic process	25
BP	GO:0001101	response to acid chemical	5
BP	GO:1901700	response to oxygen-containing compound	5
BP	GO:0009308	amine metabolic process	9
BP	GO:0016052	carbohydrate catabolic process	10
BP	GO:0016226	iron-sulfur cluster assembly	4
BP	GO:0031163	metallo-sulfur cluster assembly	4
BP	GO:0009628	response to abiotic stimulus	5
BP	GO:0010035	response to inorganic substance	5
BP	GO:0000096	sulfur amino acid metabolic process	4
BP	GO:0000272	polysaccharide catabolic process	3
BP	GO:0017144	drug metabolic process	20
BP	GO:0000723	telomere maintenance	5
BP	GO:0016054	organic acid catabolic process	5
BP	GO:0032200	telomere organization	5
BP	GO:0046395	carboxylic acid catabolic process	5
BP	GO:0060249	anatomical structure homeostasis	5
BP	GO:0015977	carbon fixation	3
BP	GO:0006099	tricarboxylic acid cycle	3
BP	GO:0006101	citrate metabolic process	3
BP	GO:0009060	aerobic respiration	3
BP	GO:0009664	plant-type cell wall organization	3
BP	GO:0009832	plant-type cell wall biogenesis	3
BP	GO:0010215	cellulose microfibril organization	3
BP	GO:0016049	cell growth	3
BP	GO:0016999	antibiotic metabolic process	3
BP	GO:0030198	extracellular matrix organization	3
BP	GO:0043062	extracellular structure organization	3
BP	GO:0070726	cell wall assembly	3
BP	GO:0071668	plant-type cell wall assembly	3
BP	GO:0071669	plant-type cell wall organization or biogenesis	3
BP	GO:0016571	histone methylation	5
BP	GO:0018022	peptidyl-lysine methylation	5
BP	GO:0034968	histone lysine methylation	5
BP	GO:0009063	cellular amino acid catabolic process	4
BP	GO:0018205	peptidyl-lysine modification	6
BP	GO:1901607	alpha-amino acid biosynthetic process	8
BP	GO:0006081	cellular aldehyde metabolic process	3
BP	GO:0043648	dicarboxylic acid metabolic process	3
BP	GO:1901606	alpha-amino acid catabolic process	3
BP	GO:0006479	protein methylation	5
BP	GO:0008213	protein alkylation	5
BP	GO:0051276	chromosome organization	15
BP	GO:0006415	translational termination	3
BP	GO:0030001	metal ion transport	20
BP	GO:0016569	covalent chromatin modification	6
BP	GO:0016570	histone modification	6
BP	GO:0006325	chromatin organization	9
BP	GO:0016043	cellular component organization	28
BP	GO:0006541	glutamine metabolic process	2
BP	GO:0006542	glutamine biosynthetic process	2
BP	GO:0006570	tyrosine metabolic process	2
BP	GO:0006721	terpenoid metabolic process	2
BP	GO:0016114	terpenoid biosynthetic process	2
BP	GO:0072524	pyridine-containing compound metabolic process	9
BP	GO:0015980	energy derivation by oxidation of organic compounds	3
BP	GO:0045333	cellular respiration	3
BP	GO:0072525	pyridine-containing compound biosynthetic process	8
BP	GO:0043414	macromolecule methylation	6
BP	GO:0006644	phospholipid metabolic process	10
BP	GO:0022607	cellular component assembly	12
BP	GO:0008654	phospholipid biosynthetic process	6
BP	GO:0000097	sulfur amino acid biosynthetic process	2
BP	GO:0032259	methylation	7
BP	GO:0022411	cellular component disassembly	3
BP	GO:0032984	protein-containing complex disassembly	3
BP	GO:0043624	cellular protein complex disassembly	3
BP	GO:0044283	small molecule biosynthetic process	21
BP	GO:0008652	cellular amino acid biosynthetic process	8
BP	GO:0090407	organophosphate biosynthetic process	17
BP	GO:1901617	organic hydroxy compound biosynthetic process	2
BP	GO:0006417	regulation of translation	4
BP	GO:0010608	posttranscriptional regulation of gene expression	4
BP	GO:0034248	regulation of cellular amide metabolic process	4
BP	GO:0019362	pyridine nucleotide metabolic process	8
BP	GO:0046496	nicotinamide nucleotide metabolic process	8
BP	GO:0019682	glyceraldehyde-3-phosphate metabolic process	2
BP	GO:0051186	cofactor metabolic process	15
BP	GO:0006520	cellular amino acid metabolic process	20
BP	GO:0042592	homeostatic process	15
BP	GO:0042546	cell wall biogenesis	3
BP	GO:0009074	aromatic amino acid family catabolic process	2
BP	GO:1901575	organic substance catabolic process	25
BP	GO:0006090	pyruvate metabolic process	6
BP	GO:0009166	nucleotide catabolic process	6
BP	GO:0016567	protein ubiquitination	9
BP	GO:0019359	nicotinamide nucleotide biosynthetic process	7
BP	GO:0019363	pyridine nucleotide biosynthetic process	7
BP	GO:0006733	oxidoreduction coenzyme metabolic process	8
BP	GO:0030258	lipid modification	3
BP	GO:0032446	protein modification by small protein conjugation	9
BP	GO:0007165	signal transduction	16
BP	GO:0023052	signaling	16
BP	GO:0032268	regulation of cellular protein metabolic process	5
BP	GO:0019637	organophosphate metabolic process	23
BP	GO:0009733	response to auxin	6
BP	GO:0070647	protein modification by small protein conjugation or removal	13
BP	GO:0009056	catabolic process	25
BP	GO:0006812	cation transport	26
BP	GO:0017148	negative regulation of translation	3
BP	GO:0034249	negative regulation of cellular amide metabolic process	3
BP	GO:1901292	nucleoside phosphate catabolic process	6
BP	GO:0006091	generation of precursor metabolites and energy	8
BP	GO:0016042	lipid catabolic process	2
BP	GO:0051246	regulation of protein metabolic process	5
BP	GO:0006334	nucleosome assembly	3
BP	GO:0031497	chromatin assembly	3
BP	GO:0034404	nucleobase-containing small molecule biosynthetic process	6
BP	GO:0006996	organelle organization	17
BP	GO:0032269	negative regulation of cellular protein metabolic process	3
BP	GO:0051248	negative regulation of protein metabolic process	3
BP	GO:0016053	organic acid biosynthetic process	16
BP	GO:0046394	carboxylic acid biosynthetic process	16
BP	GO:0006323	DNA packaging	3
BP	GO:0006766	vitamin metabolic process	3
BP	GO:0006767	water-soluble vitamin metabolic process	3
BP	GO:0009110	vitamin biosynthetic process	3
BP	GO:0034728	nucleosome organization	3
BP	GO:0042364	water-soluble vitamin biosynthetic process	3
BP	GO:0008272	sulfate transport	2
BP	GO:0072348	sulfur compound transport	2
BP	GO:0006333	chromatin assembly or disassembly	3
BP	GO:0009890	negative regulation of biosynthetic process	3
BP	GO:0010558	negative regulation of macromolecule biosynthetic process	3
BP	GO:0031327	negative regulation of cellular biosynthetic process	3
BP	GO:0044272	sulfur compound biosynthetic process	3
BP	GO:0065004	protein-DNA complex assembly	3
BP	GO:2000113	negative regulation of cellular macromolecule biosynthetic process	3
BP	GO:0006612	protein targeting to membrane	2
BP	GO:0006613	cotranslational protein targeting to membrane	2
BP	GO:0006614	SRP-dependent cotranslational protein targeting to membrane	2
BP	GO:0006739	NADP metabolic process	2
BP	GO:0045047	protein targeting to ER	2
BP	GO:0072599	establishment of protein localization to endoplasmic reticulum	2
BP	GO:1901615	organic hydroxy compound metabolic process	2
BP	GO:0045229	external encapsulating structure organization	3
BP	GO:0071555	cell wall organization	3
BP	GO:0046434	organophosphate catabolic process	6
BP	GO:0006096	glycolytic process	5
BP	GO:0006165	nucleoside diphosphate phosphorylation	5
BP	GO:0006757	ATP generation from ADP	5
BP	GO:0009132	nucleoside diphosphate metabolic process	5
BP	GO:0009135	purine nucleoside diphosphate metabolic process	5
BP	GO:0009179	purine ribonucleoside diphosphate metabolic process	5
BP	GO:0009185	ribonucleoside diphosphate metabolic process	5
BP	GO:0042866	pyruvate biosynthetic process	5
BP	GO:0046031	ADP metabolic process	5
BP	GO:0046939	nucleotide phosphorylation	5
BP	GO:0031324	negative regulation of cellular metabolic process	3
BP	GO:0051172	negative regulation of nitrogen compound metabolic process	3
BP	GO:0071824	protein-DNA complex subunit organization	3
BP	GO:0007264	small GTPase mediated signal transduction	2
BP	GO:0055086	nucleobase-containing small molecule metabolic process	15
BP	GO:0006006	glucose metabolic process	2
BP	GO:0072657	protein localization to membrane	2
BP	GO:0090150	establishment of protein localization to membrane	2
BP	GO:0009108	coenzyme biosynthetic process	9
BP	GO:0009116	nucleoside metabolic process	3
BP	GO:1901657	glycosyl compound metabolic process	3
BP	GO:0065008	regulation of biological quality	16
BP	GO:0006732	coenzyme metabolic process	10
BP	GO:0006694	steroid biosynthetic process	2
BP	GO:0009066	aspartate family amino acid metabolic process	2
BP	GO:0046486	glycerolipid metabolic process	7
BP	GO:0006650	glycerophospholipid metabolic process	6
BP	GO:0009072	aromatic amino acid family metabolic process	4
BP	GO:0071103	DNA conformation change	4
BP	GO:0006470	protein dephosphorylation	1
BP	GO:0006741	NADP biosynthetic process	1
BP	GO:0046165	alcohol biosynthetic process	1
BP	GO:0046173	polyol biosynthetic process	1
BP	GO:0006754	ATP biosynthetic process	6
BP	GO:0009142	nucleoside triphosphate biosynthetic process	6
BP	GO:0009145	purine nucleoside triphosphate biosynthetic process	6
BP	GO:0009201	ribonucleoside triphosphate biosynthetic process	6
BP	GO:0009206	purine ribonucleoside triphosphate biosynthetic process	6
BP	GO:0006605	protein targeting	2
BP	GO:0018193	peptidyl-amino acid modification	7
BP	GO:0030243	cellulose metabolic process	3
BP	GO:0030244	cellulose biosynthetic process	3
BP	GO:0051188	cofactor biosynthetic process	10
BP	GO:0006568	tryptophan metabolic process	2
BP	GO:0006586	indolalkylamine metabolic process	2
BP	GO:0042430	indole-containing compound metabolic process	2
BP	GO:0042737	drug catabolic process	3
BP	GO:0006419	alanyl-tRNA aminoacylation	1
BP	GO:0008202	steroid metabolic process	2
BP	GO:0006164	purine nucleotide biosynthetic process	7
BP	GO:0009719	response to endogenous stimulus	7
BP	GO:0009725	response to hormone	7
BP	GO:0010033	response to organic substance	7
BP	GO:0006569	tryptophan catabolic process	1
BP	GO:0009310	amine catabolic process	1
BP	GO:0009891	positive regulation of biosynthetic process	1
BP	GO:0009893	positive regulation of metabolic process	1
BP	GO:0010557	positive regulation of macromolecule biosynthetic process	1
BP	GO:0010604	positive regulation of macromolecule metabolic process	1
BP	GO:0010628	positive regulation of gene expression	1
BP	GO:0019441	tryptophan catabolic process to kynurenine	1
BP	GO:0031325	positive regulation of cellular metabolic process	1
BP	GO:0031328	positive regulation of cellular biosynthetic process	1
BP	GO:0042402	cellular biogenic amine catabolic process	1
BP	GO:0042436	indole-containing compound catabolic process	1
BP	GO:0042537	benzene-containing compound metabolic process	1
BP	GO:0046218	indolalkylamine catabolic process	1
BP	GO:0051173	positive regulation of nitrogen compound metabolic process	1
BP	GO:0070189	kynurenine metabolic process	1
BP	GO:0070972	protein localization to endoplasmic reticulum	2
BP	GO:0019439	aromatic compound catabolic process	8
BP	GO:1901361	organic cyclic compound catabolic process	8
BP	GO:0010629	negative regulation of gene expression	5
BP	GO:0009124	nucleoside monophosphate biosynthetic process	6
BP	GO:0009127	purine nucleoside monophosphate biosynthetic process	6
BP	GO:0009156	ribonucleoside monophosphate biosynthetic process	6
BP	GO:0009168	purine ribonucleoside monophosphate biosynthetic process	6
BP	GO:0009165	nucleotide biosynthetic process	9
BP	GO:1901293	nucleoside phosphate biosynthetic process	9
BP	GO:0048523	negative regulation of cellular process	4
BP	GO:0072522	purine-containing compound biosynthetic process	7
BP	GO:0045454	cell redox homeostasis	10
BP	GO:0005996	monosaccharide metabolic process	3
BP	GO:0006098	pentose-phosphate shunt	1
BP	GO:0006475	internal protein amino acid acetylation	1
BP	GO:0010639	negative regulation of organelle organization	1
BP	GO:0016573	histone acetylation	1
BP	GO:0018393	internal peptidyl-lysine acetylation	1
BP	GO:0018394	peptidyl-lysine acetylation	1
BP	GO:0042219	cellular modified amino acid catabolic process	1
BP	GO:0043244	regulation of protein complex disassembly	1
BP	GO:0044273	sulfur compound catabolic process	1
BP	GO:0051129	negative regulation of cellular component organization	1
BP	GO:0051156	glucose 6-phosphate metabolic process	1
BP	GO:0048518	positive regulation of biological process	2
BP	GO:0009892	negative regulation of metabolic process	5
BP	GO:0010605	negative regulation of macromolecule metabolic process	5
BP	GO:0046488	phosphatidylinositol metabolic process	5
BP	GO:0016458	gene silencing	2
BP	GO:0031047	gene silencing by RNA	2
BP	GO:0072528	pyrimidine-containing compound biosynthetic process	2
BP	GO:0019751	polyol metabolic process	1
BP	GO:0019725	cellular homeostasis	10
BP	GO:0005976	polysaccharide metabolic process	7
BP	GO:0072594	establishment of protein localization to organelle	2
BP	GO:0016579	protein deubiquitination	4
BP	GO:0070646	protein modification by small protein removal	4
BP	GO:0009117	nucleotide metabolic process	11
BP	GO:0006066	alcohol metabolic process	1
BP	GO:0006473	protein acetylation	1
BP	GO:0019321	pentose metabolic process	1
BP	GO:0019566	arabinose metabolic process	1
BP	GO:0043543	protein acylation	1
BP	GO:0046373	L-arabinose metabolic process	1
BP	GO:0070925	organelle assembly	1
BP	GO:1901565	organonitrogen compound catabolic process	12
BP	GO:0033014	tetrapyrrole biosynthetic process	2
BP	GO:0072527	pyrimidine-containing compound metabolic process	2
BP	GO:0009152	purine ribonucleotide biosynthetic process	6
BP	GO:0009260	ribonucleotide biosynthetic process	6
BP	GO:0046390	ribose phosphate biosynthetic process	6
BP	GO:0043933	protein-containing complex subunit organization	7
BP	GO:0032787	monocarboxylic acid metabolic process	10
BP	GO:0019318	hexose metabolic process	2
BP	GO:0000041	transition metal ion transport	1
BP	GO:0009607	response to biotic stimulus	1
BP	GO:0042180	cellular ketone metabolic process	1
BP	GO:0043207	response to external biotic stimulus	1
BP	GO:0051707	response to other organism	1
BP	GO:0098542	defense response to other organism	1
BP	GO:0046034	ATP metabolic process	6
BP	GO:0006753	nucleoside phosphate metabolic process	11
BP	GO:0035556	intracellular signal transduction	5
BP	GO:0051716	cellular response to stimulus	22
BP	GO:0051128	regulation of cellular component organization	2
BP	GO:0009144	purine nucleoside triphosphate metabolic process	6
BP	GO:0009199	ribonucleoside triphosphate metabolic process	6
BP	GO:0009205	purine ribonucleoside triphosphate metabolic process	6
BP	GO:0000160	phosphorelay signal transduction system	3
BP	GO:0006558	L-phenylalanine metabolic process	1
BP	GO:0046834	lipid phosphorylation	1
BP	GO:0046854	phosphatidylinositol phosphorylation	1
BP	GO:1902221	erythrose 4-phosphate/phosphoenolpyruvate family amino acid metabolic process	1
BP	GO:0016311	dephosphorylation	2
BP	GO:0050790	regulation of catalytic activity	2
BP	GO:0065009	regulation of molecular function	2
BP	GO:0048519	negative regulation of biological process	6
BP	GO:0046700	heterocycle catabolic process	7
BP	GO:0000271	polysaccharide biosynthetic process	4
BP	GO:0009250	glucan biosynthetic process	4
BP	GO:0033692	cellular polysaccharide biosynthetic process	4
BP	GO:0051273	beta-glucan metabolic process	4
BP	GO:0051274	beta-glucan biosynthetic process	4
BP	GO:0006575	cellular modified amino acid metabolic process	2
BP	GO:0033013	tetrapyrrole metabolic process	2
BP	GO:0044270	cellular nitrogen compound catabolic process	7
BP	GO:0006270	DNA replication initiation	1
BP	GO:0006771	riboflavin metabolic process	1
BP	GO:0009231	riboflavin biosynthetic process	1
BP	GO:0042726	flavin-containing compound metabolic process	1
BP	GO:0042727	flavin-containing compound biosynthetic process	1
BP	GO:0009123	nucleoside monophosphate metabolic process	6
BP	GO:0009126	purine nucleoside monophosphate metabolic process	6
BP	GO:0009161	ribonucleoside monophosphate metabolic process	6
BP	GO:0009167	purine ribonucleoside monophosphate metabolic process	6
BP	GO:0045017	glycerolipid biosynthetic process	3
BP	GO:0009141	nucleoside triphosphate metabolic process	6
BP	GO:0034655	nucleobase-containing compound catabolic process	6
BP	GO:0015074	DNA integration	2
BP	GO:0006820	anion transport	5
BP	GO:0009095	aromatic amino acid family biosynthetic process, prephenate pathway	1
BP	GO:0015693	magnesium ion transport	1
BP	GO:0019220	regulation of phosphate metabolic process	1
BP	GO:0031399	regulation of protein modification process	1
BP	GO:0051130	positive regulation of cellular component organization	1
BP	GO:0051174	regulation of phosphorus metabolic process	1
BP	GO:0070838	divalent metal ion transport	1
BP	GO:0072511	divalent inorganic cation transport	1
BP	GO:0033365	protein localization to organelle	2
BP	GO:0046474	glycerophospholipid biosynthetic process	2
BP	GO:0007154	cell communication	22
BP	GO:0001510	RNA methylation	1
BP	GO:0006904	vesicle docking involved in exocytosis	1
BP	GO:0009605	response to external stimulus	1
BP	GO:0140029	exocytic process	1
BP	GO:0006352	DNA-templated transcription, initiation	3
BP	GO:0030163	protein catabolic process	7
BP	GO:0006163	purine nucleotide metabolic process	7
BP	GO:0044085	cellular component biogenesis	12
BP	GO:0071554	cell wall organization or biogenesis	4
BP	GO:0009067	aspartate family amino acid biosynthetic process	1
BP	GO:0022406	membrane docking	1
BP	GO:0048278	vesicle docking	1
BP	GO:0051640	organelle localization	1
BP	GO:0140056	organelle localization by membrane tethering	1
BP	GO:0072521	purine-containing compound metabolic process	7
BP	GO:0007275	multicellular organism development	2
BP	GO:0032502	developmental process	2
BP	GO:0048856	anatomical structure development	2
BP	GO:0019693	ribose phosphate metabolic process	7
BP	GO:0034637	cellular carbohydrate biosynthetic process	5
BP	GO:0007010	cytoskeleton organization	2
BP	GO:0006261	DNA-dependent DNA replication	1
BP	GO:0006414	translational elongation	1
BP	GO:0009966	regulation of signal transduction	1
BP	GO:0010646	regulation of cell communication	1
BP	GO:0015985	energy coupled proton transport, down electrochemical gradient	1
BP	GO:0015986	ATP synthesis coupled proton transport	1
BP	GO:0023051	regulation of signaling	1
BP	GO:0009057	macromolecule catabolic process	11
BP	GO:0034622	cellular protein-containing complex assembly	4
BP	GO:0042398	cellular modified amino acid biosynthetic process	1
BP	GO:1901136	carbohydrate derivative catabolic process	2
BP	GO:0006631	fatty acid metabolic process	4
BP	GO:0009073	aromatic amino acid family biosynthetic process	1
BP	GO:0033043	regulation of organelle organization	1
BP	GO:0009150	purine ribonucleotide metabolic process	6
BP	GO:0009259	ribonucleotide metabolic process	6
BP	GO:0006260	DNA replication	4
BP	GO:0015698	inorganic anion transport	2
BP	GO:0048522	positive regulation of cellular process	1
BP	GO:0072330	monocarboxylic acid biosynthetic process	6
BP	GO:0006418	tRNA aminoacylation for protein translation	5
BP	GO:0022402	cell cycle process	1
BP	GO:0006952	defense response	3
BP	GO:0016051	carbohydrate biosynthetic process	5
BP	GO:1901135	carbohydrate derivative metabolic process	17
BP	GO:0006074	(1->3)-beta-D-glucan metabolic process	1
BP	GO:0006075	(1->3)-beta-D-glucan biosynthetic process	1
BP	GO:0005991	trehalose metabolic process	1
BP	GO:0065003	protein-containing complex assembly	4
BP	GO:0006400	tRNA modification	1
BP	GO:0048583	regulation of response to stimulus	1
BP	GO:0006497	protein lipidation	1
BP	GO:0006505	GPI anchor metabolic process	1
BP	GO:0006506	GPI anchor biosynthetic process	1
BP	GO:0006661	phosphatidylinositol biosynthetic process	1
BP	GO:0042157	lipoprotein metabolic process	1
BP	GO:0042158	lipoprotein biosynthetic process	1
BP	GO:0044248	cellular catabolic process	15
BP	GO:0015031	protein transport	10
BP	GO:0015833	peptide transport	10
BP	GO:0042886	amide transport	10
BP	GO:0071705	nitrogen compound transport	12
BP	GO:0006073	cellular glucan metabolic process	4
BP	GO:0044042	glucan metabolic process	4
BP	GO:0044264	cellular polysaccharide metabolic process	4
BP	GO:0045184	establishment of protein localization	10
BP	GO:0043038	amino acid activation	5
BP	GO:0043039	tRNA aminoacylation	5
BP	GO:0006457	protein folding	3
BP	GO:0006022	aminoglycan metabolic process	1
BP	GO:0006026	aminoglycan catabolic process	1
BP	GO:0006030	chitin metabolic process	1
BP	GO:0006032	chitin catabolic process	1
BP	GO:0006040	amino sugar metabolic process	1
BP	GO:0016998	cell wall macromolecule catabolic process	1
BP	GO:0044036	cell wall macromolecule metabolic process	1
BP	GO:0046348	amino sugar catabolic process	1
BP	GO:1901071	glucosamine-containing compound metabolic process	1
BP	GO:1901072	glucosamine-containing compound catabolic process	1
BP	GO:0006413	translational initiation	1
BP	GO:0008104	protein localization	10
BP	GO:1901137	carbohydrate derivative biosynthetic process	10
BP	GO:0001522	pseudouridine synthesis	1
BP	GO:0006281	DNA repair	6
BP	GO:0070085	glycosylation	3
BP	GO:0000413	protein peptidyl-prolyl isomerization	1
BP	GO:0018208	peptidyl-proline modification	1
BP	GO:0008033	tRNA processing	2
BP	GO:0006886	intracellular protein transport	6
BP	GO:0006664	glycolipid metabolic process	1
BP	GO:0009247	glycolipid biosynthetic process	1
BP	GO:0046467	membrane lipid biosynthetic process	1
BP	GO:1903509	liposaccharide metabolic process	1
BP	GO:0006974	cellular response to DNA damage stimulus	6
BP	GO:0033554	cellular response to stress	6
BP	GO:0044262	cellular carbohydrate metabolic process	6
BP	GO:0006643	membrane lipid metabolic process	1
BP	GO:0034613	cellular protein localization	6
BP	GO:0070727	cellular macromolecule localization	6
BP	GO:0033036	macromolecule localization	10
BP	GO:0006399	tRNA metabolic process	7
BP	GO:0006511	ubiquitin-dependent protein catabolic process	3
BP	GO:0019941	modification-dependent protein catabolic process	3
BP	GO:0043632	modification-dependent macromolecule catabolic process	3
BP	GO:0071804	cellular potassium ion transport	1
BP	GO:0071805	potassium ion transmembrane transport	1
BP	GO:0051704	multi-organism process	7
BP	GO:0009451	RNA modification	2
BP	GO:0015979	photosynthesis	2
BP	GO:0006813	potassium ion transport	1
BP	GO:0032501	multicellular organismal process	8
BP	GO:0008037	cell recognition	6
BP	GO:0009856	pollination	6
BP	GO:0009875	pollen-pistil interaction	6
BP	GO:0044706	multi-multicellular organism process	6
BP	GO:0048544	recognition of pollen	6
BP	GO:0005984	disaccharide metabolic process	1
BP	GO:0006633	fatty acid biosynthetic process	1
BP	GO:0006486	protein glycosylation	2
BP	GO:0009100	glycoprotein metabolic process	2
BP	GO:0009101	glycoprotein biosynthetic process	2
BP	GO:0043413	macromolecule glycosylation	2
BP	GO:0007049	cell cycle	1
BP	GO:0006259	DNA metabolic process	12
BP	GO:0046907	intracellular transport	6
BP	GO:0051649	establishment of localization in cell	6
BP	GO:0006887	exocytosis	2
BP	GO:0032940	secretion by cell	2
BP	GO:0000003	reproduction	6
BP	GO:0022414	reproductive process	6
BP	GO:0051641	cellular localization	7
BP	GO:0006979	response to oxidative stress	5
BP	GO:0007017	microtubule-based process	3
BP	GO:0009311	oligosaccharide metabolic process	1
BP	GO:0071702	organic substance transport	10
BP	GO:0046903	secretion	2
BP	GO:0044257	cellular protein catabolic process	3
BP	GO:0051603	proteolysis involved in cellular protein catabolic process	3
BP	GO:1902600	proton transmembrane transport	1
BP	GO:0098655	cation transmembrane transport	3
BP	GO:0098660	inorganic ion transmembrane transport	3
BP	GO:0098662	inorganic cation transmembrane transport	3
BP	GO:0006928	movement of cell or subcellular component	2
BP	GO:0007018	microtubule-based movement	2
BP	GO:0034220	ion transmembrane transport	3
BP	GO:0034660	ncRNA metabolic process	7
BP	GO:0034470	ncRNA processing	2
BP	GO:0015672	monovalent inorganic cation transport	2
BP	GO:0044265	cellular macromolecule catabolic process	3
BP	GO:0006396	RNA processing	4
BP	GO:0016192	vesicle-mediated transport	3
CC	GO:0031225	anchored component of membrane	3
CC	GO:0000786	nucleosome	12
CC	GO:0044815	DNA packaging complex	12
CC	GO:0000785	chromatin	12
CC	GO:0032993	protein-DNA complex	12
CC	GO:0044427	chromosomal part	13
CC	GO:0009507	chloroplast	2
CC	GO:0009536	plastid	2
CC	GO:0005694	chromosome	13
CC	GO:0016459	myosin complex	2
CC	GO:0045263	proton-transporting ATP synthase complex, coupling factor F(o)	1
CC	GO:0005875	microtubule associated complex	1
CC	GO:0044430	cytoskeletal part	3
CC	GO:0005856	cytoskeleton	3
CC	GO:0015630	microtubule cytoskeleton	1
CC	GO:0098797	plasma membrane protein complex	2
CC	GO:0045259	proton-transporting ATP synthase complex	1
CC	GO:0048500	signal recognition particle	1
CC	GO:0044459	plasma membrane part	2
CC	GO:0015629	actin cytoskeleton	2
CC	GO:0044454	nuclear chromosome part	1
CC	GO:0005886	plasma membrane	2
CC	GO:0000228	nuclear chromosome	1
CC	GO:0009654	photosystem II oxygen evolving complex	2
CC	GO:0042651	thylakoid membrane	2
CC	GO:0005777	peroxisome	1
CC	GO:0042579	microbody	1
CC	GO:0033177	proton-transporting two-sector ATPase complex, proton-transporting domain	1
CC	GO:1990204	oxidoreductase complex	2
CC	GO:0009523	photosystem II	2
CC	GO:0005789	endoplasmic reticulum membrane	2
CC	GO:0042175	nuclear outer membrane-endoplasmic reticulum membrane network	2
CC	GO:0044432	endoplasmic reticulum part	2
CC	GO:0098827	endoplasmic reticulum subcompartment	2
CC	GO:0019867	outer membrane	1
CC	GO:0000148	1,3-beta-D-glucan synthase complex	1
CC	GO:0009521	photosystem	2
CC	GO:0016469	proton-transporting two-sector ATPase complex	1
CC	GO:0031984	organelle subcompartment	2
CC	GO:0034357	photosynthetic membrane	2
CC	GO:0009579	thylakoid	2
CC	GO:0044436	thylakoid part	2
CC	GO:1990234	transferase complex	3
CC	GO:0005783	endoplasmic reticulum	2
CC	GO:0005576	extracellular region	1
CC	GO:0098796	membrane protein complex	6
CC	GO:0000145	exocyst	1
CC	GO:0005938	cell cortex	1
CC	GO:0044448	cell cortex part	1
CC	GO:0099568	cytoplasmic region	1
CC	GO:0071944	cell periphery	3
CC	GO:0098588	bounding membrane of organelle	1
CC	GO:1902494	catalytic complex	6
CC	GO:0099023	tethering complex	1
CC	GO:0031981	nuclear lumen	1
CC	GO:0031090	organelle membrane	1
CC	GO:0012505	endomembrane system	2
CC	GO:0031974	membrane-enclosed lumen	1
CC	GO:0043233	organelle lumen	1
CC	GO:0070013	intracellular organelle lumen	1
CC	GO:0044428	nuclear part	1
CC	GO:0005840	ribosome	5
MF	GO:0015238	drug transmembrane transporter activity	15
MF	GO:0051536	iron-sulfur cluster binding	14
MF	GO:0051540	metal cluster binding	14
MF	GO:0016638	oxidoreductase activity, acting on the CH-NH2 group of donors	5
MF	GO:0015297	antiporter activity	16
MF	GO:0015291	secondary active transmembrane transporter activity	16
MF	GO:0003779	actin binding	8
MF	GO:0022804	active transmembrane transporter activity	25
MF	GO:0030151	molybdenum ion binding	3
MF	GO:0050661	NADP binding	9
MF	GO:0016278	lysine N-methyltransferase activity	6
MF	GO:0016279	protein-lysine N-methyltransferase activity	6
MF	GO:0018024	histone-lysine N-methyltransferase activity	6
MF	GO:0042054	histone methyltransferase activity	6
MF	GO:0008964	phosphoenolpyruvate carboxylase activity	3
MF	GO:0016161	beta-amylase activity	3
MF	GO:0008276	protein methyltransferase activity	6
MF	GO:0033926	glycopeptide alpha-N-acetylgalactosaminidase activity	3
MF	GO:0005509	calcium ion binding	23
MF	GO:0016701	oxidoreductase activity, acting on single donors with incorporation of molecular oxygen	8
MF	GO:0016741	transferase activity, transferring one-carbon groups	29
MF	GO:0008170	N-methyltransferase activity	6
MF	GO:0004611	phosphoenolpyruvate carboxykinase activity	3
MF	GO:0008168	methyltransferase activity	28
MF	GO:0005516	calmodulin binding	7
MF	GO:0016682	oxidoreductase activity, acting on diphenols and related substances as donors, oxygen as acceptor	3
MF	GO:0004497	monooxygenase activity	7
MF	GO:0016868	intramolecular transferase activity, phosphotransferases	3
MF	GO:0010277	chlorophyllide a oxygenase [overall] activity	2
MF	GO:0008374	O-acyltransferase activity	5
MF	GO:0016679	oxidoreductase activity, acting on diphenols and related substances as donors	3
MF	GO:0004356	glutamate-ammonia ligase activity	2
MF	GO:0016211	ammonia ligase activity	2
MF	GO:0016880	acid-ammonia (or amide) ligase activity	2
MF	GO:0016703	oxidoreductase activity, acting on single donors with incorporation of molecular oxygen, incorporation of one atom of oxygen (internal monooxygenases or internal mixed function oxidases)	2
MF	GO:0016831	carboxy-lyase activity	8
MF	GO:0016702	oxidoreductase activity, acting on single donors with incorporation of molecular oxygen, incorporation of two atoms of oxygen	6
MF	GO:0051213	dioxygenase activity	6
MF	GO:0004523	RNA-DNA hybrid ribonuclease activity	10
MF	GO:0004499	N,N-dimethylaniline monooxygenase activity	4
MF	GO:0003747	translation release factor activity	2
MF	GO:0008079	translation termination factor activity	2
MF	GO:0030145	manganese ion binding	2
MF	GO:2001070	starch binding	2
MF	GO:0016830	carbon-carbon lyase activity	9
MF	GO:0016624	oxidoreductase activity, acting on the aldehyde or oxo group of donors, disulfide as acceptor	2
MF	GO:0016628	oxidoreductase activity, acting on the CH-CH group of donors, NAD or NADP as acceptor	2
MF	GO:0016872	intramolecular lyase activity	2
MF	GO:0140103	catalytic activity, acting on a glycoprotein	3
MF	GO:0010333	terpene synthase activity	5
MF	GO:0016160	amylase activity	3
MF	GO:0046982	protein heterodimerization activity	17
MF	GO:0003678	DNA helicase activity	5
MF	GO:0008757	S-adenosylmethionine-dependent methyltransferase activity	6
MF	GO:0016709	oxidoreductase activity, acting on paired donors, with incorporation or reduction of molecular oxygen, NAD(P)H as one donor, and incorporation of one atom of oxygen	4
MF	GO:0016829	lyase activity	18
MF	GO:0043021	ribonucleoprotein complex binding	2
MF	GO:0016407	acetyltransferase activity	3
MF	GO:0016838	carbon-oxygen lyase activity, acting on phosphates	5
MF	GO:0004222	metalloendopeptidase activity	6
MF	GO:0005092	GDP-dissociation inhibitor activity	2
MF	GO:0008131	primary amine oxidase activity	2
MF	GO:0016641	oxidoreductase activity, acting on the CH-NH2 group of donors, oxygen as acceptor	2
MF	GO:0045300	acyl-[acyl-carrier-protein] desaturase activity	2
MF	GO:0048038	quinone binding	2
MF	GO:0043565	sequence-specific DNA binding	19
MF	GO:0008237	metallopeptidase activity	7
MF	GO:0030597	RNA glycosylase activity	3
MF	GO:0030598	rRNA N-glycosylase activity	3
MF	GO:0016891	endoribonuclease activity, producing 5'-phosphomonoesters	10
MF	GO:0016893	endonuclease activity, active with either ribo- or deoxyribonucleic acids and producing 5'-phosphomonoesters	10
MF	GO:0042626	ATPase activity, coupled to transmembrane movement of substances	9
MF	GO:0043492	ATPase activity, coupled to movement of substances	9
MF	GO:0008081	phosphoric diester hydrolase activity	4
MF	GO:0015116	sulfate transmembrane transporter activity	2
MF	GO:0051537	2 iron, 2 sulfur cluster binding	2
MF	GO:1901682	sulfur compound transmembrane transporter activity	2
MF	GO:0016307	phosphatidylinositol phosphate kinase activity	3
MF	GO:0004521	endoribonuclease activity	11
MF	GO:0050660	flavin adenine dinucleotide binding	12
MF	GO:0008641	ubiquitin-like modifier activating enzyme activity	3
MF	GO:0016877	ligase activity, forming carbon-sulfur bonds	3
MF	GO:0004386	helicase activity	7
MF	GO:0016866	intramolecular transferase activity	4
MF	GO:0140102	catalytic activity, acting on a rRNA	3
MF	GO:0015399	primary active transmembrane transporter activity	9
MF	GO:0015405	P-P-bond-hydrolysis-driven transmembrane transporter activity	9
MF	GO:0016747	transferase activity, transferring acyl groups other than amino-acyl groups	19
MF	GO:0016903	oxidoreductase activity, acting on the aldehyde or oxo group of donors	3
MF	GO:0004842	ubiquitin-protein transferase activity	10
MF	GO:0019787	ubiquitin-like protein transferase activity	10
MF	GO:0008092	cytoskeletal protein binding	12
MF	GO:0016627	oxidoreductase activity, acting on the CH-CH group of donors	4
MF	GO:0004540	ribonuclease activity	11
MF	GO:0071949	FAD binding	2
MF	GO:0016887	ATPase activity	18
MF	GO:0016759	cellulose synthase activity	3
MF	GO:0016760	cellulose synthase (UDP-forming) activity	3
MF	GO:0003872	6-phosphofructokinase activity	2
MF	GO:0003951	NAD+ kinase activity	1
MF	GO:0004097	catechol oxidase activity	1
MF	GO:0004602	glutathione peroxidase activity	1
MF	GO:0016810	hydrolase activity, acting on carbon-nitrogen (but not peptide) bonds	3
MF	GO:0004519	endonuclease activity	11
MF	GO:0000287	magnesium ion binding	7
MF	GO:0046873	metal ion transmembrane transporter activity	8
MF	GO:0016717	oxidoreductase activity, acting on paired donors, with oxidation of a pair of donors resulting in the reduction of molecular oxygen to two molecules of water	2
MF	GO:0030695	GTPase regulator activity	3
MF	GO:0004618	phosphoglycerate kinase activity	1
MF	GO:0004813	alanine-tRNA ligase activity	1
MF	GO:0004834	tryptophan synthase activity	1
MF	GO:0016774	phosphotransferase activity, carboxyl group as acceptor	1
MF	GO:0017025	TBP-class protein binding	1
MF	GO:0043022	ribosome binding	1
MF	GO:0051539	4 iron, 4 sulfur cluster binding	1
MF	GO:0070569	uridylyltransferase activity	1
MF	GO:0008238	exopeptidase activity	6
MF	GO:0004332	fructose-bisphosphate aldolase activity	1
MF	GO:0008097	5S rRNA binding	1
MF	GO:0016634	oxidoreductase activity, acting on the CH-CH group of donors, oxygen as acceptor	1
MF	GO:0016646	oxidoreductase activity, acting on the CH-NH group of donors, NAD or NADP as acceptor	1
MF	GO:0016742	hydroxymethyl-, formyl- and related transferase activity	1
MF	GO:0008443	phosphofructokinase activity	2
MF	GO:0019200	carbohydrate kinase activity	2
MF	GO:0070008	serine-type exopeptidase activity	5
MF	GO:0016799	hydrolase activity, hydrolyzing N-glycosyl compounds	3
MF	GO:0016746	transferase activity, transferring acyl groups	22
MF	GO:0008134	transcription factor binding	1
MF	GO:0016670	oxidoreductase activity, acting on a sulfur group of donors, oxygen as acceptor	1
MF	GO:0016814	hydrolase activity, acting on carbon-nitrogen (but not peptide) bonds, in cyclic amidines	1
MF	GO:0008324	cation transmembrane transporter activity	14
MF	GO:0008135	translation factor activity, RNA binding	5
MF	GO:0016835	carbon-oxygen lyase activity	6
MF	GO:0004470	malic enzyme activity	1
MF	GO:0004471	malate dehydrogenase (decarboxylating) (NAD+) activity	1
MF	GO:0016615	malate dehydrogenase activity	1
MF	GO:0016778	diphosphotransferase activity	1
MF	GO:0043015	gamma-tubulin binding	1
MF	GO:0046556	alpha-L-arabinofuranosidase activity	1
MF	GO:0008173	RNA methyltransferase activity	2
MF	GO:0042623	ATPase activity, coupled	9
MF	GO:0016832	aldehyde-lyase activity	1
MF	GO:0016843	amine-lyase activity	1
MF	GO:0016844	strictosidine synthase activity	1
MF	GO:0046915	transition metal ion transmembrane transporter activity	1
MF	GO:0016765	transferase activity, transferring alkyl or aryl (other than methyl) groups	3
MF	GO:0042578	phosphoric ester hydrolase activity	8
MF	GO:0060589	nucleoside-triphosphatase regulator activity	3
MF	GO:0000049	tRNA binding	1
MF	GO:0004575	sucrose alpha-glucosidase activity	1
MF	GO:0004869	cysteine-type endopeptidase inhibitor activity	1
MF	GO:0015926	glucosidase activity	1
MF	GO:0016790	thiolester hydrolase activity	1
MF	GO:0090599	alpha-glucosidase activity	1
MF	GO:0004564	beta-fructofuranosidase activity	1
MF	GO:0008312	7S RNA binding	1
MF	GO:0033897	ribonuclease T2 activity	1
MF	GO:0019783	ubiquitin-like protein-specific protease activity	4
MF	GO:0036459	thiol-dependent ubiquitinyl hydrolase activity	4
MF	GO:0101005	ubiquitinyl hydrolase activity	4
MF	GO:0008378	galactosyltransferase activity	2
MF	GO:0003887	DNA-directed DNA polymerase activity	1
MF	GO:0004144	diacylglycerol O-acyltransferase activity	1
MF	GO:0004743	pyruvate kinase activity	1
MF	GO:0016411	acylglycerol O-acyltransferase activity	1
MF	GO:0016671	oxidoreductase activity, acting on a sulfur group of donors, disulfide as acceptor	1
MF	GO:0030955	potassium ion binding	1
MF	GO:0031420	alkali metal ion binding	1
MF	GO:0044877	protein-containing complex binding	2
MF	GO:0140097	catalytic activity, acting on DNA	6
MF	GO:0015267	channel activity	8
MF	GO:0022803	passive transmembrane transporter activity	8
MF	GO:0005544	calcium-dependent phospholipid binding	1
MF	GO:0016780	phosphotransferase activity, for other substituted phosphate groups	1
MF	GO:0016874	ligase activity	12
MF	GO:0004518	nuclease activity	13
MF	GO:0016667	oxidoreductase activity, acting on a sulfur group of donors	5
MF	GO:0015095	magnesium ion transmembrane transporter activity	1
MF	GO:0034061	DNA polymerase activity	1
MF	GO:0004402	histone acetyltransferase activity	1
MF	GO:0016811	hydrolase activity, acting on carbon-nitrogen (but not peptide) bonds, in linear amides	1
MF	GO:0016840	carbon-nitrogen lyase activity	1
MF	GO:0016892	endoribonuclease activity, producing 3'-phosphomonoesters	1
MF	GO:0016894	endonuclease activity, active with either ribo- or deoxyribonucleic acids and producing 3'-phosphomonoesters	1
MF	GO:0034212	peptide N-acetyltransferase activity	1
MF	GO:0061733	peptide-lysine-N-acetyltransferase activity	1
MF	GO:0003993	acid phosphatase activity	2
MF	GO:0004866	endopeptidase inhibitor activity	2
MF	GO:0030414	peptidase inhibitor activity	2
MF	GO:0045735	nutrient reservoir activity	2
MF	GO:0061134	peptidase regulator activity	2
MF	GO:0061135	endopeptidase regulator activity	2
MF	GO:0016763	transferase activity, transferring pentosyl groups	1
MF	GO:0046912	transferase activity, transferring acyl groups, acyl groups converted into alkyl on transfer	1
MF	GO:0015075	ion transmembrane transporter activity	19
MF	GO:0003924	GTPase activity	11
MF	GO:0008236	serine-type peptidase activity	11
MF	GO:0017171	serine hydrolase activity	11
MF	GO:0003746	translation elongation factor activity	1
MF	GO:0008080	N-acetyltransferase activity	1
MF	GO:0008408	3'-5' exonuclease activity	1
MF	GO:0019888	protein phosphatase regulator activity	1
MF	GO:0015103	inorganic anion transmembrane transporter activity	2
MF	GO:0004843	thiol-dependent ubiquitin-specific protease activity	1
MF	GO:0051087	chaperone binding	1
MF	GO:0016791	phosphatase activity	4
MF	GO:0010181	FMN binding	2
MF	GO:0016410	N-acyltransferase activity	1
MF	GO:0022890	inorganic cation transmembrane transporter activity	10
MF	GO:0019208	phosphatase regulator activity	1
MF	GO:0001883	purine nucleoside binding	14
MF	GO:0005525	GTP binding	14
MF	GO:0032549	ribonucleoside binding	14
MF	GO:0032550	purine ribonucleoside binding	14
MF	GO:0032561	guanyl ribonucleotide binding	14
MF	GO:0008234	cysteine-type peptidase activity	8
MF	GO:0001882	nucleoside binding	14
MF	GO:0008509	anion transmembrane transporter activity	2
MF	GO:0035251	UDP-glucosyltransferase activity	4
MF	GO:0008138	protein tyrosine/serine/threonine phosphatase activity	1
MF	GO:0016620	oxidoreductase activity, acting on the aldehyde or oxo group of donors, NAD or NADP as acceptor	1
MF	GO:0005507	copper ion binding	3
MF	GO:0015035	protein disulfide oxidoreductase activity	3
MF	GO:0015036	disulfide oxidoreductase activity	3
MF	GO:0004427	inorganic diphosphatase activity	1
MF	GO:0016645	oxidoreductase activity, acting on the CH-NH group of donors	1
MF	GO:1901681	sulfur compound binding	1
MF	GO:0004180	carboxypeptidase activity	3
MF	GO:0004252	serine-type endopeptidase activity	5
MF	GO:0004867	serine-type endopeptidase inhibitor activity	1
MF	GO:0003743	translation initiation factor activity	2
MF	GO:0005096	GTPase activator activity	1
MF	GO:0008146	sulfotransferase activity	1
MF	GO:0016782	transferase activity, transferring sulfur-containing groups	1
MF	GO:0002161	aminoacyl-tRNA editing activity	1
MF	GO:0019001	guanyl nucleotide binding	14
MF	GO:0004175	endopeptidase activity	11
MF	GO:0051287	NAD binding	3
MF	GO:0003843	1,3-beta-D-glucan synthase activity	1
MF	GO:0004721	phosphoprotein phosphatase activity	1
MF	GO:0004812	aminoacyl-tRNA ligase activity	5
MF	GO:0016875	ligase activity, forming carbon-oxygen bonds	5
MF	GO:0004527	exonuclease activity	1
MF	GO:0008536	Ran GTPase binding	1
MF	GO:0001871	pattern binding	9
MF	GO:0030247	polysaccharide binding	9
MF	GO:0015318	inorganic molecular entity transmembrane transporter activity	15
MF	GO:0016879	ligase activity, forming carbon-nitrogen bonds	2
MF	GO:0061630	ubiquitin protein ligase activity	1
MF	GO:0061659	ubiquitin-like protein ligase activity	1
MF	GO:0016853	isomerase activity	8
MF	GO:0009982	pseudouridine synthase activity	1
MF	GO:0140101	catalytic activity, acting on a tRNA	7
MF	GO:0019842	vitamin binding	6
MF	GO:0030170	pyridoxal phosphate binding	5
MF	GO:0070279	vitamin B6 binding	5
MF	GO:0051082	unfolded protein binding	2
MF	GO:0004568	chitinase activity	1
MF	GO:0019843	rRNA binding	1
MF	GO:0008289	lipid binding	3
MF	GO:0030234	enzyme regulator activity	7
MF	GO:0008171	O-methyltransferase activity	2
MF	GO:0004857	enzyme inhibitor activity	3
MF	GO:0004888	transmembrane signaling receptor activity	1
MF	GO:0004970	ionotropic glutamate receptor activity	1
MF	GO:0005230	extracellular ligand-gated ion channel activity	1
MF	GO:0008066	glutamate receptor activity	1
MF	GO:0015276	ligand-gated ion channel activity	1
MF	GO:0022824	transmitter-gated ion channel activity	1
MF	GO:0022834	ligand-gated channel activity	1
MF	GO:0022835	transmitter-gated channel activity	1
MF	GO:0030594	neurotransmitter receptor activity	1
MF	GO:0015298	solute:cation antiporter activity	1
MF	GO:0015299	solute:proton antiporter activity	1
MF	GO:0004185	serine-type carboxypeptidase activity	2
MF	GO:0009055	electron transfer activity	7
MF	GO:0008194	UDP-glycosyltransferase activity	7
MF	GO:0008047	enzyme activator activity	1
MF	GO:0004650	polygalacturonase activity	1
MF	GO:0003899	DNA-directed 5'-3' RNA polymerase activity	3
MF	GO:0017016	Ras GTPase binding	1
MF	GO:0031267	small GTPase binding	1
MF	GO:0004601	peroxidase activity	7
MF	GO:0003774	motor activity	4
MF	GO:0005216	ion channel activity	3
MF	GO:0022838	substrate-specific channel activity	3
MF	GO:0046527	glucosyltransferase activity	4
MF	GO:0016684	oxidoreductase activity, acting on peroxide as acceptor	7
MF	GO:0016836	hydro-lyase activity	1
MF	GO:0003755	peptidyl-prolyl cis-trans isomerase activity	1
MF	GO:0016859	cis-trans isomerase activity	1
MF	GO:0005543	phospholipid binding	1
MF	GO:0015079	potassium ion transmembrane transporter activity	1
MF	GO:0098772	molecular function regulator	7
MF	GO:0016616	oxidoreductase activity, acting on the CH-OH group of donors, NAD or NADP as acceptor	4
MF	GO:0015078	proton transmembrane transporter activity	2
MF	GO:0016614	oxidoreductase activity, acting on CH-OH group of donors	5
MF	GO:0016209	antioxidant activity	7
MF	GO:0015631	tubulin binding	4
MF	GO:0034062	5'-3' RNA polymerase activity	3
MF	GO:0097747	RNA polymerase activity	3
MF	GO:0022836	gated channel activity	1
MF	GO:0022839	ion gated channel activity	1
MF	GO:0004871	signal transducer activity	1
MF	GO:0038023	signaling receptor activity	1
MF	GO:0051020	GTPase binding	1
MF	GO:0060089	molecular transducer activity	1
MF	GO:0016779	nucleotidyltransferase activity	6
MF	GO:0015077	monovalent inorganic cation transmembrane transporter activity	3
MF	GO:0008375	acetylglucosaminyltransferase activity	1
MF	GO:0003777	microtubule motor activity	2
MF	GO:0052689	carboxylic ester hydrolase activity	1
MF	GO:0019899	enzyme binding	1
MF	GO:0008017	microtubule binding	2
MF	GO:0003690	double-stranded DNA binding	1
MF	GO:0003735	structural constituent of ribosome	4
UP
Category	GOID	Description	Count
BP	GO:0030243	cellulose metabolic process	15
BP	GO:0030244	cellulose biosynthetic process	15
BP	GO:0006979	response to oxidative stress	34
BP	GO:0006073	cellular glucan metabolic process	24
BP	GO:0044042	glucan metabolic process	24
BP	GO:0044264	cellular polysaccharide metabolic process	24
BP	GO:0044262	cellular carbohydrate metabolic process	32
BP	GO:0005976	polysaccharide metabolic process	24
BP	GO:0009607	response to biotic stimulus	7
BP	GO:0043207	response to external biotic stimulus	7
BP	GO:0051707	response to other organism	7
BP	GO:0098542	defense response to other organism	7
BP	GO:0009605	response to external stimulus	8
BP	GO:0000271	polysaccharide biosynthetic process	16
BP	GO:0009250	glucan biosynthetic process	16
BP	GO:0033692	cellular polysaccharide biosynthetic process	16
BP	GO:0051273	beta-glucan metabolic process	16
BP	GO:0051274	beta-glucan biosynthetic process	16
BP	GO:0034637	cellular carbohydrate biosynthetic process	19
BP	GO:0006855	drug transmembrane transport	18
BP	GO:0015893	drug transport	18
BP	GO:0042493	response to drug	18
BP	GO:0009664	plant-type cell wall organization	5
BP	GO:0009832	plant-type cell wall biogenesis	5
BP	GO:0010215	cellulose microfibril organization	5
BP	GO:0016049	cell growth	5
BP	GO:0030198	extracellular matrix organization	5
BP	GO:0043062	extracellular structure organization	5
BP	GO:0070726	cell wall assembly	5
BP	GO:0071668	plant-type cell wall assembly	5
BP	GO:0071669	plant-type cell wall organization or biogenesis	5
BP	GO:0016051	carbohydrate biosynthetic process	19
BP	GO:0040007	growth	5
BP	GO:0006022	aminoglycan metabolic process	8
BP	GO:0006026	aminoglycan catabolic process	8
BP	GO:0006030	chitin metabolic process	8
BP	GO:0006032	chitin catabolic process	8
BP	GO:0006040	amino sugar metabolic process	8
BP	GO:0016998	cell wall macromolecule catabolic process	8
BP	GO:0044036	cell wall macromolecule metabolic process	8
BP	GO:0046348	amino sugar catabolic process	8
BP	GO:1901071	glucosamine-containing compound metabolic process	8
BP	GO:1901072	glucosamine-containing compound catabolic process	8
BP	GO:0071554	cell wall organization or biogenesis	14
BP	GO:0033014	tetrapyrrole biosynthetic process	7
BP	GO:0042737	drug catabolic process	8
BP	GO:0033013	tetrapyrrole metabolic process	7
BP	GO:0080134	regulation of response to stress	3
BP	GO:1901136	carbohydrate derivative catabolic process	8
BP	GO:0009064	glutamine family amino acid metabolic process	4
BP	GO:0009084	glutamine family amino acid biosynthetic process	4
BP	GO:0009451	RNA modification	12
BP	GO:0006814	sodium ion transport	3
BP	GO:0010817	regulation of hormone levels	4
BP	GO:0042445	hormone metabolic process	4
BP	GO:0005985	sucrose metabolic process	5
BP	GO:0042546	cell wall biogenesis	5
BP	GO:0009094	L-phenylalanine biosynthetic process	3
BP	GO:1902223	erythrose 4-phosphate/phosphoenolpyruvate family amino acid biosynthetic process	3
BP	GO:0045229	external encapsulating structure organization	6
BP	GO:0071555	cell wall organization	6
BP	GO:0051704	multi-organism process	24
BP	GO:0005984	disaccharide metabolic process	8
BP	GO:0006779	porphyrin-containing compound biosynthetic process	3
BP	GO:0006801	superoxide metabolic process	3
BP	GO:0072593	reactive oxygen species metabolic process	3
BP	GO:0001522	pseudouridine synthesis	6
BP	GO:0065008	regulation of biological quality	27
BP	GO:1901605	alpha-amino acid metabolic process	13
BP	GO:0006952	defense response	10
BP	GO:0006558	L-phenylalanine metabolic process	3
BP	GO:1902221	erythrose 4-phosphate/phosphoenolpyruvate family amino acid metabolic process	3
BP	GO:0006400	tRNA modification	5
BP	GO:0009690	cytokinin metabolic process	3
BP	GO:0034754	cellular hormone metabolic process	3
BP	GO:0008033	tRNA processing	9
BP	GO:0006568	tryptophan metabolic process	4
BP	GO:0006586	indolalkylamine metabolic process	4
BP	GO:0042430	indole-containing compound metabolic process	4
BP	GO:0045454	cell redox homeostasis	18
BP	GO:1901607	alpha-amino acid biosynthetic process	9
BP	GO:0009311	oligosaccharide metabolic process	8
BP	GO:0008202	steroid metabolic process	4
BP	GO:0006778	porphyrin-containing compound metabolic process	3
BP	GO:0009095	aromatic amino acid family biosynthetic process, prephenate pathway	3
BP	GO:0071824	protein-DNA complex subunit organization	5
BP	GO:0009072	aromatic amino acid family metabolic process	7
BP	GO:0042592	homeostatic process	21
BP	GO:0006721	terpenoid metabolic process	2
BP	GO:0016114	terpenoid biosynthetic process	2
BP	GO:0019725	cellular homeostasis	18
BP	GO:0015693	magnesium ion transport	3
BP	GO:0070838	divalent metal ion transport	3
BP	GO:0072511	divalent inorganic cation transport	3
BP	GO:0006308	DNA catabolic process	3
BP	GO:0006569	tryptophan catabolic process	2
BP	GO:0009310	amine catabolic process	2
BP	GO:0019441	tryptophan catabolic process to kynurenine	2
BP	GO:0042402	cellular biogenic amine catabolic process	2
BP	GO:0042436	indole-containing compound catabolic process	2
BP	GO:0042537	benzene-containing compound metabolic process	2
BP	GO:0046218	indolalkylamine catabolic process	2
BP	GO:0070189	kynurenine metabolic process	2
BP	GO:1902600	proton transmembrane transport	8
BP	GO:0017148	negative regulation of translation	4
BP	GO:0034249	negative regulation of cellular amide metabolic process	4
BP	GO:0006914	autophagy	2
BP	GO:0015936	coenzyme A metabolic process	2
BP	GO:0061919	process utilizing autophagic mechanism	2
BP	GO:0017144	drug metabolic process	22
BP	GO:0009308	amine metabolic process	8
BP	GO:0032269	negative regulation of cellular protein metabolic process	4
BP	GO:0051248	negative regulation of protein metabolic process	4
BP	GO:0000280	nuclear division	2
BP	GO:0015718	monocarboxylic acid transport	2
BP	GO:0098813	nuclear chromosome segregation	2
BP	GO:0006265	DNA topological change	3
BP	GO:0019318	hexose metabolic process	4
BP	GO:0034728	nucleosome organization	4
BP	GO:0048583	regulation of response to stimulus	4
BP	GO:0006694	steroid biosynthetic process	3
BP	GO:0070925	organelle assembly	2
BP	GO:0006284	base-excision repair	3
BP	GO:0009890	negative regulation of biosynthetic process	4
BP	GO:0010558	negative regulation of macromolecule biosynthetic process	4
BP	GO:0031327	negative regulation of cellular biosynthetic process	4
BP	GO:0065004	protein-DNA complex assembly	4
BP	GO:2000113	negative regulation of cellular macromolecule biosynthetic process	4
BP	GO:0071103	DNA conformation change	6
BP	GO:0009074	aromatic amino acid family catabolic process	2
BP	GO:0042180	cellular ketone metabolic process	2
BP	GO:0005996	monosaccharide metabolic process	5
BP	GO:0008652	cellular amino acid biosynthetic process	9
BP	GO:0031324	negative regulation of cellular metabolic process	4
BP	GO:0051172	negative regulation of nitrogen compound metabolic process	4
BP	GO:0009073	aromatic amino acid family biosynthetic process	3
BP	GO:0006220	pyrimidine nucleotide metabolic process	2
BP	GO:0006221	pyrimidine nucleotide biosynthetic process	2
BP	GO:0006771	riboflavin metabolic process	2
BP	GO:0007059	chromosome segregation	2
BP	GO:0009231	riboflavin biosynthetic process	2
BP	GO:0042726	flavin-containing compound metabolic process	2
BP	GO:0042727	flavin-containing compound biosynthetic process	2
BP	GO:0006417	regulation of translation	4
BP	GO:0010608	posttranscriptional regulation of gene expression	4
BP	GO:0034248	regulation of cellular amide metabolic process	4
BP	GO:1901606	alpha-amino acid catabolic process	2
BP	GO:0015979	photosynthesis	8
BP	GO:0000160	phosphorelay signal transduction system	5
BP	GO:0006576	cellular biogenic amine metabolic process	4
BP	GO:0044106	cellular amine metabolic process	4
BP	GO:0022402	cell cycle process	3
BP	GO:0072528	pyrimidine-containing compound biosynthetic process	3
BP	GO:0035556	intracellular signal transduction	8
BP	GO:0051188	cofactor biosynthetic process	14
BP	GO:0015672	monovalent inorganic cation transport	12
BP	GO:0006334	nucleosome assembly	3
BP	GO:0031497	chromatin assembly	3
BP	GO:1901135	carbohydrate derivative metabolic process	31
BP	GO:0006754	ATP biosynthetic process	8
BP	GO:0009142	nucleoside triphosphate biosynthetic process	8
BP	GO:0009145	purine nucleoside triphosphate biosynthetic process	8
BP	GO:0009201	ribonucleoside triphosphate biosynthetic process	8
BP	GO:0009206	purine ribonucleoside triphosphate biosynthetic process	8
BP	GO:0006096	glycolytic process	6
BP	GO:0006165	nucleoside diphosphate phosphorylation	6
BP	GO:0006757	ATP generation from ADP	6
BP	GO:0009132	nucleoside diphosphate metabolic process	6
BP	GO:0009135	purine nucleoside diphosphate metabolic process	6
BP	GO:0009179	purine ribonucleoside diphosphate metabolic process	6
BP	GO:0009185	ribonucleoside diphosphate metabolic process	6
BP	GO:0042866	pyruvate biosynthetic process	6
BP	GO:0046031	ADP metabolic process	6
BP	GO:0046939	nucleotide phosphorylation	6
BP	GO:0001510	RNA methylation	2
BP	GO:0051276	chromosome organization	15
BP	GO:0046700	heterocycle catabolic process	11
BP	GO:0042221	response to chemical	21
BP	GO:0000723	telomere maintenance	3
BP	GO:0005991	trehalose metabolic process	3
BP	GO:0008299	isoprenoid biosynthetic process	3
BP	GO:0032200	telomere organization	3
BP	GO:0060249	anatomical structure homeostasis	3
BP	GO:0072527	pyrimidine-containing compound metabolic process	3
BP	GO:0016053	organic acid biosynthetic process	20
BP	GO:0046394	carboxylic acid biosynthetic process	20
BP	GO:0007154	cell communication	35
BP	GO:0009152	purine ribonucleotide biosynthetic process	9
BP	GO:0009260	ribonucleotide biosynthetic process	9
BP	GO:0046390	ribose phosphate biosynthetic process	9
BP	GO:0006090	pyruvate metabolic process	6
BP	GO:0009166	nucleotide catabolic process	6
BP	GO:0033865	nucleoside bisphosphate metabolic process	2
BP	GO:0033875	ribonucleoside bisphosphate metabolic process	2
BP	GO:0034032	purine nucleoside bisphosphate metabolic process	2
BP	GO:0048285	organelle fission	2
BP	GO:0007165	signal transduction	19
BP	GO:0023052	signaling	19
BP	GO:0044270	cellular nitrogen compound catabolic process	11
BP	GO:0072330	monocarboxylic acid biosynthetic process	12
BP	GO:0006323	DNA packaging	3
BP	GO:0006720	isoprenoid metabolic process	3
BP	GO:0006766	vitamin metabolic process	3
BP	GO:0006767	water-soluble vitamin metabolic process	3
BP	GO:0009110	vitamin biosynthetic process	3
BP	GO:0042364	water-soluble vitamin biosynthetic process	3
BP	GO:0046351	disaccharide biosynthetic process	3
BP	GO:0000003	reproduction	17
BP	GO:0022414	reproductive process	17
BP	GO:0006366	transcription by RNA polymerase II	5
BP	GO:0046034	ATP metabolic process	9
BP	GO:0019439	aromatic compound catabolic process	11
BP	GO:1901361	organic cyclic compound catabolic process	11
BP	GO:0006357	regulation of transcription by RNA polymerase II	3
BP	GO:0006354	DNA-templated transcription, elongation	1
BP	GO:0006368	transcription elongation from RNA polymerase II promoter	1
BP	GO:0006749	glutathione metabolic process	1
BP	GO:0006839	mitochondrial transport	1
BP	GO:0015689	molybdate ion transport	1
BP	GO:0120009	intermembrane lipid transfer	1
BP	GO:1990542	mitochondrial transmembrane transport	1
BP	GO:0008037	cell recognition	16
BP	GO:0009856	pollination	16
BP	GO:0009875	pollen-pistil interaction	16
BP	GO:0044706	multi-multicellular organism process	16
BP	GO:0048544	recognition of pollen	16
BP	GO:0070085	glycosylation	8
BP	GO:0009144	purine nucleoside triphosphate metabolic process	9
BP	GO:0009199	ribonucleoside triphosphate metabolic process	9
BP	GO:0009205	purine ribonucleoside triphosphate metabolic process	9
BP	GO:0006333	chromatin assembly or disassembly	3
BP	GO:0009124	nucleoside monophosphate biosynthetic process	8
BP	GO:0009127	purine nucleoside monophosphate biosynthetic process	8
BP	GO:0009156	ribonucleoside monophosphate biosynthetic process	8
BP	GO:0009168	purine ribonucleoside monophosphate biosynthetic process	8
BP	GO:0009150	purine ribonucleotide metabolic process	11
BP	GO:0009259	ribonucleotide metabolic process	11
BP	GO:0000070	mitotic sister chromatid segregation	1
BP	GO:0000819	sister chromatid segregation	1
BP	GO:0002097	tRNA wobble base modification	1
BP	GO:0006541	glutamine metabolic process	1
BP	GO:0006542	glutamine biosynthetic process	1
BP	GO:0009452	7-methylguanosine RNA capping	1
BP	GO:0051235	maintenance of location	1
BP	GO:0140014	mitotic nuclear division	1
BP	GO:0006869	lipid transport	2
BP	GO:0015988	energy coupled proton transmembrane transport, against electrochemical gradient	2
BP	GO:0015991	ATP hydrolysis coupled proton transport	2
BP	GO:0090662	ATP hydrolysis coupled transmembrane transport	2
BP	GO:0099131	ATP hydrolysis coupled ion transmembrane transport	2
BP	GO:0099132	ATP hydrolysis coupled cation transmembrane transport	2
BP	GO:1901292	nucleoside phosphate catabolic process	6
BP	GO:0006164	purine nucleotide biosynthetic process	9
BP	GO:0009123	nucleoside monophosphate metabolic process	9
BP	GO:0009126	purine nucleoside monophosphate metabolic process	9
BP	GO:0009161	ribonucleoside monophosphate metabolic process	9
BP	GO:0009167	purine ribonucleoside monophosphate metabolic process	9
BP	GO:0016255	attachment of GPI anchor to protein	1
BP	GO:0036260	RNA capping	1
BP	GO:0098656	anion transmembrane transport	1
BP	GO:1903825	organic acid transmembrane transport	1
BP	GO:1905039	carboxylic acid transmembrane transport	1
BP	GO:0009141	nucleoside triphosphate metabolic process	9
BP	GO:0034655	nucleobase-containing compound catabolic process	9
BP	GO:0007034	vacuolar transport	2
BP	GO:0009063	cellular amino acid catabolic process	2
BP	GO:0042398	cellular modified amino acid biosynthetic process	2
BP	GO:0034404	nucleobase-containing small molecule biosynthetic process	6
BP	GO:0009116	nucleoside metabolic process	3
BP	GO:1901657	glycosyl compound metabolic process	3
BP	GO:0032787	monocarboxylic acid metabolic process	14
BP	GO:0072522	purine-containing compound biosynthetic process	9
BP	GO:0046903	secretion	8
BP	GO:0000105	histidine biosynthetic process	1
BP	GO:0006475	internal protein amino acid acetylation	1
BP	GO:0006547	histidine metabolic process	1
BP	GO:0016573	histone acetylation	1
BP	GO:0018393	internal peptidyl-lysine acetylation	1
BP	GO:0018394	peptidyl-lysine acetylation	1
BP	GO:0052803	imidazole-containing compound metabolic process	1
BP	GO:1903047	mitotic cell cycle process	1
BP	GO:0006163	purine nucleotide metabolic process	11
BP	GO:0010876	lipid localization	2
BP	GO:0033043	regulation of organelle organization	2
BP	GO:0009312	oligosaccharide biosynthetic process	3
BP	GO:0010629	negative regulation of gene expression	6
BP	GO:0006812	cation transport	31
BP	GO:0010638	positive regulation of organelle organization	1
BP	GO:0015780	nucleotide-sugar transmembrane transport	1
BP	GO:0030838	positive regulation of actin filament polymerization	1
BP	GO:0031334	positive regulation of protein complex assembly	1
BP	GO:0032273	positive regulation of protein polymerization	1
BP	GO:0034314	Arp2/3 complex-mediated actin nucleation	1
BP	GO:0044089	positive regulation of cellular component biogenesis	1
BP	GO:0045010	actin nucleation	1
BP	GO:0051495	positive regulation of cytoskeleton organization	1
BP	GO:0061024	membrane organization	1
BP	GO:0090481	pyrimidine nucleotide-sugar transmembrane transport	1
BP	GO:1902905	positive regulation of supramolecular fiber organization	1
BP	GO:0016579	protein deubiquitination	5
BP	GO:0070646	protein modification by small protein removal	5
BP	GO:0072521	purine-containing compound metabolic process	11
BP	GO:0051716	cellular response to stimulus	31
BP	GO:0030258	lipid modification	2
BP	GO:0070972	protein localization to endoplasmic reticulum	2
BP	GO:0019693	ribose phosphate metabolic process	11
BP	GO:0044248	cellular catabolic process	26
BP	GO:0006473	protein acetylation	1
BP	GO:0009611	response to wounding	1
BP	GO:0019321	pentose metabolic process	1
BP	GO:0019566	arabinose metabolic process	1
BP	GO:0043543	protein acylation	1
BP	GO:0046373	L-arabinose metabolic process	1
BP	GO:0022607	cellular component assembly	11
BP	GO:0032501	multicellular organismal process	18
BP	GO:0005992	trehalose biosynthetic process	2
BP	GO:0048522	positive regulation of cellular process	2
BP	GO:0044283	small molecule biosynthetic process	22
BP	GO:0006887	exocytosis	7
BP	GO:0032940	secretion by cell	7
BP	GO:0009892	negative regulation of metabolic process	6
BP	GO:0010605	negative regulation of macromolecule metabolic process	6
BP	GO:0046434	organophosphate catabolic process	6
BP	GO:0009108	coenzyme biosynthetic process	10
BP	GO:0032268	regulation of cellular protein metabolic process	4
BP	GO:0030001	metal ion transport	19
BP	GO:0006325	chromatin organization	7
BP	GO:0019359	nicotinamide nucleotide biosynthetic process	6
BP	GO:0019363	pyridine nucleotide biosynthetic process	6
BP	GO:0009165	nucleotide biosynthetic process	11
BP	GO:1901293	nucleoside phosphate biosynthetic process	11
BP	GO:0048518	positive regulation of biological process	2
BP	GO:0006996	organelle organization	19
BP	GO:0016052	carbohydrate catabolic process	6
BP	GO:0006281	DNA repair	12
BP	GO:0006928	movement of cell or subcellular component	8
BP	GO:0007018	microtubule-based movement	8
BP	GO:0006399	tRNA metabolic process	15
BP	GO:0051186	cofactor metabolic process	15
BP	GO:0016458	gene silencing	2
BP	GO:0031047	gene silencing by RNA	2
BP	GO:0007010	cytoskeleton organization	3
BP	GO:0007017	microtubule-based process	9
BP	GO:0034470	ncRNA processing	9
BP	GO:0072525	pyridine-containing compound biosynthetic process	6
BP	GO:0006732	coenzyme metabolic process	11
BP	GO:0051246	regulation of protein metabolic process	4
BP	GO:0016054	organic acid catabolic process	2
BP	GO:0046395	carboxylic acid catabolic process	2
BP	GO:0000278	mitotic cell cycle	1
BP	GO:0022900	electron transport chain	1
BP	GO:1901264	carbohydrate derivative transport	1
BP	GO:0006974	cellular response to DNA damage stimulus	12
BP	GO:0033554	cellular response to stress	12
BP	GO:0048523	negative regulation of cellular process	4
BP	GO:0006486	protein glycosylation	6
BP	GO:0009100	glycoprotein metabolic process	6
BP	GO:0009101	glycoprotein biosynthetic process	6
BP	GO:0043413	macromolecule glycosylation	6
BP	GO:0006091	generation of precursor metabolites and energy	7
BP	GO:1901565	organonitrogen compound catabolic process	15
BP	GO:0051128	regulation of cellular component organization	2
BP	GO:0006289	nucleotide-excision repair	1
BP	GO:0006367	transcription initiation from RNA polymerase II promoter	1
BP	GO:0007015	actin filament organization	1
BP	GO:0008064	regulation of actin polymerization or depolymerization	1
BP	GO:0008154	actin polymerization or depolymerization	1
BP	GO:0030029	actin filament-based process	1
BP	GO:0030036	actin cytoskeleton organization	1
BP	GO:0030041	actin filament polymerization	1
BP	GO:0030832	regulation of actin filament length	1
BP	GO:0030833	regulation of actin filament polymerization	1
BP	GO:0032271	regulation of protein polymerization	1
BP	GO:0032535	regulation of cellular component size	1
BP	GO:0032956	regulation of actin cytoskeleton organization	1
BP	GO:0032970	regulation of actin filament-based process	1
BP	GO:0043254	regulation of protein complex assembly	1
BP	GO:0051258	protein polymerization	1
BP	GO:0051493	regulation of cytoskeleton organization	1
BP	GO:0090066	regulation of anatomical structure size	1
BP	GO:0097435	supramolecular fiber organization	1
BP	GO:0110053	regulation of actin filament organization	1
BP	GO:1902903	regulation of supramolecular fiber organization	1
BP	GO:0009057	macromolecule catabolic process	16
BP	GO:0015849	organic acid transport	2
BP	GO:0016311	dephosphorylation	2
BP	GO:0044272	sulfur compound biosynthetic process	2
BP	GO:0046942	carboxylic acid transport	2
BP	GO:0034220	ion transmembrane transport	10
BP	GO:0008272	sulfate transport	1
BP	GO:0051130	positive regulation of cellular component organization	1
BP	GO:0072348	sulfur compound transport	1
BP	GO:0006575	cellular modified amino acid metabolic process	2
BP	GO:0098655	cation transmembrane transport	9
BP	GO:0098660	inorganic ion transmembrane transport	9
BP	GO:0098662	inorganic cation transmembrane transport	9
BP	GO:0019362	pyridine nucleotide metabolic process	6
BP	GO:0046496	nicotinamide nucleotide metabolic process	6
BP	GO:0044087	regulation of cellular component biogenesis	1
BP	GO:0009117	nucleotide metabolic process	13
BP	GO:0055086	nucleobase-containing small molecule metabolic process	16
BP	GO:0015074	DNA integration	2
BP	GO:0015711	organic anion transport	2
BP	GO:0006612	protein targeting to membrane	1
BP	GO:0006613	cotranslational protein targeting to membrane	1
BP	GO:0006614	SRP-dependent cotranslational protein targeting to membrane	1
BP	GO:0045047	protein targeting to ER	1
BP	GO:0072599	establishment of protein localization to endoplasmic reticulum	1
BP	GO:1901615	organic hydroxy compound metabolic process	1
BP	GO:0016569	covalent chromatin modification	3
BP	GO:0016570	histone modification	3
BP	GO:0006733	oxidoreduction coenzyme metabolic process	6
BP	GO:0072524	pyridine-containing compound metabolic process	6
BP	GO:0006487	protein N-linked glycosylation	1
BP	GO:0009067	aspartate family amino acid biosynthetic process	1
BP	GO:0042545	cell wall modification	1
BP	GO:0006753	nucleoside phosphate metabolic process	13
BP	GO:0006006	glucose metabolic process	1
BP	GO:0072657	protein localization to membrane	1
BP	GO:0090150	establishment of protein localization to membrane	1
BP	GO:0033365	protein localization to organelle	2
BP	GO:0006457	protein folding	5
BP	GO:0006520	cellular amino acid metabolic process	19
BP	GO:0044282	small molecule catabolic process	2
BP	GO:0090407	organophosphate biosynthetic process	15
BP	GO:0009066	aspartate family amino acid metabolic process	1
BP	GO:0009966	regulation of signal transduction	1
BP	GO:0010646	regulation of cell communication	1
BP	GO:0015985	energy coupled proton transport, down electrochemical gradient	1
BP	GO:0015986	ATP synthesis coupled proton transport	1
BP	GO:0023051	regulation of signaling	1
BP	GO:0009056	catabolic process	26
BP	GO:0006633	fatty acid biosynthetic process	3
BP	GO:1901137	carbohydrate derivative biosynthetic process	16
BP	GO:0034622	cellular protein-containing complex assembly	5
BP	GO:0007049	cell cycle	3
BP	GO:0006605	protein targeting	1
BP	GO:0032259	methylation	4
BP	GO:0000413	protein peptidyl-prolyl isomerization	2
BP	GO:0018208	peptidyl-proline modification	2
BP	GO:0043414	macromolecule methylation	3
BP	GO:0016043	cellular component organization	26
BP	GO:0007275	multicellular organism development	2
BP	GO:0032502	developmental process	2
BP	GO:0048856	anatomical structure development	2
BP	GO:0006631	fatty acid metabolic process	5
BP	GO:0048519	negative regulation of biological process	6
BP	GO:0015931	nucleobase-containing compound transport	1
BP	GO:0048193	Golgi vesicle transport	2
BP	GO:1901575	organic substance catabolic process	24
BP	GO:0018205	peptidyl-lysine modification	2
BP	GO:0016192	vesicle-mediated transport	17
BP	GO:0009628	response to abiotic stimulus	1
BP	GO:0000375	RNA splicing, via transesterification reactions	1
BP	GO:0000377	RNA splicing, via transesterification reactions with bulged adenosine as nucleophile	1
BP	GO:0000398	mRNA splicing, via spliceosome	1
BP	GO:0006074	(1->3)-beta-D-glucan metabolic process	1
BP	GO:0006075	(1->3)-beta-D-glucan biosynthetic process	1
BP	GO:0072594	establishment of protein localization to organelle	1
BP	GO:0006259	DNA metabolic process	21
BP	GO:0044085	cellular component biogenesis	14
BP	GO:0015698	inorganic anion transport	2
BP	GO:0065003	protein-containing complex assembly	5
BP	GO:0007186	G-protein-coupled receptor signaling pathway	1
BP	GO:0006497	protein lipidation	1
BP	GO:0006505	GPI anchor metabolic process	1
BP	GO:0006506	GPI anchor biosynthetic process	1
BP	GO:0006661	phosphatidylinositol biosynthetic process	1
BP	GO:0042157	lipoprotein metabolic process	1
BP	GO:0042158	lipoprotein biosynthetic process	1
BP	GO:0034660	ncRNA metabolic process	15
BP	GO:0043933	protein-containing complex subunit organization	6
BP	GO:0018193	peptidyl-amino acid modification	5
BP	GO:0016571	histone methylation	1
BP	GO:0018022	peptidyl-lysine methylation	1
BP	GO:0034968	histone lysine methylation	1
BP	GO:0008610	lipid biosynthetic process	13
BP	GO:0006413	translational initiation	1
BP	GO:0051726	regulation of cell cycle	1
BP	GO:0006820	anion transport	4
BP	GO:0019637	organophosphate metabolic process	20
BP	GO:0006479	protein methylation	1
BP	GO:0008213	protein alkylation	1
BP	GO:0043038	amino acid activation	6
BP	GO:0043039	tRNA aminoacylation	6
BP	GO:0008654	phospholipid biosynthetic process	2
BP	GO:0046474	glycerophospholipid biosynthetic process	1
BP	GO:0006644	phospholipid metabolic process	5
BP	GO:0070647	protein modification by small protein conjugation or removal	9
BP	GO:0042254	ribosome biogenesis	3
BP	GO:0046488	phosphatidylinositol metabolic process	3
BP	GO:0044255	cellular lipid metabolic process	15
BP	GO:0006418	tRNA aminoacylation for protein translation	5
BP	GO:0044265	cellular macromolecule catabolic process	8
BP	GO:0006790	sulfur compound metabolic process	2
BP	GO:0006664	glycolipid metabolic process	1
BP	GO:0008380	RNA splicing	1
BP	GO:0009247	glycolipid biosynthetic process	1
BP	GO:0046467	membrane lipid biosynthetic process	1
BP	GO:1903509	liposaccharide metabolic process	1
BP	GO:0006650	glycerophospholipid metabolic process	3
BP	GO:0022613	ribonucleoprotein complex biogenesis	3
BP	GO:0033036	macromolecule localization	14
BP	GO:0006511	ubiquitin-dependent protein catabolic process	4
BP	GO:0019941	modification-dependent protein catabolic process	4
BP	GO:0043632	modification-dependent macromolecule catabolic process	4
BP	GO:0006643	membrane lipid metabolic process	1
BP	GO:0008104	protein localization	12
BP	GO:0071705	nitrogen compound transport	14
BP	GO:0016567	protein ubiquitination	4
BP	GO:0032446	protein modification by small protein conjugation	4
BP	GO:0044257	cellular protein catabolic process	5
BP	GO:0051603	proteolysis involved in cellular protein catabolic process	5
BP	GO:0071804	cellular potassium ion transport	1
BP	GO:0071805	potassium ion transmembrane transport	1
BP	GO:0015031	protein transport	11
BP	GO:0015833	peptide transport	11
BP	GO:0042886	amide transport	11
BP	GO:0045184	establishment of protein localization	11
BP	GO:0006813	potassium ion transport	1
BP	GO:0045017	glycerolipid biosynthetic process	1
BP	GO:0030163	protein catabolic process	5
BP	GO:0071702	organic substance transport	15
BP	GO:0034613	cellular protein localization	7
BP	GO:0070727	cellular macromolecule localization	7
BP	GO:0046486	glycerolipid metabolic process	3
BP	GO:0006352	DNA-templated transcription, initiation	1
BP	GO:0006886	intracellular protein transport	6
BP	GO:0009719	response to endogenous stimulus	3
BP	GO:0009725	response to hormone	3
BP	GO:0010033	response to organic substance	3
BP	GO:0009733	response to auxin	1
BP	GO:0006397	mRNA processing	1
BP	GO:0006396	RNA processing	12
BP	GO:0046907	intracellular transport	6
BP	GO:0051649	establishment of localization in cell	6
BP	GO:0051641	cellular localization	7
BP	GO:0006260	DNA replication	1
BP	GO:0016071	mRNA metabolic process	1
CC	GO:0031225	anchored component of membrane	6
CC	GO:0005576	extracellular region	13
CC	GO:0005618	cell wall	8
CC	GO:0030312	external encapsulating structure	8
CC	GO:0048046	apoplast	8
CC	GO:0009523	photosystem II	8
CC	GO:0033178	proton-transporting two-sector ATPase complex, catalytic domain	3
CC	GO:0009507	chloroplast	3
CC	GO:0009536	plastid	3
CC	GO:0000775	chromosome, centromeric region	3
CC	GO:0071944	cell periphery	17
CC	GO:0005730	nucleolus	2
CC	GO:0005753	mitochondrial proton-transporting ATP synthase complex	2
CC	GO:0009521	photosystem	8
CC	GO:0005743	mitochondrial inner membrane	4
CC	GO:0019866	organelle inner membrane	4
CC	GO:0034357	photosynthetic membrane	8
CC	GO:0098687	chromosomal region	3
CC	GO:0009579	thylakoid	8
CC	GO:0044436	thylakoid part	8
CC	GO:0000151	ubiquitin ligase complex	2
CC	GO:0030126	COPI vesicle coat	2
CC	GO:0030137	COPI-coated vesicle	2
CC	GO:0030663	COPI-coated vesicle membrane	2
CC	GO:0009654	photosystem II oxygen evolving complex	5
CC	GO:0000159	protein phosphatase type 2A complex	2
CC	GO:0042651	thylakoid membrane	5
CC	GO:0008287	protein serine/threonine phosphatase complex	2
CC	GO:0045259	proton-transporting ATP synthase complex	2
CC	GO:1903293	phosphatase complex	2
CC	GO:0016469	proton-transporting two-sector ATPase complex	4
CC	GO:1990204	oxidoreductase complex	5
CC	GO:0099023	tethering complex	8
CC	GO:0005667	transcription factor complex	3
CC	GO:0005794	Golgi apparatus	4
CC	GO:0044431	Golgi apparatus part	4
CC	GO:0000145	exocyst	7
CC	GO:0005938	cell cortex	7
CC	GO:0044448	cell cortex part	7
CC	GO:0099568	cytoplasmic region	7
CC	GO:0019898	extrinsic component of membrane	3
CC	GO:0031012	extracellular matrix	1
CC	GO:0044421	extracellular region part	1
CC	GO:0070469	respiratory chain	1
CC	GO:0031966	mitochondrial membrane	4
CC	GO:0016592	mediator complex	3
CC	GO:0000276	mitochondrial proton-transporting ATP synthase complex, coupling factor F(o)	1
CC	GO:0016591	DNA-directed RNA polymerase II, holoenzyme	2
CC	GO:0044455	mitochondrial membrane part	2
CC	GO:0098800	inner mitochondrial membrane protein complex	2
CC	GO:0045263	proton-transporting ATP synthase complex, coupling factor F(o)	1
CC	GO:0005740	mitochondrial envelope	4
CC	GO:0098798	mitochondrial protein complex	2
CC	GO:0005669	transcription factor TFIID complex	1
CC	GO:0005875	microtubule associated complex	1
CC	GO:0005885	Arp2/3 protein complex	1
CC	GO:0033176	proton-transporting V-type ATPase complex	1
CC	GO:0042765	GPI-anchor transamidase complex	1
CC	GO:0098796	membrane protein complex	19
CC	GO:0005789	endoplasmic reticulum membrane	4
CC	GO:0042175	nuclear outer membrane-endoplasmic reticulum membrane network	4
CC	GO:0044432	endoplasmic reticulum part	4
CC	GO:0098827	endoplasmic reticulum subcompartment	4
CC	GO:0005654	nucleoplasm	6
CC	GO:0044451	nucleoplasm part	6
CC	GO:0015630	microtubule cytoskeleton	1
CC	GO:0030176	integral component of endoplasmic reticulum membrane	1
CC	GO:0031227	intrinsic component of endoplasmic reticulum membrane	1
CC	GO:1990234	transferase complex	8
CC	GO:0005739	mitochondrion	6
CC	GO:0031981	nuclear lumen	8
CC	GO:0000428	DNA-directed RNA polymerase complex	2
CC	GO:0055029	nuclear DNA-directed RNA polymerase complex	2
CC	GO:0031984	organelle subcompartment	5
CC	GO:0044429	mitochondrial part	5
CC	GO:0032040	small-subunit processome	1
CC	GO:0030117	membrane coat	4
CC	GO:0048475	coated membrane	4
CC	GO:0000139	Golgi membrane	1
CC	GO:0048500	signal recognition particle	1
CC	GO:0044798	nuclear transcription factor complex	1
CC	GO:0090575	RNA polymerase II transcription factor complex	1
CC	GO:0098791	Golgi subcompartment	1
CC	GO:0031974	membrane-enclosed lumen	9
CC	GO:0043233	organelle lumen	9
CC	GO:0070013	intracellular organelle lumen	9
CC	GO:0005798	Golgi-associated vesicle	2
CC	GO:0012506	vesicle membrane	2
CC	GO:0030120	vesicle coat	2
CC	GO:0030135	coated vesicle	2
CC	GO:0030659	cytoplasmic vesicle membrane	2
CC	GO:0030660	Golgi-associated vesicle membrane	2
CC	GO:0030662	coated vesicle membrane	2
CC	GO:0019773	proteasome core complex, alpha-subunit complex	1
CC	GO:0005759	mitochondrial matrix	1
CC	GO:0005840	ribosome	28
CC	GO:0030880	RNA polymerase complex	2
CC	GO:1902494	catalytic complex	18
CC	GO:0030684	preribosome	1
CC	GO:0044428	nuclear part	11
CC	GO:0044459	plasma membrane part	2
CC	GO:0031090	organelle membrane	7
CC	GO:0031410	cytoplasmic vesicle	2
CC	GO:0031982	vesicle	2
CC	GO:0044433	cytoplasmic vesicle part	2
CC	GO:0097708	intracellular vesicle	2
CC	GO:0031967	organelle envelope	4
CC	GO:0031975	envelope	4
CC	GO:0044427	chromosomal part	12
CC	GO:0005886	plasma membrane	2
CC	GO:0061695	transferase complex, transferring phosphorus-containing groups	2
CC	GO:0005839	proteasome core complex	2
CC	GO:0033177	proton-transporting two-sector ATPase complex, proton-transporting domain	1
CC	GO:0000786	nucleosome	9
CC	GO:0044815	DNA packaging complex	9
CC	GO:0000785	chromatin	9
CC	GO:0032993	protein-DNA complex	9
CC	GO:0000502	proteasome complex	2
CC	GO:1905369	endopeptidase complex	2
CC	GO:0005783	endoplasmic reticulum	4
CC	GO:0019867	outer membrane	1
CC	GO:0005694	chromosome	13
CC	GO:0000148	1,3-beta-D-glucan synthase complex	1
CC	GO:0044430	cytoskeletal part	2
CC	GO:0005856	cytoskeleton	2
CC	GO:1905368	peptidase complex	2
CC	GO:0098797	plasma membrane protein complex	1
CC	GO:0015629	actin cytoskeleton	1
CC	GO:0012505	endomembrane system	8
CC	GO:0098588	bounding membrane of organelle	3
CC	GO:0098805	whole membrane	2
MF	GO:0004601	peroxidase activity	41
MF	GO:0016684	oxidoreductase activity, acting on peroxide as acceptor	41
MF	GO:0016759	cellulose synthase activity	15
MF	GO:0016760	cellulose synthase (UDP-forming) activity	15
MF	GO:0016209	antioxidant activity	41
MF	GO:0046527	glucosyltransferase activity	28
MF	GO:0035251	UDP-glucosyltransferase activity	20
MF	GO:0009055	electron transfer activity	32
MF	GO:0015035	protein disulfide oxidoreductase activity	16
MF	GO:0015036	disulfide oxidoreductase activity	16
MF	GO:0008081	phosphoric diester hydrolase activity	11
MF	GO:0003968	RNA-directed 5'-3' RNA polymerase activity	6
MF	GO:0005544	calcium-dependent phospholipid binding	6
MF	GO:0015238	drug transmembrane transporter activity	18
MF	GO:0008194	UDP-glycosyltransferase activity	28
MF	GO:0016667	oxidoreductase activity, acting on a sulfur group of donors	17
MF	GO:0004097	catechol oxidase activity	4
MF	GO:0005507	copper ion binding	13
MF	GO:0015018	galactosylgalactosylxylosylprotein 3-beta-glucuronosyltransferase activity	5
MF	GO:0015020	glucuronosyltransferase activity	5
MF	GO:0004568	chitinase activity	8
MF	GO:0016762	xyloglucan:xyloglucosyl transferase activity	8
MF	GO:0015297	antiporter activity	21
MF	GO:0015291	secondary active transmembrane transporter activity	21
MF	GO:0004620	phospholipase activity	4
MF	GO:0004185	serine-type carboxypeptidase activity	11
MF	GO:0016887	ATPase activity	35
MF	GO:0008061	chitin binding	4
MF	GO:0051087	chaperone binding	5
MF	GO:0070008	serine-type exopeptidase activity	12
MF	GO:0016747	transferase activity, transferring acyl groups other than amino-acyl groups	35
MF	GO:0042578	phosphoric ester hydrolase activity	19
MF	GO:0016746	transferase activity, transferring acyl groups	43
MF	GO:0009678	hydrogen-translocating pyrophosphatase activity	3
MF	GO:0004180	carboxypeptidase activity	11
MF	GO:0008171	O-methyltransferase activity	10
MF	GO:0016682	oxidoreductase activity, acting on diphenols and related substances as donors, oxygen as acceptor	4
MF	GO:0005543	phospholipid binding	8
MF	GO:0022804	active transmembrane transporter activity	32
MF	GO:0016298	lipase activity	4
MF	GO:0009982	pseudouridine synthase activity	6
MF	GO:0004664	prephenate dehydratase activity	3
MF	GO:0004650	polygalacturonase activity	7
MF	GO:0004559	alpha-mannosidase activity	3
MF	GO:0015923	mannosidase activity	3
MF	GO:0016679	oxidoreductase activity, acting on diphenols and related substances as donors	4
MF	GO:0016799	hydrolase activity, hydrolyzing N-glycosyl compounds	7
MF	GO:0004497	monooxygenase activity	9
MF	GO:0016835	carbon-oxygen lyase activity	13
MF	GO:0005088	Ras guanyl-nucleotide exchange factor activity	3
MF	GO:0005089	Rho guanyl-nucleotide exchange factor activity	3
MF	GO:0017048	Rho GTPase binding	3
MF	GO:0016836	hydro-lyase activity	7
MF	GO:0016157	sucrose synthase activity	4
MF	GO:0003918	DNA topoisomerase type II (ATP-hydrolyzing) activity	3
MF	GO:0061505	DNA topoisomerase II activity	3
MF	GO:0008238	exopeptidase activity	12
MF	GO:0003916	DNA topoisomerase activity	4
MF	GO:0050664	oxidoreductase activity, acting on NAD(P)H, oxygen as acceptor	4
MF	GO:0008289	lipid binding	11
MF	GO:0005092	GDP-dissociation inhibitor activity	3
MF	GO:0003924	GTPase activity	24
MF	GO:0004564	beta-fructofuranosidase activity	3
MF	GO:0019139	cytokinin dehydrogenase activity	3
MF	GO:0033897	ribonuclease T2 activity	3
MF	GO:0016853	isomerase activity	21
MF	GO:0003854	3-beta-hydroxy-delta5-steroid dehydrogenase activity	3
MF	GO:0016229	steroid dehydrogenase activity	3
MF	GO:0033764	steroid dehydrogenase activity, acting on the CH-OH group of donors, NAD or NADP as acceptor	3
MF	GO:0008094	DNA-dependent ATPase activity	5
MF	GO:0008192	RNA guanylyltransferase activity	2
MF	GO:0008725	DNA-3-methyladenine glycosylase activity	2
MF	GO:0043733	DNA-3-methylbase glycosylase activity	2
MF	GO:0070568	guanylyltransferase activity	2
MF	GO:0050660	flavin adenine dinucleotide binding	19
MF	GO:0140097	catalytic activity, acting on DNA	13
MF	GO:0004867	serine-type endopeptidase inhibitor activity	4
MF	GO:0004519	endonuclease activity	19
MF	GO:0017025	TBP-class protein binding	2
MF	GO:0070569	uridylyltransferase activity	2
MF	GO:0015095	magnesium ion transmembrane transporter activity	3
MF	GO:0016892	endoribonuclease activity, producing 3'-phosphomonoesters	3
MF	GO:0016894	endonuclease activity, active with either ribo- or deoxyribonucleic acids and producing 3'-phosphomonoesters	3
MF	GO:0003905	alkylbase DNA N-glycosylase activity	2
MF	GO:0004332	fructose-bisphosphate aldolase activity	2
MF	GO:0005048	signal sequence binding	2
MF	GO:0016423	tRNA (guanine) methyltransferase activity	2
MF	GO:0016634	oxidoreductase activity, acting on the CH-CH group of donors, oxygen as acceptor	2
MF	GO:0042277	peptide binding	2
MF	GO:0030170	pyridoxal phosphate binding	14
MF	GO:0070279	vitamin B6 binding	14
MF	GO:0016879	ligase activity, forming carbon-nitrogen bonds	7
MF	GO:0030597	RNA glycosylase activity	4
MF	GO:0030598	rRNA N-glycosylase activity	4
MF	GO:0008134	transcription factor binding	2
MF	GO:0016866	intramolecular transferase activity	6
MF	GO:0016829	lyase activity	25
MF	GO:0008236	serine-type peptidase activity	22
MF	GO:0017171	serine hydrolase activity	22
MF	GO:0010333	terpene synthase activity	6
MF	GO:0003993	acid phosphatase activity	5
MF	GO:0004866	endopeptidase inhibitor activity	5
MF	GO:0030414	peptidase inhibitor activity	5
MF	GO:0061134	peptidase regulator activity	5
MF	GO:0061135	endopeptidase regulator activity	5
MF	GO:0008175	tRNA methyltransferase activity	2
MF	GO:0016872	intramolecular lyase activity	2
MF	GO:0019104	DNA N-glycosylase activity	2
MF	GO:0004521	endoribonuclease activity	16
MF	GO:0008234	cysteine-type peptidase activity	17
MF	GO:0004540	ribonuclease activity	17
MF	GO:0016838	carbon-oxygen lyase activity, acting on phosphates	6
MF	GO:0004523	RNA-DNA hybrid ribonuclease activity	12
MF	GO:0019842	vitamin binding	15
MF	GO:0016832	aldehyde-lyase activity	2
MF	GO:0016843	amine-lyase activity	2
MF	GO:0016844	strictosidine synthase activity	2
MF	GO:0033218	amide binding	2
MF	GO:0140102	catalytic activity, acting on a rRNA	4
MF	GO:0016620	oxidoreductase activity, acting on the aldehyde or oxo group of donors, NAD or NADP as acceptor	3
MF	GO:0004575	sucrose alpha-glucosidase activity	2
MF	GO:0015926	glucosidase activity	2
MF	GO:0016881	acid-amino acid ligase activity	2
MF	GO:0090599	alpha-glucosidase activity	2
MF	GO:0008378	galactosyltransferase activity	4
MF	GO:0004427	inorganic diphosphatase activity	3
MF	GO:0005085	guanyl-nucleotide exchange factor activity	3
MF	GO:0016645	oxidoreductase activity, acting on the CH-NH group of donors	3
MF	GO:0016903	oxidoreductase activity, acting on the aldehyde or oxo group of donors	4
MF	GO:0004518	nuclease activity	23
MF	GO:0016891	endoribonuclease activity, producing 5'-phosphomonoesters	13
MF	GO:0016893	endonuclease activity, active with either ribo- or deoxyribonucleic acids and producing 5'-phosphomonoesters	13
MF	GO:0004252	serine-type endopeptidase activity	11
MF	GO:0004743	pyruvate kinase activity	2
MF	GO:0030955	potassium ion binding	2
MF	GO:0031420	alkali metal ion binding	2
MF	GO:0016651	oxidoreductase activity, acting on NAD(P)H	4
MF	GO:0008146	sulfotransferase activity	3
MF	GO:0016782	transferase activity, transferring sulfur-containing groups	3
MF	GO:0016702	oxidoreductase activity, acting on single donors with incorporation of molecular oxygen, incorporation of two atoms of oxygen	6
MF	GO:0051213	dioxygenase activity	6
MF	GO:0016701	oxidoreductase activity, acting on single donors with incorporation of molecular oxygen	7
MF	GO:0051536	iron-sulfur cluster binding	10
MF	GO:0051540	metal cluster binding	10
MF	GO:0016780	phosphotransferase activity, for other substituted phosphate groups	2
MF	GO:0016791	phosphatase activity	8
MF	GO:0003678	DNA helicase activity	5
MF	GO:0000287	magnesium ion binding	10
MF	GO:0008168	methyltransferase activity	32
MF	GO:0016616	oxidoreductase activity, acting on the CH-OH group of donors, NAD or NADP as acceptor	12
MF	GO:0004003	ATP-dependent DNA helicase activity	2
MF	GO:0016811	hydrolase activity, acting on carbon-nitrogen (but not peptide) bonds, in linear amides	2
MF	GO:0016840	carbon-nitrogen lyase activity	2
MF	GO:0004857	enzyme inhibitor activity	8
MF	GO:0003684	damaged DNA binding	2
MF	GO:0016763	transferase activity, transferring pentosyl groups	2
MF	GO:0046912	transferase activity, transferring acyl groups, acyl groups converted into alkyl on transfer	2
MF	GO:0017016	Ras GTPase binding	4
MF	GO:0031267	small GTPase binding	4
MF	GO:0008026	ATP-dependent helicase activity	2
MF	GO:0008080	N-acetyltransferase activity	2
MF	GO:0019888	protein phosphatase regulator activity	2
MF	GO:0070035	purine NTP-dependent helicase activity	2
MF	GO:0004579	dolichyl-diphosphooligosaccharide-protein glycotransferase activity	1
MF	GO:0010277	chlorophyllide a oxygenase [overall] activity	1
MF	GO:0015098	molybdate ion transmembrane transporter activity	1
MF	GO:0120013	intermembrane lipid transfer activity	1
MF	GO:0050661	NADP binding	6
MF	GO:0016741	transferase activity, transferring one-carbon groups	32
MF	GO:0004843	thiol-dependent ubiquitin-specific protease activity	2
MF	GO:0016830	carbon-carbon lyase activity	9
MF	GO:0008641	ubiquitin-like modifier activating enzyme activity	3
MF	GO:0016877	ligase activity, forming carbon-sulfur bonds	3
MF	GO:0004345	glucose-6-phosphate dehydrogenase activity	1
MF	GO:0004356	glutamate-ammonia ligase activity	1
MF	GO:0004834	tryptophan synthase activity	1
MF	GO:0016211	ammonia ligase activity	1
MF	GO:0016880	acid-ammonia (or amide) ligase activity	1
MF	GO:0030151	molybdenum ion binding	1
MF	GO:0051539	4 iron, 4 sulfur cluster binding	1
MF	GO:0016410	N-acyltransferase activity	2
MF	GO:0004499	N,N-dimethylaniline monooxygenase activity	3
MF	GO:0015399	primary active transmembrane transporter activity	11
MF	GO:0015405	P-P-bond-hydrolysis-driven transmembrane transporter activity	11
MF	GO:0008017	microtubule binding	10
MF	GO:0019208	phosphatase regulator activity	2
MF	GO:0071949	FAD binding	2
MF	GO:0003857	3-hydroxyacyl-CoA dehydrogenase activity	1
MF	GO:0003883	CTP synthase activity	1
MF	GO:0016703	oxidoreductase activity, acting on single donors with incorporation of molecular oxygen, incorporation of one atom of oxygen (internal monooxygenases or internal mixed function oxidases)	1
MF	GO:0016860	intramolecular oxidoreductase activity	3
MF	GO:0019783	ubiquitin-like protein-specific protease activity	6
MF	GO:0036459	thiol-dependent ubiquitinyl hydrolase activity	6
MF	GO:0101005	ubiquitinyl hydrolase activity	6
MF	GO:0003872	6-phosphofructokinase activity	2
MF	GO:0008237	metallopeptidase activity	7
MF	GO:0004888	transmembrane signaling receptor activity	3
MF	GO:0004970	ionotropic glutamate receptor activity	3
MF	GO:0005230	extracellular ligand-gated ion channel activity	3
MF	GO:0008066	glutamate receptor activity	3
MF	GO:0015276	ligand-gated ion channel activity	3
MF	GO:0022824	transmitter-gated ion channel activity	3
MF	GO:0022834	ligand-gated channel activity	3
MF	GO:0022835	transmitter-gated channel activity	3
MF	GO:0030594	neurotransmitter receptor activity	3
MF	GO:0030145	manganese ion binding	1
MF	GO:0016614	oxidoreductase activity, acting on CH-OH group of donors	13
MF	GO:0042623	ATPase activity, coupled	13
MF	GO:0016831	carboxy-lyase activity	7
MF	GO:0008138	protein tyrosine/serine/threonine phosphatase activity	2
MF	GO:0016717	oxidoreductase activity, acting on paired donors, with oxidation of a pair of donors resulting in the reduction of molecular oxygen to two molecules of water	2
MF	GO:0034062	5'-3' RNA polymerase activity	9
MF	GO:0097747	RNA polymerase activity	9
MF	GO:0001871	pattern binding	17
MF	GO:0030247	polysaccharide binding	17
MF	GO:0015298	solute:cation antiporter activity	3
MF	GO:0015299	solute:proton antiporter activity	3
MF	GO:0016709	oxidoreductase activity, acting on paired donors, with incorporation or reduction of molecular oxygen, NAD(P)H as one donor, and incorporation of one atom of oxygen	3
MF	GO:0004470	malic enzyme activity	1
MF	GO:0004471	malate dehydrogenase (decarboxylating) (NAD+) activity	1
MF	GO:0005338	nucleotide-sugar transmembrane transporter activity	1
MF	GO:0015165	pyrimidine nucleotide-sugar transmembrane transporter activity	1
MF	GO:0016615	malate dehydrogenase activity	1
MF	GO:0016624	oxidoreductase activity, acting on the aldehyde or oxo group of donors, disulfide as acceptor	1
MF	GO:0016778	diphosphotransferase activity	1
MF	GO:0016407	acetyltransferase activity	2
MF	GO:0003777	microtubule motor activity	8
MF	GO:0004556	alpha-amylase activity	1
MF	GO:0031625	ubiquitin protein ligase binding	1
MF	GO:0044389	ubiquitin-like protein ligase binding	1
MF	GO:0046556	alpha-L-arabinofuranosidase activity	1
MF	GO:0016810	hydrolase activity, acting on carbon-nitrogen (but not peptide) bonds	3
MF	GO:0008443	phosphofructokinase activity	2
MF	GO:0019200	carbohydrate kinase activity	2
MF	GO:0098772	molecular function regulator	16
MF	GO:0030695	GTPase regulator activity	3
MF	GO:0004576	oligosaccharyl transferase activity	1
MF	GO:0016884	carbon-nitrogen ligase activity, with glutamine as amido-N-donor	1
MF	GO:0016779	nucleotidyltransferase activity	15
MF	GO:0004871	signal transducer activity	4
MF	GO:0038023	signaling receptor activity	4
MF	GO:0051020	GTPase binding	4
MF	GO:0060089	molecular transducer activity	4
MF	GO:0015078	proton transmembrane transporter activity	6
MF	GO:0000049	tRNA binding	1
MF	GO:0004869	cysteine-type endopeptidase inhibitor activity	1
MF	GO:0008131	primary amine oxidase activity	1
MF	GO:0008483	transaminase activity	1
MF	GO:0016641	oxidoreductase activity, acting on the CH-NH2 group of donors, oxygen as acceptor	1
MF	GO:0016769	transferase activity, transferring nitrogenous groups	1
MF	GO:0019829	cation-transporting ATPase activity	1
MF	GO:0022853	active ion transmembrane transporter activity	1
MF	GO:0031072	heat shock protein binding	1
MF	GO:0042625	ATPase coupled ion transmembrane transporter activity	1
MF	GO:0044769	ATPase activity, coupled to transmembrane movement of ions, rotational mechanism	1
MF	GO:0048038	quinone binding	1
MF	GO:0004721	phosphoprotein phosphatase activity	2
MF	GO:0004045	aminoacyl-tRNA hydrolase activity	1
MF	GO:0005319	lipid transporter activity	1
MF	GO:0008312	7S RNA binding	1
MF	GO:0035091	phosphatidylinositol binding	1
MF	GO:0015631	tubulin binding	10
MF	GO:0030234	enzyme regulator activity	13
MF	GO:0003885	D-arabinono-1,4-lactone oxidase activity	1
MF	GO:0003887	DNA-directed DNA polymerase activity	1
MF	GO:0004674	protein serine/threonine kinase activity	1
MF	GO:0016671	oxidoreductase activity, acting on a sulfur group of donors, disulfide as acceptor	1
MF	GO:0016899	oxidoreductase activity, acting on the CH-OH group of donors, oxygen as acceptor	1
MF	GO:0008173	RNA methyltransferase activity	2
MF	GO:0016307	phosphatidylinositol phosphate kinase activity	2
MF	GO:0004175	endopeptidase activity	18
MF	GO:0015116	sulfate transmembrane transporter activity	1
MF	GO:0031683	G-protein beta/gamma-subunit complex binding	1
MF	GO:0034061	DNA polymerase activity	1
MF	GO:0051537	2 iron, 2 sulfur cluster binding	1
MF	GO:1901682	sulfur compound transmembrane transporter activity	1
MF	GO:0004190	aspartic-type endopeptidase activity	1
MF	GO:0004402	histone acetyltransferase activity	1
MF	GO:0034212	peptide N-acetyltransferase activity	1
MF	GO:0061733	peptide-lysine-N-acetyltransferase activity	1
MF	GO:0070001	aspartic-type peptidase activity	1
MF	GO:0000155	phosphorelay sensor kinase activity	1
MF	GO:0004525	ribonuclease III activity	1
MF	GO:0004673	protein histidine kinase activity	1
MF	GO:0016775	phosphotransferase activity, nitrogenous group as acceptor	1
MF	GO:0032296	double-stranded RNA-specific ribonuclease activity	1
MF	GO:0042626	ATPase activity, coupled to transmembrane movement of substances	8
MF	GO:0043492	ATPase activity, coupled to movement of substances	8
MF	GO:0060589	nucleoside-triphosphatase regulator activity	3
MF	GO:0019899	enzyme binding	5
MF	GO:0015932	nucleobase-containing compound transmembrane transporter activity	1
MF	GO:0016638	oxidoreductase activity, acting on the CH-NH2 group of donors	1
MF	GO:0030599	pectinesterase activity	1
MF	GO:1901505	carbohydrate derivative transmembrane transporter activity	1
MF	GO:0016874	ligase activity	16
MF	GO:0004386	helicase activity	6
MF	GO:0003774	motor activity	8
MF	GO:0003735	structural constituent of ribosome	28
MF	GO:0022836	gated channel activity	3
MF	GO:0022839	ion gated channel activity	3
MF	GO:0004222	metalloendopeptidase activity	4
MF	GO:0003697	single-stranded DNA binding	1
MF	GO:0000988	transcription factor activity, protein binding	3
MF	GO:0000989	transcription factor activity, transcription factor binding	3
MF	GO:0003712	transcription cofactor activity	3
MF	GO:0016627	oxidoreductase activity, acting on the CH-CH group of donors	3
MF	GO:0004298	threonine-type endopeptidase activity	2
MF	GO:0070003	threonine-type peptidase activity	2
MF	GO:0045735	nutrient reservoir activity	2
MF	GO:0140101	catalytic activity, acting on a tRNA	11
MF	GO:0052689	carboxylic ester hydrolase activity	4
MF	GO:0016160	amylase activity	1
MF	GO:0008092	cytoskeletal protein binding	12
MF	GO:0015103	inorganic anion transmembrane transporter activity	2
MF	GO:1901681	sulfur compound binding	1
MF	GO:0010181	FMN binding	2
MF	GO:0051082	unfolded protein binding	3
MF	GO:0051287	NAD binding	4
MF	GO:0015267	channel activity	9
MF	GO:0022803	passive transmembrane transporter activity	9
MF	GO:0002161	aminoacyl-tRNA editing activity	1
MF	GO:0003755	peptidyl-prolyl cis-trans isomerase activity	2
MF	GO:0008509	anion transmembrane transporter activity	2
MF	GO:0016859	cis-trans isomerase activity	2
MF	GO:0005509	calcium ion binding	18
MF	GO:0008170	N-methyltransferase activity	2
MF	GO:0008757	S-adenosylmethionine-dependent methyltransferase activity	3
MF	GO:0003843	1,3-beta-D-glucan synthase activity	1
MF	GO:0016861	intramolecular oxidoreductase activity, interconverting aldoses and ketoses	1
MF	GO:0005216	ion channel activity	5
MF	GO:0022838	substrate-specific channel activity	5
MF	GO:0008536	Ran GTPase binding	1
MF	GO:0015077	monovalent inorganic cation transmembrane transporter activity	7
MF	GO:0016765	transferase activity, transferring alkyl or aryl (other than methyl) groups	2
MF	GO:0061630	ubiquitin protein ligase activity	1
MF	GO:0061659	ubiquitin-like protein ligase activity	1
MF	GO:0003779	actin binding	2
MF	GO:0019843	rRNA binding	1
MF	GO:0004812	aminoacyl-tRNA ligase activity	6
MF	GO:0016875	ligase activity, forming carbon-oxygen bonds	6
MF	GO:0044877	protein-containing complex binding	1
MF	GO:0043565	sequence-specific DNA binding	16
MF	GO:0022890	inorganic cation transmembrane transporter activity	11
MF	GO:0005516	calmodulin binding	2
MF	GO:0016278	lysine N-methyltransferase activity	1
MF	GO:0016279	protein-lysine N-methyltransferase activity	1
MF	GO:0018024	histone-lysine N-methyltransferase activity	1
MF	GO:0042054	histone methyltransferase activity	1
MF	GO:0008276	protein methyltransferase activity	1
MF	GO:0046982	protein heterodimerization activity	12
MF	GO:0046873	metal ion transmembrane transporter activity	5
MF	GO:0015079	potassium ion transmembrane transporter activity	1
MF	GO:0008324	cation transmembrane transporter activity	12
MF	GO:0001882	nucleoside binding	15
MF	GO:0003743	translation initiation factor activity	1
MF	GO:0015318	inorganic molecular entity transmembrane transporter activity	18
MF	GO:0003899	DNA-directed 5'-3' RNA polymerase activity	3
MF	GO:0003690	double-stranded DNA binding	4
MF	GO:0001883	purine nucleoside binding	14
MF	GO:0005525	GTP binding	14
MF	GO:0032549	ribonucleoside binding	14
MF	GO:0032550	purine ribonucleoside binding	14
MF	GO:0032561	guanyl ribonucleotide binding	14
MF	GO:0019001	guanyl nucleotide binding	15
MF	GO:0015075	ion transmembrane transporter activity	19
MF	GO:0004842	ubiquitin-protein transferase activity	5
MF	GO:0019787	ubiquitin-like protein transferase activity	5
MF	GO:0008375	acetylglucosaminyltransferase activity	1
MF	GO:0008135	translation factor activity, RNA binding	1

## Sheet: (E) Lc5-S2 vs. Lc5-S0. 
DOWN
Category	GOID	Description	Count
BP	GO:0006855	drug transmembrane transport	18
BP	GO:0015893	drug transport	18
BP	GO:0042493	response to drug	18
BP	GO:0008299	isoprenoid biosynthetic process	8
BP	GO:0006720	isoprenoid metabolic process	8
BP	GO:0009064	glutamine family amino acid metabolic process	6
BP	GO:0009084	glutamine family amino acid biosynthetic process	6
BP	GO:0043648	dicarboxylic acid metabolic process	6
BP	GO:0007154	cell communication	46
BP	GO:0006081	cellular aldehyde metabolic process	6
BP	GO:0006820	anion transport	16
BP	GO:0072524	pyridine-containing compound metabolic process	16
BP	GO:0042221	response to chemical	30
BP	GO:0015711	organic anion transport	8
BP	GO:1901605	alpha-amino acid metabolic process	15
BP	GO:0019362	pyridine nucleotide metabolic process	14
BP	GO:0046496	nicotinamide nucleotide metabolic process	14
BP	GO:0072525	pyridine-containing compound biosynthetic process	13
BP	GO:0006733	oxidoreduction coenzyme metabolic process	14
BP	GO:0072350	tricarboxylic acid metabolic process	5
BP	GO:0007165	signal transduction	26
BP	GO:0023052	signaling	26
BP	GO:0019682	glyceraldehyde-3-phosphate metabolic process	4
BP	GO:0006732	coenzyme metabolic process	19
BP	GO:0000160	phosphorelay signal transduction system	9
BP	GO:0030001	metal ion transport	27
BP	GO:0044270	cellular nitrogen compound catabolic process	16
BP	GO:0000723	telomere maintenance	6
BP	GO:0032200	telomere organization	6
BP	GO:0060249	anatomical structure homeostasis	6
BP	GO:1901606	alpha-amino acid catabolic process	4
BP	GO:0051716	cellular response to stimulus	39
BP	GO:0017144	drug metabolic process	24
BP	GO:0051186	cofactor metabolic process	22
BP	GO:0006419	alanyl-tRNA aminoacylation	3
BP	GO:0009069	serine family amino acid metabolic process	3
BP	GO:0009108	coenzyme biosynthetic process	16
BP	GO:0008037	cell recognition	20
BP	GO:0009856	pollination	20
BP	GO:0009875	pollen-pistil interaction	20
BP	GO:0044706	multi-multicellular organism process	20
BP	GO:0048544	recognition of pollen	20
BP	GO:0019359	nicotinamide nucleotide biosynthetic process	11
BP	GO:0019363	pyridine nucleotide biosynthetic process	11
BP	GO:0019637	organophosphate metabolic process	33
BP	GO:0015849	organic acid transport	6
BP	GO:0046942	carboxylic acid transport	6
BP	GO:0006098	pentose-phosphate shunt	3
BP	GO:0051156	glucose 6-phosphate metabolic process	3
BP	GO:0016458	gene silencing	5
BP	GO:0031047	gene silencing by RNA	5
BP	GO:0006576	cellular biogenic amine metabolic process	6
BP	GO:0044106	cellular amine metabolic process	6
BP	GO:0006790	sulfur compound metabolic process	9
BP	GO:0006739	NADP metabolic process	4
BP	GO:0006835	dicarboxylic acid transport	4
BP	GO:0015740	C4-dicarboxylate transport	4
BP	GO:0015743	malate transport	4
BP	GO:0007031	peroxisome organization	3
BP	GO:0015977	carbon fixation	3
BP	GO:0044283	small molecule biosynthetic process	28
BP	GO:0055086	nucleobase-containing small molecule metabolic process	23
BP	GO:0006090	pyruvate metabolic process	9
BP	GO:0009166	nucleotide catabolic process	9
BP	GO:0035556	intracellular signal transduction	11
BP	GO:0000003	reproduction	20
BP	GO:0022414	reproductive process	20
BP	GO:0044282	small molecule catabolic process	6
BP	GO:0046700	heterocycle catabolic process	14
BP	GO:0006099	tricarboxylic acid cycle	3
BP	GO:0006101	citrate metabolic process	3
BP	GO:0009060	aerobic respiration	3
BP	GO:0016999	antibiotic metabolic process	3
BP	GO:1901617	organic hydroxy compound biosynthetic process	3
BP	GO:0051704	multi-organism process	20
BP	GO:0046834	lipid phosphorylation	3
BP	GO:0046854	phosphatidylinositol phosphorylation	3
BP	GO:0015698	inorganic anion transport	7
BP	GO:0019439	aromatic compound catabolic process	14
BP	GO:1901361	organic cyclic compound catabolic process	14
BP	GO:1901607	alpha-amino acid biosynthetic process	9
BP	GO:0090407	organophosphate biosynthetic process	22
BP	GO:0009117	nucleotide metabolic process	19
BP	GO:1901292	nucleoside phosphate catabolic process	9
BP	GO:0006813	potassium ion transport	7
BP	GO:0009309	amine biosynthetic process	3
BP	GO:0042401	cellular biogenic amine biosynthetic process	3
BP	GO:0032501	multicellular organismal process	22
BP	GO:0034404	nucleobase-containing small molecule biosynthetic process	9
BP	GO:0009063	cellular amino acid catabolic process	4
BP	GO:0006753	nucleoside phosphate metabolic process	19
BP	GO:0051188	cofactor biosynthetic process	16
BP	GO:0044272	sulfur compound biosynthetic process	5
BP	GO:0006096	glycolytic process	8
BP	GO:0006165	nucleoside diphosphate phosphorylation	8
BP	GO:0006757	ATP generation from ADP	8
BP	GO:0009132	nucleoside diphosphate metabolic process	8
BP	GO:0009135	purine nucleoside diphosphate metabolic process	8
BP	GO:0009179	purine ribonucleoside diphosphate metabolic process	8
BP	GO:0009185	ribonucleoside diphosphate metabolic process	8
BP	GO:0009308	amine metabolic process	8
BP	GO:0042866	pyruvate biosynthetic process	8
BP	GO:0046031	ADP metabolic process	8
BP	GO:0046939	nucleotide phosphorylation	8
BP	GO:0034655	nucleobase-containing compound catabolic process	12
BP	GO:0006091	generation of precursor metabolites and energy	11
BP	GO:0006520	cellular amino acid metabolic process	25
BP	GO:0044255	cellular lipid metabolic process	25
BP	GO:0006569	tryptophan catabolic process	2
BP	GO:0009310	amine catabolic process	2
BP	GO:0019441	tryptophan catabolic process to kynurenine	2
BP	GO:0042402	cellular biogenic amine catabolic process	2
BP	GO:0042436	indole-containing compound catabolic process	2
BP	GO:0042537	benzene-containing compound metabolic process	2
BP	GO:0046218	indolalkylamine catabolic process	2
BP	GO:0070189	kynurenine metabolic process	2
BP	GO:0046434	organophosphate catabolic process	9
BP	GO:0006821	chloride transport	3
BP	GO:0008272	sulfate transport	3
BP	GO:0072348	sulfur compound transport	3
BP	GO:0016052	carbohydrate catabolic process	9
BP	GO:0006644	phospholipid metabolic process	12
BP	GO:0006541	glutamine metabolic process	2
BP	GO:0006542	glutamine biosynthetic process	2
BP	GO:0090305	nucleic acid phosphodiester bond hydrolysis	2
BP	GO:0016226	iron-sulfur cluster assembly	3
BP	GO:0031163	metallo-sulfur cluster assembly	3
BP	GO:0009165	nucleotide biosynthetic process	14
BP	GO:1901293	nucleoside phosphate biosynthetic process	14
BP	GO:0015980	energy derivation by oxidation of organic compounds	3
BP	GO:0045333	cellular respiration	3
BP	GO:0016053	organic acid biosynthetic process	21
BP	GO:0046394	carboxylic acid biosynthetic process	21
BP	GO:0016054	organic acid catabolic process	4
BP	GO:0046395	carboxylic acid catabolic process	4
BP	GO:1901615	organic hydroxy compound metabolic process	3
BP	GO:0006766	vitamin metabolic process	4
BP	GO:0006767	water-soluble vitamin metabolic process	4
BP	GO:0009110	vitamin biosynthetic process	4
BP	GO:0042364	water-soluble vitamin biosynthetic process	4
BP	GO:0008652	cellular amino acid biosynthetic process	9
BP	GO:0048285	organelle fission	3
BP	GO:0006812	cation transport	32
BP	GO:0006568	tryptophan metabolic process	3
BP	GO:0006586	indolalkylamine metabolic process	3
BP	GO:0006869	lipid transport	3
BP	GO:0009066	aspartate family amino acid metabolic process	3
BP	GO:0042430	indole-containing compound metabolic process	3
BP	GO:0009074	aromatic amino acid family catabolic process	2
BP	GO:0042180	cellular ketone metabolic process	2
BP	GO:0019693	ribose phosphate metabolic process	13
BP	GO:0009124	nucleoside monophosphate biosynthetic process	9
BP	GO:0009127	purine nucleoside monophosphate biosynthetic process	9
BP	GO:0009156	ribonucleoside monophosphate biosynthetic process	9
BP	GO:0009168	purine ribonucleoside monophosphate biosynthetic process	9
BP	GO:0000079	regulation of cyclin-dependent protein serine/threonine kinase activity	2
BP	GO:0001932	regulation of protein phosphorylation	2
BP	GO:0042325	regulation of phosphorylation	2
BP	GO:0043549	regulation of kinase activity	2
BP	GO:0045859	regulation of protein kinase activity	2
BP	GO:0051338	regulation of transferase activity	2
BP	GO:0071900	regulation of protein serine/threonine kinase activity	2
BP	GO:1904029	regulation of cyclin-dependent protein kinase activity	2
BP	GO:0008654	phospholipid biosynthetic process	6
BP	GO:0006164	purine nucleotide biosynthetic process	10
BP	GO:0010629	negative regulation of gene expression	7
BP	GO:0009116	nucleoside metabolic process	4
BP	GO:1901657	glycosyl compound metabolic process	4
BP	GO:0005985	sucrose metabolic process	3
BP	GO:0046488	phosphatidylinositol metabolic process	8
BP	GO:0072522	purine-containing compound biosynthetic process	10
BP	GO:0010876	lipid localization	3
BP	GO:0030258	lipid modification	3
BP	GO:0008610	lipid biosynthetic process	19
BP	GO:0071804	cellular potassium ion transport	5
BP	GO:0071805	potassium ion transmembrane transport	5
BP	GO:0009892	negative regulation of metabolic process	7
BP	GO:0010605	negative regulation of macromolecule metabolic process	7
BP	GO:0009152	purine ribonucleotide biosynthetic process	9
BP	GO:0009260	ribonucleotide biosynthetic process	9
BP	GO:0046390	ribose phosphate biosynthetic process	9
BP	GO:0048519	negative regulation of biological process	9
BP	GO:0006754	ATP biosynthetic process	8
BP	GO:0009142	nucleoside triphosphate biosynthetic process	8
BP	GO:0009145	purine nucleoside triphosphate biosynthetic process	8
BP	GO:0009201	ribonucleoside triphosphate biosynthetic process	8
BP	GO:0009206	purine ribonucleoside triphosphate biosynthetic process	8
BP	GO:0006650	glycerophospholipid metabolic process	8
BP	GO:0005984	disaccharide metabolic process	5
BP	GO:0042592	homeostatic process	16
BP	GO:1901575	organic substance catabolic process	28
BP	GO:0006281	DNA repair	13
BP	GO:0006289	nucleotide-excision repair	2
BP	GO:0006415	translational termination	2
BP	GO:0019220	regulation of phosphate metabolic process	2
BP	GO:0031399	regulation of protein modification process	2
BP	GO:0051174	regulation of phosphorus metabolic process	2
BP	GO:0046486	glycerolipid metabolic process	9
BP	GO:0009123	nucleoside monophosphate metabolic process	9
BP	GO:0009126	purine nucleoside monophosphate metabolic process	9
BP	GO:0009161	ribonucleoside monophosphate metabolic process	9
BP	GO:0009167	purine ribonucleoside monophosphate metabolic process	9
BP	GO:0065008	regulation of biological quality	19
BP	GO:0006163	purine nucleotide metabolic process	11
BP	GO:0006497	protein lipidation	3
BP	GO:0006505	GPI anchor metabolic process	3
BP	GO:0006506	GPI anchor biosynthetic process	3
BP	GO:0006661	phosphatidylinositol biosynthetic process	3
BP	GO:0019318	hexose metabolic process	3
BP	GO:0042157	lipoprotein metabolic process	3
BP	GO:0042158	lipoprotein biosynthetic process	3
BP	GO:0009719	response to endogenous stimulus	9
BP	GO:0009725	response to hormone	9
BP	GO:0010033	response to organic substance	9
BP	GO:0009056	catabolic process	28
BP	GO:0006974	cellular response to DNA damage stimulus	13
BP	GO:0033554	cellular response to stress	13
BP	GO:0006308	DNA catabolic process	2
BP	GO:0072521	purine-containing compound metabolic process	11
BP	GO:0009311	oligosaccharide metabolic process	5
BP	GO:0010035	response to inorganic substance	3
BP	GO:0009067	aspartate family amino acid biosynthetic process	2
BP	GO:0000096	sulfur amino acid metabolic process	2
BP	GO:0042546	cell wall biogenesis	2
BP	GO:0009150	purine ribonucleotide metabolic process	10
BP	GO:0009259	ribonucleotide metabolic process	10
BP	GO:0051276	chromosome organization	13
BP	GO:0006094	gluconeogenesis	1
BP	GO:0006595	polyamine metabolic process	1
BP	GO:0006596	polyamine biosynthetic process	1
BP	GO:0006741	NADP biosynthetic process	1
BP	GO:0015969	guanosine tetraphosphate metabolic process	1
BP	GO:0019319	hexose biosynthetic process	1
BP	GO:0034035	purine ribonucleoside bisphosphate metabolic process	1
BP	GO:0046364	monosaccharide biosynthetic process	1
BP	GO:0051260	protein homooligomerization	1
BP	GO:0097164	ammonium ion metabolic process	1
BP	GO:0046034	ATP metabolic process	8
BP	GO:0022411	cellular component disassembly	2
BP	GO:0032984	protein-containing complex disassembly	2
BP	GO:0043624	cellular protein complex disassembly	2
BP	GO:0006928	movement of cell or subcellular component	8
BP	GO:0007018	microtubule-based movement	8
BP	GO:0009144	purine nucleoside triphosphate metabolic process	8
BP	GO:0009199	ribonucleoside triphosphate metabolic process	8
BP	GO:0009205	purine ribonucleoside triphosphate metabolic process	8
BP	GO:0051726	regulation of cell cycle	3
BP	GO:0044248	cellular catabolic process	24
BP	GO:0007017	microtubule-based process	9
BP	GO:0032787	monocarboxylic acid metabolic process	13
BP	GO:0006302	double-strand break repair	1
BP	GO:0017186	peptidyl-pyroglutamic acid biosynthetic process, using glutaminyl-peptide cyclotransferase	1
BP	GO:0018199	peptidyl-glutamine modification	1
BP	GO:0046165	alcohol biosynthetic process	1
BP	GO:0046173	polyol biosynthetic process	1
BP	GO:0098656	anion transmembrane transport	1
BP	GO:1903825	organic acid transmembrane transport	1
BP	GO:1905039	carboxylic acid transmembrane transport	1
BP	GO:0046474	glycerophospholipid biosynthetic process	3
BP	GO:1901565	organonitrogen compound catabolic process	15
BP	GO:1901135	carbohydrate derivative metabolic process	25
BP	GO:0000184	nuclear-transcribed mRNA catabolic process, nonsense-mediated decay	1
BP	GO:0005992	trehalose biosynthetic process	2
BP	GO:0009141	nucleoside triphosphate metabolic process	8
BP	GO:0042737	drug catabolic process	3
BP	GO:0000097	sulfur amino acid biosynthetic process	1
BP	GO:0006475	internal protein amino acid acetylation	1
BP	GO:0015718	monocarboxylic acid transport	1
BP	GO:0016573	histone acetylation	1
BP	GO:0018393	internal peptidyl-lysine acetylation	1
BP	GO:0018394	peptidyl-lysine acetylation	1
BP	GO:0051259	protein complex oligomerization	1
BP	GO:0045017	glycerolipid biosynthetic process	4
BP	GO:0030243	cellulose metabolic process	3
BP	GO:0030244	cellulose biosynthetic process	3
BP	GO:0072330	monocarboxylic acid biosynthetic process	10
BP	GO:0000272	polysaccharide catabolic process	1
BP	GO:0006310	DNA recombination	1
BP	GO:0015780	nucleotide-sugar transmembrane transport	1
BP	GO:0042278	purine nucleoside metabolic process	1
BP	GO:0046128	purine ribonucleoside metabolic process	1
BP	GO:0090481	pyrimidine nucleotide-sugar transmembrane transport	1
BP	GO:1901068	guanosine-containing compound metabolic process	1
BP	GO:0034637	cellular carbohydrate biosynthetic process	7
BP	GO:0006664	glycolipid metabolic process	3
BP	GO:0009247	glycolipid biosynthetic process	3
BP	GO:0046467	membrane lipid biosynthetic process	3
BP	GO:1903509	liposaccharide metabolic process	3
BP	GO:0016051	carbohydrate biosynthetic process	8
BP	GO:0006996	organelle organization	17
BP	GO:0005991	trehalose metabolic process	2
BP	GO:0007049	cell cycle	4
BP	GO:0006473	protein acetylation	1
BP	GO:0009664	plant-type cell wall organization	1
BP	GO:0009832	plant-type cell wall biogenesis	1
BP	GO:0010215	cellulose microfibril organization	1
BP	GO:0016049	cell growth	1
BP	GO:0019751	polyol metabolic process	1
BP	GO:0030198	extracellular matrix organization	1
BP	GO:0043062	extracellular structure organization	1
BP	GO:0043543	protein acylation	1
BP	GO:0070726	cell wall assembly	1
BP	GO:0070925	organelle assembly	1
BP	GO:0071668	plant-type cell wall assembly	1
BP	GO:0071669	plant-type cell wall organization or biogenesis	1
BP	GO:0005996	monosaccharide metabolic process	3
BP	GO:0046351	disaccharide biosynthetic process	2
BP	GO:0032259	methylation	5
BP	GO:0006066	alcohol metabolic process	1
BP	GO:0009119	ribonucleoside metabolic process	1
BP	GO:0040007	growth	1
BP	GO:0006334	nucleosome assembly	2
BP	GO:0031497	chromatin assembly	2
BP	GO:0072528	pyrimidine-containing compound biosynthetic process	2
BP	GO:0006643	membrane lipid metabolic process	3
BP	GO:0022402	cell cycle process	2
BP	GO:0006270	DNA replication initiation	1
BP	GO:0006323	DNA packaging	2
BP	GO:0034728	nucleosome organization	2
BP	GO:0072527	pyrimidine-containing compound metabolic process	2
BP	GO:0018205	peptidyl-lysine modification	3
BP	GO:0006771	riboflavin metabolic process	1
BP	GO:0009231	riboflavin biosynthetic process	1
BP	GO:0009690	cytokinin metabolic process	1
BP	GO:0034754	cellular hormone metabolic process	1
BP	GO:0042726	flavin-containing compound metabolic process	1
BP	GO:0042727	flavin-containing compound biosynthetic process	1
BP	GO:0006400	tRNA modification	2
BP	GO:0007186	G-protein-coupled receptor signaling pathway	2
BP	GO:0022607	cellular component assembly	9
BP	GO:0016579	protein deubiquitination	4
BP	GO:0070646	protein modification by small protein removal	4
BP	GO:0006333	chromatin assembly or disassembly	2
BP	GO:0050790	regulation of catalytic activity	2
BP	GO:0065004	protein-DNA complex assembly	2
BP	GO:0065009	regulation of molecular function	2
BP	GO:0000956	nuclear-transcribed mRNA catabolic process	1
BP	GO:0006402	mRNA catabolic process	1
BP	GO:1901264	carbohydrate derivative transport	1
BP	GO:0015979	photosynthesis	5
BP	GO:0016043	cellular component organization	25
BP	GO:1901137	carbohydrate derivative biosynthetic process	15
BP	GO:0032268	regulation of cellular protein metabolic process	3
BP	GO:0045454	cell redox homeostasis	10
BP	GO:0006259	DNA metabolic process	21
BP	GO:0010817	regulation of hormone levels	1
BP	GO:0042445	hormone metabolic process	1
BP	GO:0045786	negative regulation of cell cycle	1
BP	GO:0016571	histone methylation	2
BP	GO:0018022	peptidyl-lysine methylation	2
BP	GO:0034968	histone lysine methylation	2
BP	GO:0071824	protein-DNA complex subunit organization	2
BP	GO:0006401	RNA catabolic process	1
BP	GO:0015693	magnesium ion transport	1
BP	GO:0070838	divalent metal ion transport	1
BP	GO:0072511	divalent inorganic cation transport	1
BP	GO:0009312	oligosaccharide biosynthetic process	2
BP	GO:0015074	DNA integration	2
BP	GO:0009072	aromatic amino acid family metabolic process	3
BP	GO:0016569	covalent chromatin modification	3
BP	GO:0016570	histone modification	3
BP	GO:0006418	tRNA aminoacylation for protein translation	7
BP	GO:0000271	polysaccharide biosynthetic process	4
BP	GO:0009250	glucan biosynthetic process	4
BP	GO:0033692	cellular polysaccharide biosynthetic process	4
BP	GO:0051273	beta-glucan metabolic process	4
BP	GO:0051274	beta-glucan biosynthetic process	4
BP	GO:0019725	cellular homeostasis	10
BP	GO:0051246	regulation of protein metabolic process	3
BP	GO:0018193	peptidyl-amino acid modification	6
BP	GO:0071103	DNA conformation change	3
BP	GO:0001510	RNA methylation	1
BP	GO:0006487	protein N-linked glycosylation	1
BP	GO:0033865	nucleoside bisphosphate metabolic process	1
BP	GO:0033875	ribonucleoside bisphosphate metabolic process	1
BP	GO:0034032	purine nucleoside bisphosphate metabolic process	1
BP	GO:0044262	cellular carbohydrate metabolic process	10
BP	GO:0001522	pseudouridine synthesis	2
BP	GO:0006479	protein methylation	2
BP	GO:0008213	protein alkylation	2
BP	GO:0016485	protein processing	1
BP	GO:0030163	protein catabolic process	8
BP	GO:0048523	negative regulation of cellular process	3
BP	GO:0006006	glucose metabolic process	1
BP	GO:0006261	DNA-dependent DNA replication	1
BP	GO:0006298	mismatch repair	1
BP	GO:0007264	small GTPase mediated signal transduction	1
BP	GO:0000413	protein peptidyl-prolyl isomerization	2
BP	GO:0018208	peptidyl-proline modification	2
BP	GO:0043038	amino acid activation	7
BP	GO:0043039	tRNA aminoacylation	7
BP	GO:0006265	DNA topological change	1
BP	GO:0043414	macromolecule methylation	3
BP	GO:0009057	macromolecule catabolic process	13
BP	GO:0006325	chromatin organization	5
BP	GO:0006284	base-excision repair	1
BP	GO:0051604	protein maturation	1
BP	GO:0015672	monovalent inorganic cation transport	7
BP	GO:1901136	carbohydrate derivative catabolic process	2
BP	GO:0007275	multicellular organism development	2
BP	GO:0032502	developmental process	2
BP	GO:0048856	anatomical structure development	2
BP	GO:0009415	response to water	1
BP	GO:0015931	nucleobase-containing compound transport	1
BP	GO:0017148	negative regulation of translation	1
BP	GO:0034249	negative regulation of cellular amide metabolic process	1
BP	GO:0009451	RNA modification	4
BP	GO:0043933	protein-containing complex subunit organization	6
BP	GO:0032269	negative regulation of cellular protein metabolic process	1
BP	GO:0051248	negative regulation of protein metabolic process	1
BP	GO:0006952	defense response	3
BP	GO:0008033	tRNA processing	3
BP	GO:0001101	response to acid chemical	1
BP	GO:0006074	(1->3)-beta-D-glucan metabolic process	1
BP	GO:0006075	(1->3)-beta-D-glucan biosynthetic process	1
BP	GO:1901700	response to oxygen-containing compound	1
BP	GO:0009733	response to auxin	3
BP	GO:0006511	ubiquitin-dependent protein catabolic process	5
BP	GO:0019941	modification-dependent protein catabolic process	5
BP	GO:0043632	modification-dependent macromolecule catabolic process	5
BP	GO:0006631	fatty acid metabolic process	4
BP	GO:0009890	negative regulation of biosynthetic process	1
BP	GO:0010558	negative regulation of macromolecule biosynthetic process	1
BP	GO:0031327	negative regulation of cellular biosynthetic process	1
BP	GO:0033014	tetrapyrrole biosynthetic process	1
BP	GO:2000113	negative regulation of cellular macromolecule biosynthetic process	1
BP	GO:0006399	tRNA metabolic process	10
BP	GO:0070647	protein modification by small protein conjugation or removal	9
BP	GO:0009628	response to abiotic stimulus	1
BP	GO:0031324	negative regulation of cellular metabolic process	1
BP	GO:0051172	negative regulation of nitrogen compound metabolic process	1
BP	GO:0016567	protein ubiquitination	5
BP	GO:0006022	aminoglycan metabolic process	1
BP	GO:0006026	aminoglycan catabolic process	1
BP	GO:0006030	chitin metabolic process	1
BP	GO:0006032	chitin catabolic process	1
BP	GO:0006040	amino sugar metabolic process	1
BP	GO:0006417	regulation of translation	1
BP	GO:0010608	posttranscriptional regulation of gene expression	1
BP	GO:0016311	dephosphorylation	1
BP	GO:0016998	cell wall macromolecule catabolic process	1
BP	GO:0034248	regulation of cellular amide metabolic process	1
BP	GO:0044036	cell wall macromolecule metabolic process	1
BP	GO:0046348	amino sugar catabolic process	1
BP	GO:1901071	glucosamine-containing compound metabolic process	1
BP	GO:1901072	glucosamine-containing compound catabolic process	1
BP	GO:0032446	protein modification by small protein conjugation	5
BP	GO:0033013	tetrapyrrole metabolic process	1
BP	GO:0044265	cellular macromolecule catabolic process	8
BP	GO:0065003	protein-containing complex assembly	4
BP	GO:0005976	polysaccharide metabolic process	5
BP	GO:0006633	fatty acid biosynthetic process	2
BP	GO:0006352	DNA-templated transcription, initiation	2
BP	GO:0071554	cell wall organization or biogenesis	3
BP	GO:0034220	ion transmembrane transport	6
BP	GO:0034622	cellular protein-containing complex assembly	3
BP	GO:0006073	cellular glucan metabolic process	4
BP	GO:0044042	glucan metabolic process	4
BP	GO:0044264	cellular polysaccharide metabolic process	4
BP	GO:0045229	external encapsulating structure organization	1
BP	GO:0071555	cell wall organization	1
BP	GO:0007010	cytoskeleton organization	1
BP	GO:0006260	DNA replication	3
BP	GO:0044085	cellular component biogenesis	10
BP	GO:0098655	cation transmembrane transport	5
BP	GO:0098660	inorganic ion transmembrane transport	5
BP	GO:0098662	inorganic cation transmembrane transport	5
BP	GO:0044257	cellular protein catabolic process	5
BP	GO:0051603	proteolysis involved in cellular protein catabolic process	5
BP	GO:0071702	organic substance transport	14
BP	GO:0006979	response to oxidative stress	7
BP	GO:0046903	secretion	3
BP	GO:0034660	ncRNA metabolic process	10
BP	GO:0006457	protein folding	2
BP	GO:0006486	protein glycosylation	2
BP	GO:0009100	glycoprotein metabolic process	2
BP	GO:0009101	glycoprotein biosynthetic process	2
BP	GO:0043413	macromolecule glycosylation	2
BP	GO:0070085	glycosylation	2
BP	GO:0006887	exocytosis	2
BP	GO:0032940	secretion by cell	2
BP	GO:0071705	nitrogen compound transport	10
BP	GO:0034470	ncRNA processing	3
BP	GO:0033036	macromolecule localization	8
BP	GO:0016071	mRNA metabolic process	1
BP	GO:0006886	intracellular protein transport	3
BP	GO:0034613	cellular protein localization	3
BP	GO:0070727	cellular macromolecule localization	3
BP	GO:0015031	protein transport	5
BP	GO:0015833	peptide transport	5
BP	GO:0042886	amide transport	5
BP	GO:0045184	establishment of protein localization	5
BP	GO:0008104	protein localization	5
BP	GO:0046907	intracellular transport	3
BP	GO:0051649	establishment of localization in cell	3
BP	GO:0006396	RNA processing	6
BP	GO:0051641	cellular localization	3
BP	GO:0016192	vesicle-mediated transport	3
CC	GO:0005779	integral component of peroxisomal membrane	3
CC	GO:0031231	intrinsic component of peroxisomal membrane	3
CC	GO:0005778	peroxisomal membrane	3
CC	GO:0031903	microbody membrane	3
CC	GO:0044438	microbody part	3
CC	GO:0044439	peroxisomal part	3
CC	GO:0031300	intrinsic component of organelle membrane	3
CC	GO:0031301	integral component of organelle membrane	3
CC	GO:0031012	extracellular matrix	2
CC	GO:0044421	extracellular region part	2
CC	GO:0016459	myosin complex	3
CC	GO:0009654	photosystem II oxygen evolving complex	5
CC	GO:0005777	peroxisome	3
CC	GO:0042579	microbody	3
CC	GO:0042651	thylakoid membrane	5
CC	GO:1990204	oxidoreductase complex	5
CC	GO:0009523	photosystem II	5
CC	GO:0044454	nuclear chromosome part	2
CC	GO:0032993	protein-DNA complex	12
CC	GO:0000228	nuclear chromosome	2
CC	GO:0019898	extrinsic component of membrane	3
CC	GO:0005694	chromosome	16
CC	GO:0000786	nucleosome	11
CC	GO:0044815	DNA packaging complex	11
CC	GO:0005576	extracellular region	5
CC	GO:0044430	cytoskeletal part	4
CC	GO:0000785	chromatin	11
CC	GO:0015629	actin cytoskeleton	3
CC	GO:0005856	cytoskeleton	4
CC	GO:0009521	photosystem	5
CC	GO:0034357	photosynthetic membrane	5
CC	GO:0009579	thylakoid	5
CC	GO:0044436	thylakoid part	5
CC	GO:0044427	chromosomal part	13
CC	GO:0005875	microtubule associated complex	1
CC	GO:0005669	transcription factor TFIID complex	1
CC	GO:0015630	microtubule cytoskeleton	1
CC	GO:0031225	anchored component of membrane	1
CC	GO:0000139	Golgi membrane	1
CC	GO:0098791	Golgi subcompartment	1
CC	GO:0044798	nuclear transcription factor complex	1
CC	GO:0090575	RNA polymerase II transcription factor complex	1
CC	GO:0098687	chromosomal region	1
CC	GO:0098588	bounding membrane of organelle	4
CC	GO:0016591	DNA-directed RNA polymerase II, holoenzyme	1
CC	GO:0098805	whole membrane	3
CC	GO:0031984	organelle subcompartment	3
CC	GO:0000148	1,3-beta-D-glucan synthase complex	1
CC	GO:0000428	DNA-directed RNA polymerase complex	1
CC	GO:0055029	nuclear DNA-directed RNA polymerase complex	1
CC	GO:0005789	endoplasmic reticulum membrane	2
CC	GO:0042175	nuclear outer membrane-endoplasmic reticulum membrane network	2
CC	GO:0044432	endoplasmic reticulum part	2
CC	GO:0098827	endoplasmic reticulum subcompartment	2
CC	GO:0005667	transcription factor complex	1
CC	GO:0005783	endoplasmic reticulum	3
CC	GO:0098797	plasma membrane protein complex	1
CC	GO:0044459	plasma membrane part	1
CC	GO:0030880	RNA polymerase complex	1
CC	GO:0005886	plasma membrane	1
CC	GO:0005794	Golgi apparatus	1
CC	GO:0044431	Golgi apparatus part	1
CC	GO:0061695	transferase complex, transferring phosphorus-containing groups	1
CC	GO:0031090	organelle membrane	4
CC	GO:0000145	exocyst	2
CC	GO:0005938	cell cortex	2
CC	GO:0044448	cell cortex part	2
CC	GO:0099568	cytoplasmic region	2
CC	GO:1990234	transferase complex	3
CC	GO:0031981	nuclear lumen	3
CC	GO:0099023	tethering complex	2
CC	GO:0031974	membrane-enclosed lumen	3
CC	GO:0043233	organelle lumen	3
CC	GO:0070013	intracellular organelle lumen	3
CC	GO:0012505	endomembrane system	4
CC	GO:0044428	nuclear part	4
CC	GO:1902494	catalytic complex	8
CC	GO:0005654	nucleoplasm	1
CC	GO:0044451	nucleoplasm part	1
CC	GO:0071944	cell periphery	3
CC	GO:0098796	membrane protein complex	6
CC	GO:0005840	ribosome	2
MF	GO:0015291	secondary active transmembrane transporter activity	23
MF	GO:0015238	drug transmembrane transporter activity	18
MF	GO:0015297	antiporter activity	22
MF	GO:0016638	oxidoreductase activity, acting on the CH-NH2 group of donors	7
MF	GO:0016765	transferase activity, transferring alkyl or aryl (other than methyl) groups	11
MF	GO:0022804	active transmembrane transporter activity	34
MF	GO:0050661	NADP binding	12
MF	GO:0004332	fructose-bisphosphate aldolase activity	4
MF	GO:0015318	inorganic molecular entity transmembrane transporter activity	36
MF	GO:2001070	starch binding	4
MF	GO:0043565	sequence-specific DNA binding	30
MF	GO:0000287	magnesium ion binding	15
MF	GO:0016810	hydrolase activity, acting on carbon-nitrogen (but not peptide) bonds	8
MF	GO:0015075	ion transmembrane transporter activity	38
MF	GO:0046873	metal ion transmembrane transporter activity	16
MF	GO:0010333	terpene synthase activity	8
MF	GO:0016832	aldehyde-lyase activity	4
MF	GO:0051536	iron-sulfur cluster binding	14
MF	GO:0051540	metal cluster binding	14
MF	GO:0004611	phosphoenolpyruvate carboxykinase activity	4
MF	GO:0016838	carbon-oxygen lyase activity, acting on phosphates	8
MF	GO:0015267	channel activity	18
MF	GO:0022803	passive transmembrane transporter activity	18
MF	GO:0004813	alanine-tRNA ligase activity	3
MF	GO:0030151	molybdenum ion binding	3
MF	GO:0001871	pattern binding	20
MF	GO:0030247	polysaccharide binding	20
MF	GO:0016829	lyase activity	25
MF	GO:0008964	phosphoenolpyruvate carboxylase activity	3
MF	GO:0005216	ion channel activity	12
MF	GO:0022838	substrate-specific channel activity	12
MF	GO:0004386	helicase activity	11
MF	GO:0030246	carbohydrate binding	36
MF	GO:0003678	DNA helicase activity	7
MF	GO:0008324	cation transmembrane transporter activity	23
MF	GO:0022890	inorganic cation transmembrane transporter activity	20
MF	GO:0033926	glycopeptide alpha-N-acetylgalactosaminidase activity	3
MF	GO:0015103	inorganic anion transmembrane transporter activity	6
MF	GO:0005509	calcium ion binding	26
MF	GO:0004499	N,N-dimethylaniline monooxygenase activity	5
MF	GO:0016830	carbon-carbon lyase activity	11
MF	GO:0004222	metalloendopeptidase activity	8
MF	GO:0008509	anion transmembrane transporter activity	6
MF	GO:0004602	glutathione peroxidase activity	2
MF	GO:0005244	voltage-gated ion channel activity	3
MF	GO:0005247	voltage-gated chloride channel activity	3
MF	GO:0005253	anion channel activity	3
MF	GO:0005254	chloride channel activity	3
MF	GO:0008308	voltage-gated anion channel activity	3
MF	GO:0015108	chloride transmembrane transporter activity	3
MF	GO:0015116	sulfate transmembrane transporter activity	3
MF	GO:0022832	voltage-gated channel activity	3
MF	GO:1901682	sulfur compound transmembrane transporter activity	3
MF	GO:0016709	oxidoreductase activity, acting on paired donors, with incorporation or reduction of molecular oxygen, NAD(P)H as one donor, and incorporation of one atom of oxygen	5
MF	GO:0004356	glutamate-ammonia ligase activity	2
MF	GO:0016211	ammonia ligase activity	2
MF	GO:0016646	oxidoreductase activity, acting on the CH-NH group of donors, NAD or NADP as acceptor	2
MF	GO:0016846	carbon-sulfur lyase activity	2
MF	GO:0016880	acid-ammonia (or amide) ligase activity	2
MF	GO:0051539	4 iron, 4 sulfur cluster binding	2
MF	GO:0016811	hydrolase activity, acting on carbon-nitrogen (but not peptide) bonds, in linear amides	3
MF	GO:0022836	gated channel activity	6
MF	GO:0022839	ion gated channel activity	6
MF	GO:0016157	sucrose synthase activity	3
MF	GO:0003747	translation release factor activity	2
MF	GO:0008079	translation termination factor activity	2
MF	GO:0045300	acyl-[acyl-carrier-protein] desaturase activity	2
MF	GO:0008374	O-acyltransferase activity	5
MF	GO:0016835	carbon-oxygen lyase activity	9
MF	GO:0016628	oxidoreductase activity, acting on the CH-CH group of donors, NAD or NADP as acceptor	2
MF	GO:0042626	ATPase activity, coupled to transmembrane movement of substances	11
MF	GO:0043492	ATPase activity, coupled to movement of substances	11
MF	GO:0003774	motor activity	11
MF	GO:0019900	kinase binding	2
MF	GO:0019901	protein kinase binding	2
MF	GO:0140103	catalytic activity, acting on a glycoprotein	3
MF	GO:0016645	oxidoreductase activity, acting on the CH-NH group of donors	3
MF	GO:0015079	potassium ion transmembrane transporter activity	5
MF	GO:0016872	intramolecular lyase activity	2
MF	GO:0004497	monooxygenase activity	6
MF	GO:0008237	metallopeptidase activity	8
MF	GO:0015298	solute:cation antiporter activity	4
MF	GO:0015299	solute:proton antiporter activity	4
MF	GO:0016755	transferase activity, transferring amino-acyl groups	2
MF	GO:0019207	kinase regulator activity	2
MF	GO:0019887	protein kinase regulator activity	2
MF	GO:0004867	serine-type endopeptidase inhibitor activity	3
MF	GO:0016702	oxidoreductase activity, acting on single donors with incorporation of molecular oxygen, incorporation of two atoms of oxygen	6
MF	GO:0051213	dioxygenase activity	6
MF	GO:0004427	inorganic diphosphatase activity	3
MF	GO:0008443	phosphofructokinase activity	3
MF	GO:0019200	carbohydrate kinase activity	3
MF	GO:0005319	lipid transporter activity	2
MF	GO:0015399	primary active transmembrane transporter activity	11
MF	GO:0015405	P-P-bond-hydrolysis-driven transmembrane transporter activity	11
MF	GO:0002161	aminoacyl-tRNA editing activity	3
MF	GO:0004866	endopeptidase inhibitor activity	4
MF	GO:0030414	peptidase inhibitor activity	4
MF	GO:0061134	peptidase regulator activity	4
MF	GO:0061135	endopeptidase regulator activity	4
MF	GO:0008194	UDP-glycosyltransferase activity	15
MF	GO:0004871	signal transducer activity	5
MF	GO:0038023	signaling receptor activity	5
MF	GO:0060089	molecular transducer activity	5
MF	GO:0033897	ribonuclease T2 activity	2
MF	GO:0004743	pyruvate kinase activity	2
MF	GO:0030955	potassium ion binding	2
MF	GO:0031420	alkali metal ion binding	2
MF	GO:0016831	carboxy-lyase activity	7
MF	GO:0031683	G-protein beta/gamma-subunit complex binding	2
MF	GO:0140097	catalytic activity, acting on DNA	9
MF	GO:0000155	phosphorelay sensor kinase activity	2
MF	GO:0003684	damaged DNA binding	2
MF	GO:0004673	protein histidine kinase activity	2
MF	GO:0016775	phosphotransferase activity, nitrogenous group as acceptor	2
MF	GO:0050660	flavin adenine dinucleotide binding	13
MF	GO:0042623	ATPase activity, coupled	12
MF	GO:0003777	microtubule motor activity	8
MF	GO:0016701	oxidoreductase activity, acting on single donors with incorporation of molecular oxygen	6
MF	GO:0016892	endoribonuclease activity, producing 3'-phosphomonoesters	2
MF	GO:0016894	endonuclease activity, active with either ribo- or deoxyribonucleic acids and producing 3'-phosphomonoesters	2
MF	GO:0035251	UDP-glucosyltransferase activity	7
MF	GO:0016717	oxidoreductase activity, acting on paired donors, with oxidation of a pair of donors resulting in the reduction of molecular oxygen to two molecules of water	2
MF	GO:0051287	NAD binding	6
MF	GO:0015631	tubulin binding	10
MF	GO:0004888	transmembrane signaling receptor activity	3
MF	GO:0004970	ionotropic glutamate receptor activity	3
MF	GO:0005230	extracellular ligand-gated ion channel activity	3
MF	GO:0008066	glutamate receptor activity	3
MF	GO:0015276	ligand-gated ion channel activity	3
MF	GO:0022824	transmitter-gated ion channel activity	3
MF	GO:0022834	ligand-gated channel activity	3
MF	GO:0022835	transmitter-gated channel activity	3
MF	GO:0030594	neurotransmitter receptor activity	3
MF	GO:0003951	NAD+ kinase activity	1
MF	GO:0004834	tryptophan synthase activity	1
MF	GO:0008107	galactoside 2-alpha-L-fucosyltransferase activity	1
MF	GO:0008192	RNA guanylyltransferase activity	1
MF	GO:0031127	alpha-(1,2)-fucosyltransferase activity	1
MF	GO:0070568	guanylyltransferase activity	1
MF	GO:0071949	FAD binding	2
MF	GO:0060589	nucleoside-triphosphatase regulator activity	4
MF	GO:0070008	serine-type exopeptidase activity	6
MF	GO:0004618	phosphoglycerate kinase activity	1
MF	GO:0016603	glutaminyl-peptide cyclotransferase activity	1
MF	GO:0016774	phosphotransferase activity, carboxyl group as acceptor	1
MF	GO:0016614	oxidoreductase activity, acting on CH-OH group of donors	11
MF	GO:0016620	oxidoreductase activity, acting on the aldehyde or oxo group of donors, NAD or NADP as acceptor	2
MF	GO:0016887	ATPase activity	20
MF	GO:0008047	enzyme activator activity	3
MF	GO:0004097	catechol oxidase activity	1
MF	GO:0016742	hydroxymethyl-, formyl- and related transferase activity	1
MF	GO:0015077	monovalent inorganic cation transmembrane transporter activity	9
MF	GO:0016759	cellulose synthase activity	3
MF	GO:0016760	cellulose synthase (UDP-forming) activity	3
MF	GO:0016616	oxidoreductase activity, acting on the CH-OH group of donors, NAD or NADP as acceptor	9
MF	GO:0008375	acetylglucosaminyltransferase activity	5
MF	GO:0030695	GTPase regulator activity	3
MF	GO:0005096	GTPase activator activity	2
MF	GO:0016407	acetyltransferase activity	2
MF	GO:0016814	hydrolase activity, acting on carbon-nitrogen (but not peptide) bonds, in cyclic amidines	1
MF	GO:0060590	ATPase regulator activity	1
MF	GO:0016278	lysine N-methyltransferase activity	3
MF	GO:0016279	protein-lysine N-methyltransferase activity	3
MF	GO:0018024	histone-lysine N-methyltransferase activity	3
MF	GO:0008017	microtubule binding	8
MF	GO:0042054	histone methyltransferase activity	3
MF	GO:0005338	nucleotide-sugar transmembrane transporter activity	1
MF	GO:0008417	fucosyltransferase activity	1
MF	GO:0015165	pyrimidine nucleotide-sugar transmembrane transporter activity	1
MF	GO:0016161	beta-amylase activity	1
MF	GO:0016670	oxidoreductase activity, acting on a sulfur group of donors, oxygen as acceptor	1
MF	GO:0043015	gamma-tubulin binding	1
MF	GO:0008276	protein methyltransferase activity	3
MF	GO:0005516	calmodulin binding	4
MF	GO:0016778	diphosphotransferase activity	1
MF	GO:0019104	DNA N-glycosylase activity	1
MF	GO:0008234	cysteine-type peptidase activity	11
MF	GO:0008092	cytoskeletal protein binding	12
MF	GO:0004620	phospholipase activity	1
MF	GO:0016655	oxidoreductase activity, acting on NAD(P)H, quinone or similar compound as acceptor	1
MF	GO:0016747	transferase activity, transferring acyl groups other than amino-acyl groups	20
MF	GO:0003885	D-arabinono-1,4-lactone oxidase activity	1
MF	GO:0008131	primary amine oxidase activity	1
MF	GO:0016641	oxidoreductase activity, acting on the CH-NH2 group of donors, oxygen as acceptor	1
MF	GO:0016790	thiolester hydrolase activity	1
MF	GO:0016881	acid-amino acid ligase activity	1
MF	GO:0016899	oxidoreductase activity, acting on the CH-OH group of donors, oxygen as acceptor	1
MF	GO:0030976	thiamine pyrophosphate binding	1
MF	GO:0031072	heat shock protein binding	1
MF	GO:0048038	quinone binding	1
MF	GO:0016866	intramolecular transferase activity	3
MF	GO:0008238	exopeptidase activity	6
MF	GO:0016853	isomerase activity	12
MF	GO:0004869	cysteine-type endopeptidase inhibitor activity	1
MF	GO:0005092	GDP-dissociation inhibitor activity	1
MF	GO:0019139	cytokinin dehydrogenase activity	1
MF	GO:0008170	N-methyltransferase activity	3
MF	GO:0009982	pseudouridine synthase activity	2
MF	GO:0004521	endoribonuclease activity	10
MF	GO:0016746	transferase activity, transferring acyl groups	25
MF	GO:0008641	ubiquitin-like modifier activating enzyme activity	2
MF	GO:0016877	ligase activity, forming carbon-sulfur bonds	2
MF	GO:0003968	RNA-directed 5'-3' RNA polymerase activity	1
MF	GO:0016671	oxidoreductase activity, acting on a sulfur group of donors, disulfide as acceptor	1
MF	GO:0016843	amine-lyase activity	1
MF	GO:0016844	strictosidine synthase activity	1
MF	GO:0016868	intramolecular transferase activity, phosphotransferases	1
MF	GO:0016874	ligase activity	14
MF	GO:0016741	transferase activity, transferring one-carbon groups	23
MF	GO:0016298	lipase activity	1
MF	GO:0004175	endopeptidase activity	15
MF	GO:0008168	methyltransferase activity	22
MF	GO:0004523	RNA-DNA hybrid ribonuclease activity	7
MF	GO:0016903	oxidoreductase activity, acting on the aldehyde or oxo group of donors	2
MF	GO:0004003	ATP-dependent DNA helicase activity	1
MF	GO:0004190	aspartic-type endopeptidase activity	1
MF	GO:0008026	ATP-dependent helicase activity	1
MF	GO:0015095	magnesium ion transmembrane transporter activity	1
MF	GO:0070001	aspartic-type peptidase activity	1
MF	GO:0070035	purine NTP-dependent helicase activity	1
MF	GO:0044877	protein-containing complex binding	2
MF	GO:0004812	aminoacyl-tRNA ligase activity	7
MF	GO:0016875	ligase activity, forming carbon-oxygen bonds	7
MF	GO:0046982	protein heterodimerization activity	14
MF	GO:0016891	endoribonuclease activity, producing 5'-phosphomonoesters	8
MF	GO:0016893	endonuclease activity, active with either ribo- or deoxyribonucleic acids and producing 5'-phosphomonoesters	8
MF	GO:0004144	diacylglycerol O-acyltransferase activity	1
MF	GO:0004402	histone acetyltransferase activity	1
MF	GO:0016411	acylglycerol O-acyltransferase activity	1
MF	GO:0034212	peptide N-acetyltransferase activity	1
MF	GO:0061733	peptide-lysine-N-acetyltransferase activity	1
MF	GO:0016307	phosphatidylinositol phosphate kinase activity	2
MF	GO:0016879	ligase activity, forming carbon-nitrogen bonds	3
MF	GO:0004525	ribonuclease III activity	1
MF	GO:0016682	oxidoreductase activity, acting on diphenols and related substances as donors, oxygen as acceptor	1
MF	GO:0032296	double-stranded RNA-specific ribonuclease activity	1
MF	GO:0046912	transferase activity, transferring acyl groups, acyl groups converted into alkyl on transfer	1
MF	GO:0019783	ubiquitin-like protein-specific protease activity	4
MF	GO:0036459	thiol-dependent ubiquitinyl hydrolase activity	4
MF	GO:0101005	ubiquitinyl hydrolase activity	4
MF	GO:0008171	O-methyltransferase activity	3
MF	GO:0004540	ribonuclease activity	10
MF	GO:0008080	N-acetyltransferase activity	1
MF	GO:0008408	3'-5' exonuclease activity	1
MF	GO:0015932	nucleobase-containing compound transmembrane transporter activity	1
MF	GO:1901505	carbohydrate derivative transmembrane transporter activity	1
MF	GO:0016840	carbon-nitrogen lyase activity	1
MF	GO:0030983	mismatched DNA binding	1
MF	GO:0046527	glucosyltransferase activity	7
MF	GO:0010181	FMN binding	2
MF	GO:0004252	serine-type endopeptidase activity	6
MF	GO:0003697	single-stranded DNA binding	1
MF	GO:0003916	DNA topoisomerase activity	1
MF	GO:0016410	N-acyltransferase activity	1
MF	GO:0016799	hydrolase activity, hydrolyzing N-glycosyl compounds	2
MF	GO:0004519	endonuclease activity	10
MF	GO:0016667	oxidoreductase activity, acting on a sulfur group of donors	5
MF	GO:0016679	oxidoreductase activity, acting on diphenols and related substances as donors	1
MF	GO:0003872	6-phosphofructokinase activity	1
MF	GO:0015078	proton transmembrane transporter activity	4
MF	GO:0052689	carboxylic ester hydrolase activity	4
MF	GO:0008081	phosphoric diester hydrolase activity	2
MF	GO:0008138	protein tyrosine/serine/threonine phosphatase activity	1
MF	GO:0016160	amylase activity	1
MF	GO:0030234	enzyme regulator activity	10
MF	GO:0004857	enzyme inhibitor activity	5
MF	GO:0003755	peptidyl-prolyl cis-trans isomerase activity	2
MF	GO:0016859	cis-trans isomerase activity	2
MF	GO:0030597	RNA glycosylase activity	1
MF	GO:0030598	rRNA N-glycosylase activity	1
MF	GO:0008757	S-adenosylmethionine-dependent methyltransferase activity	3
MF	GO:1901681	sulfur compound binding	1
MF	GO:0015035	protein disulfide oxidoreductase activity	3
MF	GO:0015036	disulfide oxidoreductase activity	3
MF	GO:0008289	lipid binding	4
MF	GO:0004185	serine-type carboxypeptidase activity	3
MF	GO:0003843	1,3-beta-D-glucan synthase activity	1
MF	GO:0003779	actin binding	2
MF	GO:0004721	phosphoprotein phosphatase activity	1
MF	GO:0008536	Ran GTPase binding	1
MF	GO:0016861	intramolecular oxidoreductase activity, interconverting aldoses and ketoses	1
MF	GO:0008236	serine-type peptidase activity	11
MF	GO:0017171	serine hydrolase activity	11
MF	GO:0004518	nuclease activity	13
MF	GO:0004527	exonuclease activity	1
MF	GO:0140102	catalytic activity, acting on a rRNA	1
MF	GO:0019001	guanyl nucleotide binding	16
MF	GO:0004180	carboxypeptidase activity	3
MF	GO:0016627	oxidoreductase activity, acting on the CH-CH group of donors	2
MF	GO:0034062	5'-3' RNA polymerase activity	5
MF	GO:0097747	RNA polymerase activity	5
MF	GO:0004568	chitinase activity	1
MF	GO:0008094	DNA-dependent ATPase activity	1
MF	GO:0008173	RNA methyltransferase activity	1
MF	GO:0140101	catalytic activity, acting on a tRNA	8
MF	GO:0061630	ubiquitin protein ligase activity	1
MF	GO:0061659	ubiquitin-like protein ligase activity	1
MF	GO:0003899	DNA-directed 5'-3' RNA polymerase activity	4
MF	GO:0008378	galactosyltransferase activity	1
MF	GO:0019899	enzyme binding	3
MF	GO:0016860	intramolecular oxidoreductase activity	1
MF	GO:0098772	molecular function regulator	10
MF	GO:0001883	purine nucleoside binding	14
MF	GO:0005525	GTP binding	14
MF	GO:0032549	ribonucleoside binding	14
MF	GO:0032550	purine ribonucleoside binding	14
MF	GO:0032561	guanyl ribonucleotide binding	14
MF	GO:0001882	nucleoside binding	14
MF	GO:0004601	peroxidase activity	9
MF	GO:0016791	phosphatase activity	3
MF	GO:0003924	GTPase activity	10
MF	GO:0003993	acid phosphatase activity	1
MF	GO:0016651	oxidoreductase activity, acting on NAD(P)H	1
MF	GO:0016684	oxidoreductase activity, acting on peroxide as acceptor	9
MF	GO:0004650	polygalacturonase activity	1
MF	GO:0017016	Ras GTPase binding	1
MF	GO:0031267	small GTPase binding	1
MF	GO:0016836	hydro-lyase activity	1
MF	GO:0004842	ubiquitin-protein transferase activity	6
MF	GO:0019787	ubiquitin-like protein transferase activity	6
MF	GO:0016209	antioxidant activity	9
MF	GO:0009055	electron transfer activity	8
MF	GO:0005507	copper ion binding	2
MF	GO:0003690	double-stranded DNA binding	4
MF	GO:0045735	nutrient reservoir activity	1
MF	GO:0042578	phosphoric ester hydrolase activity	5
MF	GO:0030170	pyridoxal phosphate binding	4
MF	GO:0070279	vitamin B6 binding	4
MF	GO:0019842	vitamin binding	5
MF	GO:0051020	GTPase binding	1
MF	GO:0016779	nucleotidyltransferase activity	7
MF	GO:0008135	translation factor activity, RNA binding	2
MF	GO:0051082	unfolded protein binding	1
MF	GO:0003735	structural constituent of ribosome	2
UP
Category	GOID	Description	Count
BP	GO:0006979	response to oxidative stress	51
BP	GO:0044262	cellular carbohydrate metabolic process	40
BP	GO:0006073	cellular glucan metabolic process	28
BP	GO:0044042	glucan metabolic process	28
BP	GO:0044264	cellular polysaccharide metabolic process	28
BP	GO:0009611	response to wounding	8
BP	GO:0005976	polysaccharide metabolic process	28
BP	GO:0071554	cell wall organization or biogenesis	21
BP	GO:0009094	L-phenylalanine biosynthetic process	6
BP	GO:1902223	erythrose 4-phosphate/phosphoenolpyruvate family amino acid biosynthetic process	6
BP	GO:0009664	plant-type cell wall organization	6
BP	GO:0009832	plant-type cell wall biogenesis	6
BP	GO:0010215	cellulose microfibril organization	6
BP	GO:0016049	cell growth	6
BP	GO:0030198	extracellular matrix organization	6
BP	GO:0043062	extracellular structure organization	6
BP	GO:0070726	cell wall assembly	6
BP	GO:0071668	plant-type cell wall assembly	6
BP	GO:0071669	plant-type cell wall organization or biogenesis	6
BP	GO:0040007	growth	6
BP	GO:0006022	aminoglycan metabolic process	10
BP	GO:0006026	aminoglycan catabolic process	10
BP	GO:0006030	chitin metabolic process	10
BP	GO:0006032	chitin catabolic process	10
BP	GO:0006040	amino sugar metabolic process	10
BP	GO:0016998	cell wall macromolecule catabolic process	10
BP	GO:0044036	cell wall macromolecule metabolic process	10
BP	GO:0046348	amino sugar catabolic process	10
BP	GO:1901071	glucosamine-containing compound metabolic process	10
BP	GO:1901072	glucosamine-containing compound catabolic process	10
BP	GO:0006558	L-phenylalanine metabolic process	6
BP	GO:1902221	erythrose 4-phosphate/phosphoenolpyruvate family amino acid metabolic process	6
BP	GO:0030243	cellulose metabolic process	11
BP	GO:0030244	cellulose biosynthetic process	11
BP	GO:0015936	coenzyme A metabolic process	5
BP	GO:0009415	response to water	8
BP	GO:0042546	cell wall biogenesis	7
BP	GO:0009628	response to abiotic stimulus	9
BP	GO:0009095	aromatic amino acid family biosynthetic process, prephenate pathway	6
BP	GO:1901136	carbohydrate derivative catabolic process	11
BP	GO:0042737	drug catabolic process	10
BP	GO:0001101	response to acid chemical	8
BP	GO:1901700	response to oxygen-containing compound	8
BP	GO:0045229	external encapsulating structure organization	10
BP	GO:0071555	cell wall organization	10
BP	GO:0009073	aromatic amino acid family biosynthetic process	7
BP	GO:1901607	alpha-amino acid biosynthetic process	14
BP	GO:0010035	response to inorganic substance	8
BP	GO:0009072	aromatic amino acid family metabolic process	11
BP	GO:1901605	alpha-amino acid metabolic process	18
BP	GO:0007205	protein kinase C-activating G protein-coupled receptor signaling pathway	4
BP	GO:0034637	cellular carbohydrate biosynthetic process	17
BP	GO:0008202	steroid metabolic process	6
BP	GO:0009605	response to external stimulus	5
BP	GO:0006801	superoxide metabolic process	4
BP	GO:0009607	response to biotic stimulus	4
BP	GO:0043207	response to external biotic stimulus	4
BP	GO:0051707	response to other organism	4
BP	GO:0072593	reactive oxygen species metabolic process	4
BP	GO:0098542	defense response to other organism	4
BP	GO:0006308	DNA catabolic process	5
BP	GO:0033865	nucleoside bisphosphate metabolic process	5
BP	GO:0033875	ribonucleoside bisphosphate metabolic process	5
BP	GO:0034032	purine nucleoside bisphosphate metabolic process	5
BP	GO:0008652	cellular amino acid biosynthetic process	15
BP	GO:0044282	small molecule catabolic process	8
BP	GO:0015689	molybdate ion transport	3
BP	GO:0017144	drug metabolic process	31
BP	GO:0000271	polysaccharide biosynthetic process	12
BP	GO:0009250	glucan biosynthetic process	12
BP	GO:0033692	cellular polysaccharide biosynthetic process	12
BP	GO:0051273	beta-glucan metabolic process	12
BP	GO:0051274	beta-glucan biosynthetic process	12
BP	GO:0006694	steroid biosynthetic process	5
BP	GO:0006220	pyrimidine nucleotide metabolic process	4
BP	GO:0006221	pyrimidine nucleotide biosynthetic process	4
BP	GO:0015718	monocarboxylic acid transport	3
BP	GO:0005984	disaccharide metabolic process	9
BP	GO:0072527	pyrimidine-containing compound metabolic process	6
BP	GO:0006952	defense response	11
BP	GO:0005992	trehalose biosynthetic process	5
BP	GO:0016051	carbohydrate biosynthetic process	17
BP	GO:0043631	RNA polyadenylation	4
BP	GO:0009165	nucleotide biosynthetic process	20
BP	GO:1901293	nucleoside phosphate biosynthetic process	20
BP	GO:0009117	nucleotide metabolic process	25
BP	GO:0006163	purine nucleotide metabolic process	19
BP	GO:1901135	carbohydrate derivative metabolic process	44
BP	GO:0051188	cofactor biosynthetic process	21
BP	GO:0055086	nucleobase-containing small molecule metabolic process	29
BP	GO:0006779	porphyrin-containing compound biosynthetic process	3
BP	GO:0072521	purine-containing compound metabolic process	19
BP	GO:0005991	trehalose metabolic process	5
BP	GO:0006753	nucleoside phosphate metabolic process	25
BP	GO:0009311	oligosaccharide metabolic process	9
BP	GO:0046351	disaccharide biosynthetic process	5
BP	GO:0006568	tryptophan metabolic process	4
BP	GO:0006586	indolalkylamine metabolic process	4
BP	GO:0042430	indole-containing compound metabolic process	4
BP	GO:0072528	pyrimidine-containing compound biosynthetic process	5
BP	GO:0016054	organic acid catabolic process	5
BP	GO:0033014	tetrapyrrole biosynthetic process	5
BP	GO:0046395	carboxylic acid catabolic process	5
BP	GO:0000098	sulfur amino acid catabolic process	2
BP	GO:0006569	tryptophan catabolic process	2
BP	GO:0009310	amine catabolic process	2
BP	GO:0019441	tryptophan catabolic process to kynurenine	2
BP	GO:0030328	prenylcysteine catabolic process	2
BP	GO:0030329	prenylcysteine metabolic process	2
BP	GO:0042402	cellular biogenic amine catabolic process	2
BP	GO:0042436	indole-containing compound catabolic process	2
BP	GO:0042537	benzene-containing compound metabolic process	2
BP	GO:0046218	indolalkylamine catabolic process	2
BP	GO:0070189	kynurenine metabolic process	2
BP	GO:0016053	organic acid biosynthetic process	29
BP	GO:0046394	carboxylic acid biosynthetic process	29
BP	GO:0009150	purine ribonucleotide metabolic process	17
BP	GO:0009259	ribonucleotide metabolic process	17
BP	GO:0009064	glutamine family amino acid metabolic process	3
BP	GO:0009084	glutamine family amino acid biosynthetic process	3
BP	GO:0009063	cellular amino acid catabolic process	4
BP	GO:0046700	heterocycle catabolic process	16
BP	GO:0007186	G-protein-coupled receptor signaling pathway	5
BP	GO:0006732	coenzyme metabolic process	19
BP	GO:0098656	anion transmembrane transport	2
BP	GO:1903825	organic acid transmembrane transport	2
BP	GO:1905039	carboxylic acid transmembrane transport	2
BP	GO:0032787	monocarboxylic acid metabolic process	22
BP	GO:0006164	purine nucleotide biosynthetic process	14
BP	GO:0005985	sucrose metabolic process	4
BP	GO:0006778	porphyrin-containing compound metabolic process	3
BP	GO:0010817	regulation of hormone levels	3
BP	GO:0042445	hormone metabolic process	3
BP	GO:0044270	cellular nitrogen compound catabolic process	16
BP	GO:0019439	aromatic compound catabolic process	16
BP	GO:1901361	organic cyclic compound catabolic process	16
BP	GO:0072522	purine-containing compound biosynthetic process	14
BP	GO:0006575	cellular modified amino acid metabolic process	5
BP	GO:0033013	tetrapyrrole metabolic process	5
BP	GO:0016255	attachment of GPI anchor to protein	2
BP	GO:0031124	mRNA 3'-end processing	2
BP	GO:0036260	RNA capping	2
BP	GO:0008299	isoprenoid biosynthetic process	4
BP	GO:0034655	nucleobase-containing compound catabolic process	14
BP	GO:0006720	isoprenoid metabolic process	4
BP	GO:0009116	nucleoside metabolic process	5
BP	GO:0009312	oligosaccharide biosynthetic process	5
BP	GO:1901657	glycosyl compound metabolic process	5
BP	GO:0006487	protein N-linked glycosylation	3
BP	GO:0090407	organophosphate biosynthetic process	26
BP	GO:0009108	coenzyme biosynthetic process	16
BP	GO:0019693	ribose phosphate metabolic process	17
BP	GO:0044248	cellular catabolic process	38
BP	GO:0035556	intracellular signal transduction	11
BP	GO:0072330	monocarboxylic acid biosynthetic process	17
BP	GO:0009074	aromatic amino acid family catabolic process	2
BP	GO:0042180	cellular ketone metabolic process	2
BP	GO:0042219	cellular modified amino acid catabolic process	2
BP	GO:0044273	sulfur compound catabolic process	2
BP	GO:0009067	aspartate family amino acid biosynthetic process	3
BP	GO:1901615	organic hydroxy compound metabolic process	3
BP	GO:0051186	cofactor metabolic process	23
BP	GO:0042545	cell wall modification	4
BP	GO:0019751	polyol metabolic process	2
BP	GO:0070925	organelle assembly	2
BP	GO:0009152	purine ribonucleotide biosynthetic process	12
BP	GO:0009260	ribonucleotide biosynthetic process	12
BP	GO:0046390	ribose phosphate biosynthetic process	12
BP	GO:0006457	protein folding	10
BP	GO:0006265	DNA topological change	3
BP	GO:0006869	lipid transport	3
BP	GO:0009066	aspartate family amino acid metabolic process	3
BP	GO:0006066	alcohol metabolic process	2
BP	GO:0009119	ribonucleoside metabolic process	2
BP	GO:0006284	base-excision repair	3
BP	GO:0042398	cellular modified amino acid biosynthetic process	3
BP	GO:0007165	signal transduction	25
BP	GO:0023052	signaling	25
BP	GO:0009144	purine nucleoside triphosphate metabolic process	12
BP	GO:0009199	ribonucleoside triphosphate metabolic process	12
BP	GO:0009205	purine ribonucleoside triphosphate metabolic process	12
BP	GO:0044283	small molecule biosynthetic process	31
BP	GO:0008610	lipid biosynthetic process	25
BP	GO:0006771	riboflavin metabolic process	2
BP	GO:0009231	riboflavin biosynthetic process	2
BP	GO:0042726	flavin-containing compound metabolic process	2
BP	GO:0042727	flavin-containing compound biosynthetic process	2
BP	GO:1901606	alpha-amino acid catabolic process	2
BP	GO:0044272	sulfur compound biosynthetic process	4
BP	GO:0071824	protein-DNA complex subunit organization	4
BP	GO:0010876	lipid localization	3
BP	GO:0017148	negative regulation of translation	3
BP	GO:0034249	negative regulation of cellular amide metabolic process	3
BP	GO:0019359	nicotinamide nucleotide biosynthetic process	9
BP	GO:0019363	pyridine nucleotide biosynthetic process	9
BP	GO:0009141	nucleoside triphosphate metabolic process	12
BP	GO:0070085	glycosylation	10
BP	GO:0016052	carbohydrate catabolic process	9
BP	GO:0006289	nucleotide-excision repair	2
BP	GO:1901565	organonitrogen compound catabolic process	22
BP	GO:0006576	cellular biogenic amine metabolic process	4
BP	GO:0044106	cellular amine metabolic process	4
BP	GO:0051726	regulation of cell cycle	4
BP	GO:0032269	negative regulation of cellular protein metabolic process	3
BP	GO:0051248	negative regulation of protein metabolic process	3
BP	GO:1901575	organic substance catabolic process	38
BP	GO:0046034	ATP metabolic process	11
BP	GO:0006096	glycolytic process	7
BP	GO:0006165	nucleoside diphosphate phosphorylation	7
BP	GO:0006757	ATP generation from ADP	7
BP	GO:0009132	nucleoside diphosphate metabolic process	7
BP	GO:0009135	purine nucleoside diphosphate metabolic process	7
BP	GO:0009179	purine ribonucleoside diphosphate metabolic process	7
BP	GO:0009185	ribonucleoside diphosphate metabolic process	7
BP	GO:0042866	pyruvate biosynthetic process	7
BP	GO:0046031	ADP metabolic process	7
BP	GO:0046939	nucleotide phosphorylation	7
BP	GO:0072525	pyridine-containing compound biosynthetic process	9
BP	GO:0009056	catabolic process	39
BP	GO:0008272	sulfate transport	2
BP	GO:0072348	sulfur compound transport	2
BP	GO:0001522	pseudouridine synthesis	4
BP	GO:0006090	pyruvate metabolic process	7
BP	GO:0009166	nucleotide catabolic process	7
BP	GO:0006486	protein glycosylation	9
BP	GO:0009100	glycoprotein metabolic process	9
BP	GO:0009101	glycoprotein biosynthetic process	9
BP	GO:0043413	macromolecule glycosylation	9
BP	GO:0007049	cell cycle	6
BP	GO:0009057	macromolecule catabolic process	23
BP	GO:0006741	NADP biosynthetic process	1
BP	GO:0006749	glutathione metabolic process	1
BP	GO:0120009	intermembrane lipid transfer	1
BP	GO:0006754	ATP biosynthetic process	9
BP	GO:0009142	nucleoside triphosphate biosynthetic process	9
BP	GO:0009145	purine nucleoside triphosphate biosynthetic process	9
BP	GO:0009201	ribonucleoside triphosphate biosynthetic process	9
BP	GO:0009206	purine ribonucleoside triphosphate biosynthetic process	9
BP	GO:0006520	cellular amino acid metabolic process	28
BP	GO:1902600	proton transmembrane transport	7
BP	GO:0001510	RNA methylation	2
BP	GO:0009123	nucleoside monophosphate metabolic process	11
BP	GO:0009126	purine nucleoside monophosphate metabolic process	11
BP	GO:0009161	ribonucleoside monophosphate metabolic process	11
BP	GO:0009167	purine ribonucleoside monophosphate metabolic process	11
BP	GO:0009890	negative regulation of biosynthetic process	3
BP	GO:0010558	negative regulation of macromolecule biosynthetic process	3
BP	GO:0022402	cell cycle process	3
BP	GO:0031327	negative regulation of cellular biosynthetic process	3
BP	GO:2000113	negative regulation of cellular macromolecule biosynthetic process	3
BP	GO:0002097	tRNA wobble base modification	1
BP	GO:0006354	DNA-templated transcription, elongation	1
BP	GO:0006368	transcription elongation from RNA polymerase II promoter	1
BP	GO:0006541	glutamine metabolic process	1
BP	GO:0006542	glutamine biosynthetic process	1
BP	GO:0006814	sodium ion transport	1
BP	GO:0009452	7-methylguanosine RNA capping	1
BP	GO:0017186	peptidyl-pyroglutamic acid biosynthetic process, using glutaminyl-peptide cyclotransferase	1
BP	GO:0018199	peptidyl-glutamine modification	1
BP	GO:0043085	positive regulation of catalytic activity	1
BP	GO:0044093	positive regulation of molecular function	1
BP	GO:0051052	regulation of DNA metabolic process	1
BP	GO:0015698	inorganic anion transport	5
BP	GO:0008380	RNA splicing	4
BP	GO:0006766	vitamin metabolic process	3
BP	GO:0006767	water-soluble vitamin metabolic process	3
BP	GO:0009110	vitamin biosynthetic process	3
BP	GO:0019318	hexose metabolic process	3
BP	GO:0034728	nucleosome organization	3
BP	GO:0042364	water-soluble vitamin biosynthetic process	3
BP	GO:0000096	sulfur amino acid metabolic process	2
BP	GO:1901292	nucleoside phosphate catabolic process	7
BP	GO:0051235	maintenance of location	1
BP	GO:0009451	RNA modification	8
BP	GO:0009124	nucleoside monophosphate biosynthetic process	9
BP	GO:0009127	purine nucleoside monophosphate biosynthetic process	9
BP	GO:0009156	ribonucleoside monophosphate biosynthetic process	9
BP	GO:0009168	purine ribonucleoside monophosphate biosynthetic process	9
BP	GO:0019362	pyridine nucleotide metabolic process	9
BP	GO:0046496	nicotinamide nucleotide metabolic process	9
BP	GO:0031324	negative regulation of cellular metabolic process	3
BP	GO:0051172	negative regulation of nitrogen compound metabolic process	3
BP	GO:0007010	cytoskeleton organization	4
BP	GO:0006417	regulation of translation	3
BP	GO:0010608	posttranscriptional regulation of gene expression	3
BP	GO:0034248	regulation of cellular amide metabolic process	3
BP	GO:0050790	regulation of catalytic activity	3
BP	GO:0065004	protein-DNA complex assembly	3
BP	GO:0065009	regulation of molecular function	3
BP	GO:0034404	nucleobase-containing small molecule biosynthetic process	7
BP	GO:0051246	regulation of protein metabolic process	5
BP	GO:0005996	monosaccharide metabolic process	4
BP	GO:0000105	histidine biosynthetic process	1
BP	GO:0006475	internal protein amino acid acetylation	1
BP	GO:0006547	histidine metabolic process	1
BP	GO:0006914	autophagy	1
BP	GO:0016573	histone acetylation	1
BP	GO:0018393	internal peptidyl-lysine acetylation	1
BP	GO:0018394	peptidyl-lysine acetylation	1
BP	GO:0052803	imidazole-containing compound metabolic process	1
BP	GO:0061919	process utilizing autophagic mechanism	1
BP	GO:0019725	cellular homeostasis	16
BP	GO:0006928	movement of cell or subcellular component	10
BP	GO:0007018	microtubule-based movement	10
BP	GO:1901137	carbohydrate derivative biosynthetic process	23
BP	GO:0071103	DNA conformation change	5
BP	GO:0031123	RNA 3'-end processing	2
BP	GO:0006733	oxidoreduction coenzyme metabolic process	9
BP	GO:0006820	anion transport	9
BP	GO:0072524	pyridine-containing compound metabolic process	9
BP	GO:0048193	Golgi vesicle transport	4
BP	GO:0006790	sulfur compound metabolic process	6
BP	GO:0009308	amine metabolic process	6
BP	GO:0006310	DNA recombination	1
BP	GO:0042278	purine nucleoside metabolic process	1
BP	GO:0046128	purine ribonucleoside metabolic process	1
BP	GO:0061024	membrane organization	1
BP	GO:1901068	guanosine-containing compound metabolic process	1
BP	GO:0019637	organophosphate metabolic process	33
BP	GO:0015849	organic acid transport	3
BP	GO:0046942	carboxylic acid transport	3
BP	GO:0045454	cell redox homeostasis	15
BP	GO:0007034	vacuolar transport	2
BP	GO:0007017	microtubule-based process	11
BP	GO:0046903	secretion	9
BP	GO:0000079	regulation of cyclin-dependent protein serine/threonine kinase activity	1
BP	GO:0001932	regulation of protein phosphorylation	1
BP	GO:0006473	protein acetylation	1
BP	GO:0019321	pentose metabolic process	1
BP	GO:0019566	arabinose metabolic process	1
BP	GO:0042325	regulation of phosphorylation	1
BP	GO:0043543	protein acylation	1
BP	GO:0043549	regulation of kinase activity	1
BP	GO:0045859	regulation of protein kinase activity	1
BP	GO:0046373	L-arabinose metabolic process	1
BP	GO:0051338	regulation of transferase activity	1
BP	GO:0071900	regulation of protein serine/threonine kinase activity	1
BP	GO:1904029	regulation of cyclin-dependent protein kinase activity	1
BP	GO:0015672	monovalent inorganic cation transport	12
BP	GO:0006631	fatty acid metabolic process	8
BP	GO:0030258	lipid modification	2
BP	GO:0046474	glycerophospholipid biosynthetic process	3
BP	GO:0034220	ion transmembrane transport	13
BP	GO:0000280	nuclear division	1
BP	GO:0098813	nuclear chromosome segregation	1
BP	GO:0016567	protein ubiquitination	10
BP	GO:0046434	organophosphate catabolic process	7
BP	GO:0071804	cellular potassium ion transport	4
BP	GO:0071805	potassium ion transmembrane transport	4
BP	GO:0015711	organic anion transport	3
BP	GO:0006887	exocytosis	8
BP	GO:0032940	secretion by cell	8
BP	GO:0032446	protein modification by small protein conjugation	10
BP	GO:0042221	response to chemical	23
BP	GO:0032268	regulation of cellular protein metabolic process	4
BP	GO:0009690	cytokinin metabolic process	1
BP	GO:0022900	electron transport chain	1
BP	GO:0034754	cellular hormone metabolic process	1
BP	GO:0000413	protein peptidyl-prolyl isomerization	3
BP	GO:0018208	peptidyl-proline modification	3
BP	GO:0000003	reproduction	17
BP	GO:0022414	reproductive process	17
BP	GO:0006813	potassium ion transport	4
BP	GO:0000375	RNA splicing, via transesterification reactions	2
BP	GO:0000377	RNA splicing, via transesterification reactions with bulged adenosine as nucleophile	2
BP	GO:0000398	mRNA splicing, via spliceosome	2
BP	GO:0007154	cell communication	38
BP	GO:0000956	nuclear-transcribed mRNA catabolic process	1
BP	GO:0006402	mRNA catabolic process	1
BP	GO:0016042	lipid catabolic process	1
BP	GO:1901264	carbohydrate derivative transport	1
BP	GO:0000160	phosphorelay signal transduction system	4
BP	GO:0006334	nucleosome assembly	2
BP	GO:0031497	chromatin assembly	2
BP	GO:0007059	chromosome segregation	1
BP	GO:0045786	negative regulation of cell cycle	1
BP	GO:0098655	cation transmembrane transport	11
BP	GO:0098660	inorganic ion transmembrane transport	11
BP	GO:0098662	inorganic cation transmembrane transport	11
BP	GO:0051704	multi-organism process	17
BP	GO:0006091	generation of precursor metabolites and energy	8
BP	GO:0006323	DNA packaging	2
BP	GO:0006497	protein lipidation	2
BP	GO:0006505	GPI anchor metabolic process	2
BP	GO:0006506	GPI anchor biosynthetic process	2
BP	GO:0006661	phosphatidylinositol biosynthetic process	2
BP	GO:0042157	lipoprotein metabolic process	2
BP	GO:0042158	lipoprotein biosynthetic process	2
BP	GO:0006081	cellular aldehyde metabolic process	1
BP	GO:0006401	RNA catabolic process	1
BP	GO:0006913	nucleocytoplasmic transport	1
BP	GO:0015693	magnesium ion transport	1
BP	GO:0019220	regulation of phosphate metabolic process	1
BP	GO:0031399	regulation of protein modification process	1
BP	GO:0051169	nuclear transport	1
BP	GO:0051174	regulation of phosphorus metabolic process	1
BP	GO:0070838	divalent metal ion transport	1
BP	GO:0072511	divalent inorganic cation transport	1
BP	GO:0006400	tRNA modification	2
BP	GO:0006855	drug transmembrane transport	8
BP	GO:0015893	drug transport	8
BP	GO:0042493	response to drug	8
BP	GO:0006366	transcription by RNA polymerase II	4
BP	GO:0048523	negative regulation of cellular process	4
BP	GO:0008033	tRNA processing	5
BP	GO:0007275	multicellular organism development	3
BP	GO:0032502	developmental process	3
BP	GO:0048856	anatomical structure development	3
BP	GO:0006333	chromatin assembly or disassembly	2
BP	GO:0006357	regulation of transcription by RNA polymerase II	2
BP	GO:0008654	phospholipid biosynthetic process	4
BP	GO:0030001	metal ion transport	21
BP	GO:0006367	transcription initiation from RNA polymerase II promoter	1
BP	GO:0006739	NADP metabolic process	1
BP	GO:0006904	vesicle docking involved in exocytosis	1
BP	GO:0015980	energy derivation by oxidation of organic compounds	1
BP	GO:0045333	cellular respiration	1
BP	GO:0140029	exocytic process	1
BP	GO:0010629	negative regulation of gene expression	5
BP	GO:0043414	macromolecule methylation	4
BP	GO:0006397	mRNA processing	5
BP	GO:0006633	fatty acid biosynthetic process	4
BP	GO:0042592	homeostatic process	16
BP	GO:0015074	DNA integration	2
BP	GO:0007264	small GTPase mediated signal transduction	1
BP	GO:0015985	energy coupled proton transport, down electrochemical gradient	1
BP	GO:0015986	ATP synthesis coupled proton transport	1
BP	GO:0022406	membrane docking	1
BP	GO:0048278	vesicle docking	1
BP	GO:0048285	organelle fission	1
BP	GO:0051640	organelle localization	1
BP	GO:0140056	organelle localization by membrane tethering	1
BP	GO:0009892	negative regulation of metabolic process	5
BP	GO:0010605	negative regulation of macromolecule metabolic process	5
BP	GO:0006605	protein targeting	1
BP	GO:0006479	protein methylation	2
BP	GO:0008213	protein alkylation	2
BP	GO:0070647	protein modification by small protein conjugation or removal	14
BP	GO:0065008	regulation of biological quality	20
BP	GO:0016579	protein deubiquitination	4
BP	GO:0070646	protein modification by small protein removal	4
BP	GO:0016071	mRNA metabolic process	6
BP	GO:0016569	covalent chromatin modification	3
BP	GO:0016570	histone modification	3
BP	GO:0018193	peptidyl-amino acid modification	7
BP	GO:0015931	nucleobase-containing compound transport	1
BP	GO:0070972	protein localization to endoplasmic reticulum	1
BP	GO:0045017	glycerolipid biosynthetic process	3
BP	GO:0022607	cellular component assembly	10
BP	GO:0006325	chromatin organization	6
BP	GO:0006664	glycolipid metabolic process	2
BP	GO:0009247	glycolipid biosynthetic process	2
BP	GO:0046467	membrane lipid biosynthetic process	2
BP	GO:1903509	liposaccharide metabolic process	2
BP	GO:0016458	gene silencing	1
BP	GO:0031047	gene silencing by RNA	1
BP	GO:0008037	cell recognition	13
BP	GO:0009856	pollination	13
BP	GO:0009875	pollen-pistil interaction	13
BP	GO:0044706	multi-multicellular organism process	13
BP	GO:0048544	recognition of pollen	13
BP	GO:0009719	response to endogenous stimulus	7
BP	GO:0009725	response to hormone	7
BP	GO:0010033	response to organic substance	7
BP	GO:0006074	(1->3)-beta-D-glucan metabolic process	1
BP	GO:0006075	(1->3)-beta-D-glucan biosynthetic process	1
BP	GO:0044265	cellular macromolecule catabolic process	12
BP	GO:0044255	cellular lipid metabolic process	21
BP	GO:0006643	membrane lipid metabolic process	2
BP	GO:0051716	cellular response to stimulus	32
BP	GO:0032259	methylation	4
BP	GO:0048519	negative regulation of biological process	6
BP	GO:0016192	vesicle-mediated transport	20
BP	GO:0006812	cation transport	31
BP	GO:0018205	peptidyl-lysine modification	2
BP	GO:0006650	glycerophospholipid metabolic process	5
BP	GO:0006260	DNA replication	5
BP	GO:0032501	multicellular organismal process	16
BP	GO:0042254	ribosome biogenesis	4
BP	GO:0016311	dephosphorylation	1
BP	GO:0006644	phospholipid metabolic process	7
BP	GO:0015979	photosynthesis	4
BP	GO:0016571	histone methylation	1
BP	GO:0018022	peptidyl-lysine methylation	1
BP	GO:0034968	histone lysine methylation	1
BP	GO:0046488	phosphatidylinositol metabolic process	4
BP	GO:0033365	protein localization to organelle	1
BP	GO:0022613	ribonucleoprotein complex biogenesis	4
BP	GO:0009733	response to auxin	3
BP	GO:0044085	cellular component biogenesis	15
BP	GO:0006413	translational initiation	1
BP	GO:0051276	chromosome organization	10
BP	GO:0034470	ncRNA processing	6
BP	GO:0046486	glycerolipid metabolic process	5
BP	GO:0030163	protein catabolic process	7
BP	GO:0071705	nitrogen compound transport	17
BP	GO:0033036	macromolecule localization	16
BP	GO:0006996	organelle organization	15
BP	GO:0034622	cellular protein-containing complex assembly	3
BP	GO:0006364	rRNA processing	1
BP	GO:0016072	rRNA metabolic process	1
BP	GO:0044257	cellular protein catabolic process	6
BP	GO:0051603	proteolysis involved in cellular protein catabolic process	6
BP	GO:0016043	cellular component organization	26
BP	GO:0006259	DNA metabolic process	21
BP	GO:0006511	ubiquitin-dependent protein catabolic process	4
BP	GO:0019941	modification-dependent protein catabolic process	4
BP	GO:0043632	modification-dependent macromolecule catabolic process	4
BP	GO:0008104	protein localization	13
BP	GO:0071702	organic substance transport	18
BP	GO:0006281	DNA repair	7
BP	GO:0015031	protein transport	12
BP	GO:0015833	peptide transport	12
BP	GO:0042886	amide transport	12
BP	GO:0045184	establishment of protein localization	12
BP	GO:0065003	protein-containing complex assembly	3
BP	GO:0006418	tRNA aminoacylation for protein translation	4
BP	GO:0006352	DNA-templated transcription, initiation	1
BP	GO:0043933	protein-containing complex subunit organization	4
BP	GO:0006974	cellular response to DNA damage stimulus	7
BP	GO:0033554	cellular response to stress	7
BP	GO:0006399	tRNA metabolic process	9
BP	GO:0006396	RNA processing	16
BP	GO:0034613	cellular protein localization	7
BP	GO:0070727	cellular macromolecule localization	7
BP	GO:0043038	amino acid activation	4
BP	GO:0043039	tRNA aminoacylation	4
BP	GO:0006886	intracellular protein transport	6
BP	GO:0051641	cellular localization	9
BP	GO:0046907	intracellular transport	7
BP	GO:0051649	establishment of localization in cell	7
BP	GO:0034660	ncRNA metabolic process	10
CC	GO:0005576	extracellular region	25
CC	GO:0005618	cell wall	16
CC	GO:0030312	external encapsulating structure	16
CC	GO:0048046	apoplast	16
CC	GO:0031225	anchored component of membrane	6
CC	GO:0071944	cell periphery	24
CC	GO:0005840	ribosome	49
CC	GO:0005743	mitochondrial inner membrane	5
CC	GO:0019866	organelle inner membrane	5
CC	GO:0000159	protein phosphatase type 2A complex	3
CC	GO:0000775	chromosome, centromeric region	3
CC	GO:0008287	protein serine/threonine phosphatase complex	3
CC	GO:1903293	phosphatase complex	3
CC	GO:0005753	mitochondrial proton-transporting ATP synthase complex	2
CC	GO:0005730	nucleolus	2
CC	GO:0031966	mitochondrial membrane	6
CC	GO:0030126	COPI vesicle coat	2
CC	GO:0030137	COPI-coated vesicle	2
CC	GO:0030663	COPI-coated vesicle membrane	2
CC	GO:0042765	GPI-anchor transamidase complex	2
CC	GO:0098687	chromosomal region	3
CC	GO:0044455	mitochondrial membrane part	3
CC	GO:0098800	inner mitochondrial membrane protein complex	3
CC	GO:0005740	mitochondrial envelope	6
CC	GO:0030176	integral component of endoplasmic reticulum membrane	2
CC	GO:0031227	intrinsic component of endoplasmic reticulum membrane	2
CC	GO:0031967	organelle envelope	8
CC	GO:0031975	envelope	8
CC	GO:0045259	proton-transporting ATP synthase complex	2
CC	GO:0098798	mitochondrial protein complex	3
CC	GO:0044429	mitochondrial part	7
CC	GO:0000786	nucleosome	15
CC	GO:0005739	mitochondrion	8
CC	GO:0000276	mitochondrial proton-transporting ATP synthase complex, coupling factor F(o)	1
CC	GO:0031012	extracellular matrix	1
CC	GO:0044421	extracellular region part	1
CC	GO:0070469	respiratory chain	1
CC	GO:0044815	DNA packaging complex	15
CC	GO:0000785	chromatin	15
CC	GO:0005635	nuclear envelope	2
CC	GO:0005643	nuclear pore	2
CC	GO:0032993	protein-DNA complex	15
CC	GO:0005789	endoplasmic reticulum membrane	5
CC	GO:0042175	nuclear outer membrane-endoplasmic reticulum membrane network	5
CC	GO:0044432	endoplasmic reticulum part	5
CC	GO:0098827	endoplasmic reticulum subcompartment	5
CC	GO:0045263	proton-transporting ATP synthase complex, coupling factor F(o)	1
CC	GO:0005667	transcription factor complex	3
CC	GO:0099023	tethering complex	8
CC	GO:0044427	chromosomal part	18
CC	GO:0000145	exocyst	7
CC	GO:0005938	cell cortex	7
CC	GO:0044448	cell cortex part	7
CC	GO:0099568	cytoplasmic region	7
CC	GO:0005875	microtubule associated complex	1
CC	GO:0000502	proteasome complex	4
CC	GO:1905369	endopeptidase complex	4
CC	GO:0016591	DNA-directed RNA polymerase II, holoenzyme	2
CC	GO:0044428	nuclear part	15
CC	GO:0005669	transcription factor TFIID complex	1
CC	GO:0005654	nucleoplasm	7
CC	GO:0044451	nucleoplasm part	7
CC	GO:0009507	chloroplast	1
CC	GO:0009536	plastid	1
CC	GO:0015630	microtubule cytoskeleton	1
CC	GO:0033178	proton-transporting two-sector ATPase complex, catalytic domain	1
CC	GO:0009523	photosystem II	4
CC	GO:0005741	mitochondrial outer membrane	1
CC	GO:0031968	organelle outer membrane	1
CC	GO:0031981	nuclear lumen	9
CC	GO:0005794	Golgi apparatus	3
CC	GO:0044431	Golgi apparatus part	3
CC	GO:0005694	chromosome	19
CC	GO:0000428	DNA-directed RNA polymerase complex	2
CC	GO:0055029	nuclear DNA-directed RNA polymerase complex	2
CC	GO:1905368	peptidase complex	4
CC	GO:0005839	proteasome core complex	3
CC	GO:0005759	mitochondrial matrix	1
CC	GO:0031984	organelle subcompartment	5
CC	GO:0005798	Golgi-associated vesicle	2
CC	GO:0012506	vesicle membrane	2
CC	GO:0030120	vesicle coat	2
CC	GO:0030135	coated vesicle	2
CC	GO:0030659	cytoplasmic vesicle membrane	2
CC	GO:0030660	Golgi-associated vesicle membrane	2
CC	GO:0030662	coated vesicle membrane	2
CC	GO:0044798	nuclear transcription factor complex	1
CC	GO:0090575	RNA polymerase II transcription factor complex	1
CC	GO:0016592	mediator complex	2
CC	GO:0019773	proteasome core complex, alpha-subunit complex	1
CC	GO:0031974	membrane-enclosed lumen	10
CC	GO:0043233	organelle lumen	10
CC	GO:0070013	intracellular organelle lumen	10
CC	GO:0016459	myosin complex	1
CC	GO:0031090	organelle membrane	8
CC	GO:1990204	oxidoreductase complex	3
CC	GO:0030880	RNA polymerase complex	2
CC	GO:0005777	peroxisome	1
CC	GO:0042579	microbody	1
CC	GO:0016469	proton-transporting two-sector ATPase complex	2
CC	GO:0005783	endoplasmic reticulum	5
CC	GO:0033177	proton-transporting two-sector ATPase complex, proton-transporting domain	1
CC	GO:0031410	cytoplasmic vesicle	2
CC	GO:0031982	vesicle	2
CC	GO:0044433	cytoplasmic vesicle part	2
CC	GO:0097708	intracellular vesicle	2
CC	GO:0009521	photosystem	4
CC	GO:0034357	photosynthetic membrane	4
CC	GO:0061695	transferase complex, transferring phosphorus-containing groups	2
CC	GO:0009579	thylakoid	4
CC	GO:0044436	thylakoid part	4
CC	GO:0030117	membrane coat	3
CC	GO:0048475	coated membrane	3
CC	GO:0019867	outer membrane	1
CC	GO:0009654	photosystem II oxygen evolving complex	2
CC	GO:0042651	thylakoid membrane	2
CC	GO:0000148	1,3-beta-D-glucan synthase complex	1
CC	GO:0098805	whole membrane	3
CC	GO:0019898	extrinsic component of membrane	1
CC	GO:0044430	cytoskeletal part	2
CC	GO:0098797	plasma membrane protein complex	1
CC	GO:0005856	cytoskeleton	2
CC	GO:0044459	plasma membrane part	1
CC	GO:0012505	endomembrane system	10
CC	GO:0015629	actin cytoskeleton	1
CC	GO:1902494	catalytic complex	17
CC	GO:0005886	plasma membrane	1
CC	GO:1990234	transferase complex	5
CC	GO:0098588	bounding membrane of organelle	3
CC	GO:0098796	membrane protein complex	14
MF	GO:0004601	peroxidase activity	58
MF	GO:0016684	oxidoreductase activity, acting on peroxide as acceptor	58
MF	GO:0016209	antioxidant activity	58
MF	GO:0004867	serine-type endopeptidase inhibitor activity	15
MF	GO:0004866	endopeptidase inhibitor activity	17
MF	GO:0030414	peptidase inhibitor activity	17
MF	GO:0061134	peptidase regulator activity	17
MF	GO:0061135	endopeptidase regulator activity	17
MF	GO:0016762	xyloglucan:xyloglucosyl transferase activity	16
MF	GO:0046527	glucosyltransferase activity	32
MF	GO:0004857	enzyme inhibitor activity	25
MF	GO:0030234	enzyme regulator activity	35
MF	GO:0004664	prephenate dehydratase activity	6
MF	GO:0004575	sucrose alpha-glucosidase activity	7
MF	GO:0015926	glucosidase activity	7
MF	GO:0090599	alpha-glucosidase activity	7
MF	GO:0004564	beta-fructofuranosidase activity	7
MF	GO:0005507	copper ion binding	17
MF	GO:0016746	transferase activity, transferring acyl groups	60
MF	GO:0004568	chitinase activity	10
MF	GO:0003924	GTPase activity	37
MF	GO:0016759	cellulose synthase activity	11
MF	GO:0016760	cellulose synthase (UDP-forming) activity	11
MF	GO:0005544	calcium-dependent phospholipid binding	7
MF	GO:0098772	molecular function regulator	36
MF	GO:0051087	chaperone binding	7
MF	GO:0019842	vitamin binding	27
MF	GO:0016836	hydro-lyase activity	11
MF	GO:0016747	transferase activity, transferring acyl groups other than amino-acyl groups	46
MF	GO:0016701	oxidoreductase activity, acting on single donors with incorporation of molecular oxygen	15
MF	GO:0016879	ligase activity, forming carbon-nitrogen bonds	12
MF	GO:0009055	electron transfer activity	31
MF	GO:0008194	UDP-glycosyltransferase activity	30
MF	GO:0030170	pyridoxal phosphate binding	22
MF	GO:0070279	vitamin B6 binding	22
MF	GO:0003883	CTP synthase activity	4
MF	GO:0004427	inorganic diphosphatase activity	7
MF	GO:0035251	UDP-glucosyltransferase activity	16
MF	GO:0015018	galactosylgalactosylxylosylprotein 3-beta-glucuronosyltransferase activity	5
MF	GO:0015020	glucuronosyltransferase activity	5
MF	GO:0009678	hydrogen-translocating pyrophosphatase activity	4
MF	GO:0004143	diacylglycerol kinase activity	4
MF	GO:0004650	polygalacturonase activity	9
MF	GO:0016682	oxidoreductase activity, acting on diphenols and related substances as donors, oxygen as acceptor	5
MF	GO:0046912	transferase activity, transferring acyl groups, acyl groups converted into alkyl on transfer	5
MF	GO:0004620	phospholipase activity	4
MF	GO:0008061	chitin binding	4
MF	GO:0015098	molybdate ion transmembrane transporter activity	3
MF	GO:0008080	N-acetyltransferase activity	5
MF	GO:1901681	sulfur compound binding	6
MF	GO:0030976	thiamine pyrophosphate binding	4
MF	GO:0003854	3-beta-hydroxy-delta5-steroid dehydrogenase activity	4
MF	GO:0016229	steroid dehydrogenase activity	4
MF	GO:0033764	steroid dehydrogenase activity, acting on the CH-OH group of donors, NAD or NADP as acceptor	4
MF	GO:0016410	N-acyltransferase activity	5
MF	GO:0004252	serine-type endopeptidase activity	17
MF	GO:0003735	structural constituent of ribosome	49
MF	GO:0016616	oxidoreductase activity, acting on the CH-OH group of donors, NAD or NADP as acceptor	19
MF	GO:0008483	transaminase activity	4
MF	GO:0016769	transferase activity, transferring nitrogenous groups	4
MF	GO:0016679	oxidoreductase activity, acting on diphenols and related substances as donors	5
MF	GO:0008081	phosphoric diester hydrolase activity	8
MF	GO:0004097	catechol oxidase activity	3
MF	GO:0016634	oxidoreductase activity, acting on the CH-CH group of donors, oxygen as acceptor	3
MF	GO:0016703	oxidoreductase activity, acting on single donors with incorporation of molecular oxygen, incorporation of one atom of oxygen (internal monooxygenases or internal mixed function oxidases)	3
MF	GO:0050664	oxidoreductase activity, acting on NAD(P)H, oxygen as acceptor	5
MF	GO:0016298	lipase activity	4
MF	GO:0033897	ribonuclease T2 activity	4
MF	GO:0016702	oxidoreductase activity, acting on single donors with incorporation of molecular oxygen, incorporation of two atoms of oxygen	10
MF	GO:0051213	dioxygenase activity	10
MF	GO:0043565	sequence-specific DNA binding	34
MF	GO:0004559	alpha-mannosidase activity	3
MF	GO:0015923	mannosidase activity	3
MF	GO:0004402	histone acetyltransferase activity	4
MF	GO:0034212	peptide N-acetyltransferase activity	4
MF	GO:0061733	peptide-lysine-N-acetyltransferase activity	4
MF	GO:0008289	lipid binding	13
MF	GO:0016614	oxidoreductase activity, acting on CH-OH group of donors	21
MF	GO:0016407	acetyltransferase activity	5
MF	GO:0070008	serine-type exopeptidase activity	12
MF	GO:0016884	carbon-nitrogen ligase activity, with glutamine as amido-N-donor	3
MF	GO:0005543	phospholipid binding	8
MF	GO:0016157	sucrose synthase activity	4
MF	GO:0016892	endoribonuclease activity, producing 3'-phosphomonoesters	4
MF	GO:0016894	endonuclease activity, active with either ribo- or deoxyribonucleic acids and producing 3'-phosphomonoesters	4
MF	GO:0016835	carbon-oxygen lyase activity	13
MF	GO:0051082	unfolded protein binding	9
MF	GO:0004185	serine-type carboxypeptidase activity	10
MF	GO:0008236	serine-type peptidase activity	27
MF	GO:0017171	serine hydrolase activity	27
MF	GO:0010277	chlorophyllide a oxygenase [overall] activity	2
MF	GO:0003872	6-phosphofructokinase activity	4
MF	GO:0003968	RNA-directed 5'-3' RNA polymerase activity	3
MF	GO:0004180	carboxypeptidase activity	10
MF	GO:0009916	alternative oxidase activity	2
MF	GO:0016799	hydrolase activity, hydrolyzing N-glycosyl compounds	6
MF	GO:0003729	mRNA binding	2
MF	GO:0008234	cysteine-type peptidase activity	20
MF	GO:0008238	exopeptidase activity	12
MF	GO:0004497	monooxygenase activity	8
MF	GO:0008443	phosphofructokinase activity	4
MF	GO:0019200	carbohydrate kinase activity	4
MF	GO:0008378	galactosyltransferase activity	5
MF	GO:0016814	hydrolase activity, acting on carbon-nitrogen (but not peptide) bonds, in cyclic amidines	2
MF	GO:0045300	acyl-[acyl-carrier-protein] desaturase activity	2
MF	GO:0016853	isomerase activity	22
MF	GO:0019888	protein phosphatase regulator activity	3
MF	GO:0001882	nucleoside binding	32
MF	GO:0008417	fucosyltransferase activity	2
MF	GO:0016670	oxidoreductase activity, acting on a sulfur group of donors, oxygen as acceptor	2
MF	GO:0017056	structural constituent of nuclear pore	2
MF	GO:0030599	pectinesterase activity	4
MF	GO:0008171	O-methyltransferase activity	7
MF	GO:0004519	endonuclease activity	20
MF	GO:0003916	DNA topoisomerase activity	3
MF	GO:0019208	phosphatase regulator activity	3
MF	GO:0000287	magnesium ion binding	12
MF	GO:0016651	oxidoreductase activity, acting on NAD(P)H	5
MF	GO:0001883	purine nucleoside binding	31
MF	GO:0005525	GTP binding	31
MF	GO:0032549	ribonucleoside binding	31
MF	GO:0032550	purine ribonucleoside binding	31
MF	GO:0032561	guanyl ribonucleotide binding	31
MF	GO:0003918	DNA topoisomerase type II (ATP-hydrolyzing) activity	2
MF	GO:0004652	polynucleotide adenylyltransferase activity	2
MF	GO:0016872	intramolecular lyase activity	2
MF	GO:0061505	DNA topoisomerase II activity	2
MF	GO:0008146	sulfotransferase activity	3
MF	GO:0016782	transferase activity, transferring sulfur-containing groups	3
MF	GO:0003779	actin binding	6
MF	GO:0009982	pseudouridine synthase activity	4
MF	GO:0000049	tRNA binding	2
MF	GO:0016881	acid-amino acid ligase activity	2
MF	GO:0004175	endopeptidase activity	26
MF	GO:0015103	inorganic anion transmembrane transporter activity	5
MF	GO:0004869	cysteine-type endopeptidase inhibitor activity	2
MF	GO:0005092	GDP-dissociation inhibitor activity	2
MF	GO:0005319	lipid transporter activity	2
MF	GO:0019001	guanyl nucleotide binding	32
MF	GO:0030597	RNA glycosylase activity	3
MF	GO:0030598	rRNA N-glycosylase activity	3
MF	GO:0016887	ATPase activity	30
MF	GO:0016671	oxidoreductase activity, acting on a sulfur group of donors, disulfide as acceptor	2
MF	GO:0015267	channel activity	16
MF	GO:0022803	passive transmembrane transporter activity	16
MF	GO:0051536	iron-sulfur cluster binding	11
MF	GO:0051540	metal cluster binding	11
MF	GO:0019843	rRNA binding	4
MF	GO:0016667	oxidoreductase activity, acting on a sulfur group of donors	10
MF	GO:0016860	intramolecular oxidoreductase activity	4
MF	GO:0051287	NAD binding	8
MF	GO:0008509	anion transmembrane transporter activity	5
MF	GO:0008237	metallopeptidase activity	9
MF	GO:0004743	pyruvate kinase activity	2
MF	GO:0015116	sulfate transmembrane transporter activity	2
MF	GO:0030955	potassium ion binding	2
MF	GO:0031420	alkali metal ion binding	2
MF	GO:1901682	sulfur compound transmembrane transporter activity	2
MF	GO:0045735	nutrient reservoir activity	5
MF	GO:0070566	adenylyltransferase activity	2
MF	GO:0008047	enzyme activator activity	4
MF	GO:0003993	acid phosphatase activity	4
MF	GO:0003951	NAD+ kinase activity	1
MF	GO:0004579	dolichyl-diphosphooligosaccharide-protein glycotransferase activity	1
MF	GO:0004834	tryptophan synthase activity	1
MF	GO:0008107	galactoside 2-alpha-L-fucosyltransferase activity	1
MF	GO:0008192	RNA guanylyltransferase activity	1
MF	GO:0031127	alpha-(1,2)-fucosyltransferase activity	1
MF	GO:0070568	guanylyltransferase activity	1
MF	GO:0120013	intermembrane lipid transfer activity	1
MF	GO:0003777	microtubule motor activity	10
MF	GO:0000155	phosphorelay sensor kinase activity	2
MF	GO:0003684	damaged DNA binding	2
MF	GO:0004673	protein histidine kinase activity	2
MF	GO:0016775	phosphotransferase activity, nitrogenous group as acceptor	2
MF	GO:0016811	hydrolase activity, acting on carbon-nitrogen (but not peptide) bonds, in linear amides	2
MF	GO:0016765	transferase activity, transferring alkyl or aryl (other than methyl) groups	5
MF	GO:0042578	phosphoric ester hydrolase activity	14
MF	GO:0016810	hydrolase activity, acting on carbon-nitrogen (but not peptide) bonds	4
MF	GO:0030695	GTPase regulator activity	4
MF	GO:0060589	nucleoside-triphosphatase regulator activity	5
MF	GO:0016763	transferase activity, transferring pentosyl groups	2
MF	GO:0140102	catalytic activity, acting on a rRNA	3
MF	GO:0016831	carboxy-lyase activity	8
MF	GO:0003857	3-hydroxyacyl-CoA dehydrogenase activity	1
MF	GO:0004356	glutamate-ammonia ligase activity	1
MF	GO:0005048	signal sequence binding	1
MF	GO:0008725	DNA-3-methyladenine glycosylase activity	1
MF	GO:0016211	ammonia ligase activity	1
MF	GO:0016603	glutaminyl-peptide cyclotransferase activity	1
MF	GO:0016880	acid-ammonia (or amide) ligase activity	1
MF	GO:0030151	molybdenum ion binding	1
MF	GO:0042277	peptide binding	1
MF	GO:0043733	DNA-3-methylbase glycosylase activity	1
MF	GO:0070569	uridylyltransferase activity	1
MF	GO:0016717	oxidoreductase activity, acting on paired donors, with oxidation of a pair of donors resulting in the reduction of molecular oxygen to two molecules of water	2
MF	GO:0008094	DNA-dependent ATPase activity	3
MF	GO:0004332	fructose-bisphosphate aldolase activity	1
MF	GO:0016423	tRNA (guanine) methyltransferase activity	1
MF	GO:0016742	hydroxymethyl-, formyl- and related transferase activity	1
MF	GO:0004843	thiol-dependent ubiquitin-specific protease activity	2
MF	GO:0008017	microtubule binding	11
MF	GO:0008641	ubiquitin-like modifier activating enzyme activity	3
MF	GO:0016877	ligase activity, forming carbon-sulfur bonds	3
MF	GO:0004523	RNA-DNA hybrid ribonuclease activity	11
MF	GO:0004521	endoribonuclease activity	15
MF	GO:0003905	alkylbase DNA N-glycosylase activity	1
MF	GO:0060590	ATPase regulator activity	1
MF	GO:0015399	primary active transmembrane transporter activity	12
MF	GO:0015405	P-P-bond-hydrolysis-driven transmembrane transporter activity	12
MF	GO:0008092	cytoskeletal protein binding	17
MF	GO:0016829	lyase activity	23
MF	GO:0003774	motor activity	11
MF	GO:0004540	ribonuclease activity	16
MF	GO:0015035	protein disulfide oxidoreductase activity	6
MF	GO:0015036	disulfide oxidoreductase activity	6
MF	GO:0004470	malic enzyme activity	1
MF	GO:0004471	malate dehydrogenase (decarboxylating) (NAD+) activity	1
MF	GO:0016615	malate dehydrogenase activity	1
MF	GO:0016624	oxidoreductase activity, acting on the aldehyde or oxo group of donors, disulfide as acceptor	1
MF	GO:0019239	deaminase activity	1
MF	GO:0004222	metalloendopeptidase activity	6
MF	GO:0008375	acetylglucosaminyltransferase activity	6
MF	GO:0015079	potassium ion transmembrane transporter activity	4
MF	GO:0016866	intramolecular transferase activity	4
MF	GO:0005509	calcium ion binding	26
MF	GO:0004556	alpha-amylase activity	1
MF	GO:0008175	tRNA methyltransferase activity	1
MF	GO:0016778	diphosphotransferase activity	1
MF	GO:0019104	DNA N-glycosylase activity	1
MF	GO:0019900	kinase binding	1
MF	GO:0019901	protein kinase binding	1
MF	GO:0033218	amide binding	1
MF	GO:0046556	alpha-L-arabinofuranosidase activity	1
MF	GO:0016830	carbon-carbon lyase activity	9
MF	GO:0005096	GTPase activator activity	2
MF	GO:0004576	oligosaccharyl transferase activity	1
MF	GO:0016832	aldehyde-lyase activity	1
MF	GO:0050660	flavin adenine dinucleotide binding	15
MF	GO:0016874	ligase activity	20
MF	GO:0003885	D-arabinono-1,4-lactone oxidase activity	1
MF	GO:0008131	primary amine oxidase activity	1
MF	GO:0016641	oxidoreductase activity, acting on the CH-NH2 group of donors, oxygen as acceptor	1
MF	GO:0016755	transferase activity, transferring amino-acyl groups	1
MF	GO:0016899	oxidoreductase activity, acting on the CH-OH group of donors, oxygen as acceptor	1
MF	GO:0019207	kinase regulator activity	1
MF	GO:0019887	protein kinase regulator activity	1
MF	GO:0031072	heat shock protein binding	1
MF	GO:0031625	ubiquitin protein ligase binding	1
MF	GO:0044389	ubiquitin-like protein ligase binding	1
MF	GO:0048038	quinone binding	1
MF	GO:0004045	aminoacyl-tRNA hydrolase activity	1
MF	GO:0004674	protein serine/threonine kinase activity	1
MF	GO:0019139	cytokinin dehydrogenase activity	1
MF	GO:0000988	transcription factor activity, protein binding	4
MF	GO:0000989	transcription factor activity, transcription factor binding	4
MF	GO:0003712	transcription cofactor activity	4
MF	GO:0016627	oxidoreductase activity, acting on the CH-CH group of donors	4
MF	GO:0004518	nuclease activity	22
MF	GO:0003887	DNA-directed DNA polymerase activity	1
MF	GO:0015631	tubulin binding	11
MF	GO:0004871	signal transducer activity	4
MF	GO:0038023	signaling receptor activity	4
MF	GO:0060089	molecular transducer activity	4
MF	GO:0140097	catalytic activity, acting on DNA	9
MF	GO:0016780	phosphotransferase activity, for other substituted phosphate groups	1
MF	GO:0016891	endoribonuclease activity, producing 5'-phosphomonoesters	11
MF	GO:0016893	endonuclease activity, active with either ribo- or deoxyribonucleic acids and producing 5'-phosphomonoesters	11
MF	GO:0052689	carboxylic ester hydrolase activity	6
MF	GO:0004003	ATP-dependent DNA helicase activity	1
MF	GO:0008026	ATP-dependent helicase activity	1
MF	GO:0015095	magnesium ion transmembrane transporter activity	1
MF	GO:0034061	DNA polymerase activity	1
MF	GO:0051537	2 iron, 2 sulfur cluster binding	1
MF	GO:0070035	purine NTP-dependent helicase activity	1
MF	GO:0015238	drug transmembrane transporter activity	8
MF	GO:0003755	peptidyl-prolyl cis-trans isomerase activity	3
MF	GO:0016859	cis-trans isomerase activity	3
MF	GO:0031683	G-protein beta/gamma-subunit complex binding	1
MF	GO:0016791	phosphatase activity	6
MF	GO:0015932	nucleobase-containing compound transmembrane transporter activity	1
MF	GO:1901505	carbohydrate derivative transmembrane transporter activity	1
MF	GO:0019783	ubiquitin-like protein-specific protease activity	5
MF	GO:0036459	thiol-dependent ubiquitinyl hydrolase activity	5
MF	GO:0101005	ubiquitinyl hydrolase activity	5
MF	GO:0030246	carbohydrate binding	34
MF	GO:0042623	ATPase activity, coupled	12
MF	GO:0004888	transmembrane signaling receptor activity	2
MF	GO:0004970	ionotropic glutamate receptor activity	2
MF	GO:0005230	extracellular ligand-gated ion channel activity	2
MF	GO:0008066	glutamate receptor activity	2
MF	GO:0015276	ligand-gated ion channel activity	2
MF	GO:0022824	transmitter-gated ion channel activity	2
MF	GO:0022834	ligand-gated channel activity	2
MF	GO:0022835	transmitter-gated channel activity	2
MF	GO:0030594	neurotransmitter receptor activity	2
MF	GO:0016638	oxidoreductase activity, acting on the CH-NH2 group of donors	1
MF	GO:0034062	5'-3' RNA polymerase activity	8
MF	GO:0097747	RNA polymerase activity	8
MF	GO:0003697	single-stranded DNA binding	1
MF	GO:0016307	phosphatidylinositol phosphate kinase activity	2
MF	GO:0016779	nucleotidyltransferase activity	15
MF	GO:0071949	FAD binding	1
MF	GO:0008168	methyltransferase activity	29
MF	GO:0016709	oxidoreductase activity, acting on paired donors, with incorporation or reduction of molecular oxygen, NAD(P)H as one donor, and incorporation of one atom of oxygen	2
MF	GO:0140103	catalytic activity, acting on a glycoprotein	1
MF	GO:0016741	transferase activity, transferring one-carbon groups	30
MF	GO:0008138	protein tyrosine/serine/threonine phosphatase activity	1
MF	GO:0016160	amylase activity	1
MF	GO:0016645	oxidoreductase activity, acting on the CH-NH group of donors	1
MF	GO:0004298	threonine-type endopeptidase activity	2
MF	GO:0070003	threonine-type peptidase activity	2
MF	GO:0001871	pattern binding	13
MF	GO:0030247	polysaccharide binding	13
MF	GO:0042626	ATPase activity, coupled to transmembrane movement of substances	8
MF	GO:0043492	ATPase activity, coupled to movement of substances	8
MF	GO:0022804	active transmembrane transporter activity	21
MF	GO:0003843	1,3-beta-D-glucan synthase activity	1
MF	GO:0004721	phosphoprotein phosphatase activity	1
MF	GO:0016861	intramolecular oxidoreductase activity, interconverting aldoses and ketoses	1
MF	GO:0016838	carbon-oxygen lyase activity, acting on phosphates	2
MF	GO:0004842	ubiquitin-protein transferase activity	10
MF	GO:0019787	ubiquitin-like protein transferase activity	10
MF	GO:0015297	antiporter activity	9
MF	GO:0008170	N-methyltransferase activity	2
MF	GO:0015291	secondary active transmembrane transporter activity	9
MF	GO:0008173	RNA methyltransferase activity	1
MF	GO:0046982	protein heterodimerization activity	16
MF	GO:0003899	DNA-directed 5'-3' RNA polymerase activity	5
MF	GO:0022836	gated channel activity	2
MF	GO:0022839	ion gated channel activity	2
MF	GO:0004499	N,N-dimethylaniline monooxygenase activity	1
MF	GO:0016903	oxidoreductase activity, acting on the aldehyde or oxo group of donors	1
MF	GO:0044877	protein-containing complex binding	1
MF	GO:0015298	solute:cation antiporter activity	1
MF	GO:0015299	solute:proton antiporter activity	1
MF	GO:0010181	FMN binding	1
MF	GO:0046873	metal ion transmembrane transporter activity	6
MF	GO:0016278	lysine N-methyltransferase activity	1
MF	GO:0016279	protein-lysine N-methyltransferase activity	1
MF	GO:0018024	histone-lysine N-methyltransferase activity	1
MF	GO:0042054	histone methyltransferase activity	1
MF	GO:0008276	protein methyltransferase activity	1
MF	GO:0008374	O-acyltransferase activity	1
MF	GO:0010333	terpene synthase activity	1
MF	GO:0015077	monovalent inorganic cation transmembrane transporter activity	6
MF	GO:0008757	S-adenosylmethionine-dependent methyltransferase activity	2
MF	GO:0003678	DNA helicase activity	1
MF	GO:0003743	translation initiation factor activity	1
MF	GO:0015078	proton transmembrane transporter activity	2
MF	GO:0005216	ion channel activity	3
MF	GO:0022838	substrate-specific channel activity	3
MF	GO:0019899	enzyme binding	2
MF	GO:0004812	aminoacyl-tRNA ligase activity	4
MF	GO:0016875	ligase activity, forming carbon-oxygen bonds	4
MF	GO:0050661	NADP binding	1
MF	GO:0004386	helicase activity	2
MF	GO:0022890	inorganic cation transmembrane transporter activity	8
MF	GO:0140101	catalytic activity, acting on a tRNA	6
MF	GO:0008324	cation transmembrane transporter activity	10
MF	GO:0015318	inorganic molecular entity transmembrane transporter activity	16
MF	GO:0008135	translation factor activity, RNA binding	1
MF	GO:0015075	ion transmembrane transporter activity	18
MF	GO:0003690	double-stranded DNA binding	2

## Sheet: (F) Lc3-S2 vs. Lc5-S2. 
Description	Count	Pvalue	group
molecular function regulator	1	0.289538	MF
vitamin B6 binding	2	0.0122641	MF
ATPase activity, coupled to movement of substances	1	0.115123	MF
ATPase activity, coupled to transmembrane movement of substances	1	0.115123	MF
phosphoric ester hydrolase activity	2	0.00851679	MF
ribonuclease T2 activity	5	3.25878e-12	MF
enzyme regulator activity	1	0.265537	MF
pyridoxal phosphate binding	2	0.0122641	MF
active transmembrane transporter activity	1	0.265537	MF
endonuclease activity	5	1.46459e-11	MF
endoribonuclease activity	5	1.46459e-11	MF
ATPase activity	1	0.261284	MF
phosphatase activity	2	0.00321481	MF
response to wounding	1	0.051607	BP
electron transfer activity	1	0.246754	MF
defense response	4	4.5649e-06	BP
enzyme inhibitor activity	1	0.205507	MF
acid phosphatase activity	2	0.000763457	MF
